# Supplementary material for: Systematic functional identification of cancer multi-drug resistance genes
Source: Genome Biol. 2020 Feb 7;21:27. doi: 10.1186/s13059-020-1940-8 (PMC7006212; doi:10.1186/s13059-020-1940-8)
Supplement: Supplementary file 1 — Additional file 1: Table S1. This table contains the drug information used for screens. Table S5. This table contains enriched KEGG pathways for essential genes. Table S6. This table contains enriched KEGG pathways from screens. Table S7. This table contains a list of gene hits and scores for MDR genes. Table S8. This table contains the oncomine data for Additional file: Fig. S9b. Table S9. This file contains sgRNA sequences used for gene validation. [file 13059_2020_1940_MOESM1_ESM.xlsx]

## Sheet: Table S1
Drug name	Synonyms	Drug Target(s)	IC90-99 (uM)	Drug type	Drug class I	Drug class II	Target family	Effector pathway/biological process	Pubchem ID	Source	Cat. #
Cisplatin	CDDP; Cis-DDP; cis-diamminedichloroplatinum(II); Platinol-AQ	DNA crosslinker	10	Small molecule	Chemo	Cytotoxic	Chemotherapy	DNA damage; DNA Repair; Replicaton; Transcription	2767	Selleck Chemicals	S1166
Oxaliplatin	Diaminocyclohexane Oxalatoplatinum; L-OHP; Oxalatoplatin; Oxalatoplatinum; JM-83; NSC-266046; RP-54780; SR-96669	DNA crosslinker	10	Small molecule	Chemo	Cytotoxic	Chemotherapy	DNA damage; DNA Repair; Replicaton; Transcription	6857599	Selleck Chemicals	S1224
Cladribine	(2R,3S,5R)-5-(6-amino-2-Chloropurin-9-yl)-2-(hydroxymethyl)oxolan-3-ol; 2-CdA; 2-Chloro-2'-deoxy-beta-adenosine; 2-chloro-6-amino-9-(2-Deoxy-beta-D-erythro-pentofuranosyl)purine; 2-chloro-Deoxyadenosine; 2ClAdo; Cladribina; Cladribinum; CldAdo	DNA replication	0.5	Small molecule	Chemo	Cytotoxic	Chemotherapy	DNA damage; DNA Repair; Replication	20279	Selleck Chemicals	S1199
Cytarabine	1-beta-D-Arabinofuranosylcytosine; 4-Amino-1-beta-D-arabinofuranosyl-2(1H)-pyrimidinone; Ara-C; Arabinofuranosyl Cytidine; Cytosine arabinoside	DNA replication	5	Small molecule	Chemo	Cytotoxic	Chemotherapy	Cell Cycle; DNA damage; Replication	6253	Selleck Chemicals	S1648
Gemcitabine	2'-Deoxy-2',2'-difluorocytidine; 2',2'-Difluorodeoxycytidine; 4-amino-1-((2R,4R,5R)-3,3-Difluoro-4-hydroxy-5-(hydroxymethyl)-tetrahydrofuran-2-yl)pyrimidin-2(1H)-one; Gemzar; LY-188011	DNA replication	0.025	Small molecule	Chemo	Cytotoxic	Chemotherapy	DNA damage; Replication	60750	Selleck Chemicals	S1714
Mercaptopurine	6 MP; 6-Mercaptopurine; 6-Thiohypoxanthine; 6-Thioxopurine; Mercapurin	DNA replication	50	Small molecule	Chemo	Cytotoxic	Chemotherapy	DNA damage; DNA Repair; Replication	667490	Selleck Chemicals	S1305
Thioguanine	2-Amino 6mp; 2-Amino-1,7-dihydro-6H-purine-6-thione; 2-amino-1,9-Dihydropurine-6-thione; 2-amino-1H-purine-6(7H)-thione; 2-Amino-6-mercaptopurine; 2-Amino-6-merkaptopurin; 2-Amino-6-purinethiol; 2-Aminopurin-6-thiol; 6-Mercapto-2-aminopurine; 6-Mercaptoguanine; 6-TG; 6-Thioguanine; NSC 752; TG; ThG; Tioguanine; Tioguanina; Wellcome U 3 B	DNA replication	10	Small molecule	Chemo	Cytotoxic	Chemotherapy	DNA damage; DNA Repair; Replication	2723601	Selleck Chemicals	S1774
Docetaxel	Docetaxel anhydrous; N-Debenzoyl-N-(tert-butoxycarbonyl)-10-deacetylpaclitaxel; RP-6976; TXL	Microtubules	0.05	Small molecule	Chemo	Cytotoxic	Chemotherapy	Cytoskeleton; Mitosis	148124	Selleck Chemicals	S1148
Paclitaxel	(2AR-(2aalpha,4beta,4abeta,6beta,9alpha(alpha r*,betas*),11alpha,12alpha,12balpha))-beta-(benzoylamino)-alpha-hydroxybenzenepropanoic acid 6,12b-bis(acetyloxy)-12-(benzoyloxy)-2a,3,4,4a,5,6,9,10,11,12,12a,12b-dodecahydro-4,11-dihydroxy-4a,8,13,13-tetramethyl-5-oxo-7,11-methano-1H-cyclodeca(3,4)benz(1,2-b)oxet-9-yl ester; 5beta,20-Epoxy-1,2-alpha,4,7beta,10beta,13alpha-hexahydroxytax-11-en-9-one 4…	Microtubules	0.1	Small molecule	Chemo	Cytotoxic	Chemotherapy	Cytoskeleton; Mitosis	36314	Selleck Chemicals	S1150
Vincristine	22-Oxovincaleukoblastin; 22-Oxovincaleukoblastine; L 37231; Leurocristine; NSC 67574; VCR	Microtubules	0.02	Natural product	Chemo	Cytotoxic	Chemotherapy	Cytoskeleton; Mitosis	5978	Selleck Chemicals	S1241
Vinorelbine	5'-Noranhydrovinblastine; Nor-5'-anhydrovinblastine; KW-2307; UNII-253GQW851Q; UNII-Q6C979R91Y	Microtubules	0.1	Small molecule	Chemo	Cytotoxic	Chemotherapy	Cytoskeleton; Mitosis	44424639	Selleck Chemicals	S4269
Methotrexate	4-amino-10-methylfolic acid; Trexall	Dihydrofolate reductase (DHFR)	0.25	Small molecule	Chemo	Targetted	Chemotherapy	DNA damage; Replication; Metabolism	126941	Selleck Chemicals	S1210
Camptothecin	NSC-100880	Topoisomerase I	0.01	Natural product	Chemo	Targetted	Chemotherapy	DNA damage; Replication	104842	Selleck Chemicals	S1288
Irinotecan	Biotecan; Camptothecin-11; CPT-11	Topoisomerase I	0.5	Small molecule	Chemo	Targetted	Chemotherapy	DNA damage; Replication	60838	Selleck Chemicals	S2217
Topotecan	9-[(dimethylamino)Methyl]-10-hydroxy-(4S)-camptothecin; SKF-104864	Topoisomerase I	0.025	Small molecule	Chemo	Targetted	Chemotherapy	DNA damage; Replication	60700	Selleck Chemicals	S1231
Idarubicin	(1S,3S)-3-Acetyl-3,5,12-trihydroxy-6,11-dioxo-1,2,3,4,6,11-hexahydronaphthacen-1-yl 3-amino-2,3,6-trideoxy-alpha-L-lyxo-hexopyranoside; 4-Demethoxydaunomycin; 4-Demethoxydaunorubicin; IDAMYCIN; nsc-256439	Topoisomerase II	0.2	Small molecule	Chemo	Targetted	Chemotherapy	DNA damage; Replication	42890	Selleck Chemicals	S1228
Sorafenib	BAY 43-9006; 4-(4-((((4-Chloro-3-(trifluoromethyl)phenyl)amino)carbonyl)amino)phenoxy)-N-methyl-2-pyridinecarboxamide; N-(4-Chloro-3-(trifluoromethyl)phenyl)-n'-(4-(2-(N-methylcarbamoyl)-4-pyridyloxy)phenyl)urea; Sorafenibum	PDGFR, Raf and VEGFR	20	Small molecule	Chemo	Targetted	RTK	ERK Signalling; PI3K/MTOR	216239	Selleck Chemicals	S7397
Imatinib	4-(4-METHYL-piperazin-1-ylmethyl)-N-[4-methyl-3-(4-pyridin-3-yl-pyrimidin-2-ylamino)-phenyl]-benzamide; alpha-(4-Methyl-1-piperazinyl)-3'-((4-(3-pyridyl)-2-pyrimidinyl)amino)-P-toluidide; CGP-57148B; Gleevec; Imatinib Methansulfonate; STI 571	Bcr-Abl tyrosine kinase, c-kit, PDGFR	100	Small molecule	Clinical	Targetted	CTK, RTK	Cytoskeleton; ERK Signalling; PI3K/MTOR	5291	Selleck Chemicals	S1026
RO-3306		CDK1	50	Small molecule	Experimental	Targetted	S/T Kinase	Cell Cycle; Mitosis	44450571	Selleck Chemicals	S7747
AZD7762	AZD-7762	Chk1/2	0.5	Small molecule	In clinical development	Targetted	S/T Kinase	Cell Cycle; DNA Repair	11152667	Selleck Chemicals	S1532
Vorinostat	MK0683; Octanedioic acid hydroxyamide phenylamide; SAHA; SHH; Suberanilohydroxamic acid; Suberoylanilide hydroxamic acid; Vorinostatum; Zolinza	HDAC inhibitor Class I, IIa, IIb, IV	10	Small molecule	Clinical	Targetted	Other	Cell Cycle; Chromatin Modification; DNA damage	5311	Selleck Chemicals	S1047
Olaparib	AZD2281; KU-0059436; Lynparza	PARP1/2/3	25	Small molecule	In clinical development	Targetted	Other	Cell Cycle; DNA damage; DNA Repair; Transcription	23725625	Selleck Chemicals	S1060
Tretinoin	ATRA; (all-e)-3,7-Dimethyl-9-(2,6,6-trimethyl-1-cyclohexen-1-yl)-2,4,6,8-nonatetraenoic acid; Acide retinoique (french) (dsl); AGN 100335; All Trans Retinoic Acid; all-trans-Tretinoin; all-trans-Vitamin a acid; beta-Retinoic acid; Eudyna; Renova; Retin-a; Retisol-a; Ro 1-5488; Solage; Stieva-a; Tretin m; Vesanoid; Vitinoin	Retinoic acid and retinoid X receptors	250	Natural product	Clinical	Targetted	Other	Transcription	5538	Selleck Chemicals	S1653
ABT263	Navitoclax	Bcl-2 family	20	Small molecule	In clinical development	Targetted	Other	Apoptosis	24978538	Selleck Chemicals	S1001
Obatoclax	803712-79-0; Obatoclax mesylate; Obatoclax mesylate (GX15-070); 2-(2-((3,5-Dimethyl-1H-pyrrol-2-yl)methylene)-3-methoxy-2H-pyrrol-5-yl)-1H-indole methanesulfonate; UNII-39200FJ43J; GX15-070MS; (Z)-2-(2-((3,5-dimethyl-1H-pyrrol-2-yl)methylene)-3-methoxy-2H-pyrrol-5-yl)-1H-indole methanesulfonate	Bcl-2 family	10	Small molecule	In clinical development	Targetted	Other	Apoptosis	16681698	Selleck Chemicals	S1057
PAC-1	2-(4-benzylpiperazin-1-yl)-N'-[(Z)-(6-oxo-5-prop-2-enylcyclohexa-2,4-dien-1-ylidene)methyl]acetohydrazide	Procaspase activator	50	Small molecule	In clinical development	Targetted	Other	Apoptosis	6851947	Selleck Chemicals	S2738
Tasisulam	519055-62-0; UNII-1YC4W9MSLJ; N-(2,4-Dichlorobenzoyl)-5-bromothiophene-2-sulfonamide; LY573636	Procaspase activator	250	Small molecule	In clinical development	Targetted	Other	Apoptosis	10160238	Selleck Chemicals	S7326

## Sheet: Table S5
p-value	-LOG10(p-value)	q-value	pathway	source	external_id	members_input_overlap	members_input_overlap_geneids	size	effective_size
3.17041e-31	30.4989	2.66315e-29	Ribosome - Homo sapiens (human)	KEGG	path:hsa03010	RPS13; MRPL36; RPL37A; RPL23A; RPL7; RPS18; RPL3; RPS10; RPS9; RPL28; RPL26; RPL21; RPL23; RPL13A; RPL36A; RPS27; RPS24; RPLP0; MRPL33; RPS20; MRPL18; RPL14; RPL15; RPL17; RPL10; MRPL3; RPL12; RPL13; RPS4X; RPL18; RPL19; RPL38; RPL39; RPL34; RPL32; RPL8; MRPS14; RSL24D1; RPL11	6144; 6147; 6154; 6158; 6161; 6164; 6168; 6169; 6170; 6173; 6175; 6191; 6203; 6204; 6207; 6222; 6224; 6229; 6232; 9349; 9045; 29074; 63931; 64979; 11222; 23521; 9553; 6122; 6129; 51187; 6132; 6134; 6135; 6136; 6137; 6138; 6139; 6141; 6143	153	153
1.38473e-08	7.85864	5.81585e-07	Aminoacyl-tRNA biosynthesis - Homo sapiens (human)	KEGG	path:hsa00970	SARS2; LARS; IARS2; IARS; DARS2; AARS; FARSA; VARS2; YARS2; YARS; RARS2; LARS2	51067; 55699; 16; 57176; 54938; 57038; 3376; 51520; 8565; 2193; 55157; 23395	66	66
2.91804e-08	7.53491	8.17052e-07	RNA transport - Homo sapiens (human)	KEGG	path:hsa03013	NUP88; EIF2B1; RPP38; SAP18; RAN; EIF3A; KPNB1; EIF2B2; EIF1; PRMT5; NUP93; RAE1; POP5; EIF3H; STRAP; GEMIN5; EIF2S3; EIF1AX	10284; 8892; 51367; 10419; 3837; 8661; 5901; 8480; 10557; 4927; 25929; 11171; 1964; 1967; 1968; 9688; 8667; 10209	171	171
2.15938e-07	6.66567	4.12832e-06	RNA polymerase - Homo sapiens (human)	KEGG	path:hsa03020	POLR2E; POLR2D; POLR3B; POLR3A; POLR2L; POLR2I; POLR3K; POLR2J	5441; 51728; 55703; 5433; 5434; 5438; 5439; 11128	31	31
2.45733e-07	6.60954	4.12832e-06	Pyrimidine metabolism - Homo sapiens (human)	KEGG	path:hsa00240	POLE3; DUT; POLR2E; POLR2D; DTYMK; POLE2; POLR3A; POLR2L; POLR2J; POLR2I; POLR3K; POLR3B; CAD	51728; 790; 1841; 5427; 5433; 5434; 5438; 5439; 5441; 54107; 1854; 11128; 55703	101	101
1.13884e-06	5.94354	1.59437e-05	Spliceosome - Homo sapiens (human)	KEGG	path:hsa03040	SRSF1; SNRPD1; PRPF8; U2AF1; SNRPF; LSM7; SF3B1; PRPF19; PUF60; SRSF2; BUD31; PHF5A; BCAS2; PRPF4	10286; 7307; 8896; 27339; 6426; 22827; 10594; 84844; 6636; 23451; 9128; 6632; 51690; 6427	134	134
2.65606e-06	5.57576	3.18727e-05	Cell cycle - Homo sapiens (human)	KEGG	path:hsa04110	PCNA; CCNA2; ORC6; CDC23; PKMYT1; CDC20; MCM7; CDK1; MCM4; CDC45; RBX1; MYC; ANAPC5	4609; 9088; 23594; 8697; 4173; 4176; 8318; 51433; 9978; 890; 5111; 983; 991	124	124
4.54163e-06	5.34279	4.76871e-05	Proteasome - Homo sapiens (human)	KEGG	path:hsa03050	PSMD12; PSMA6; PSMA4; PSMB7; PSMC1; PSMB5; PSMB4; PSMB3	5685; 5687; 5691; 5692; 5693; 5695; 5700; 5718	45	45
9.7845e-06	5.00946	9.1322e-05	DNA replication - Homo sapiens (human)	KEGG	path:hsa03030	PCNA; RFC5; RPA3; MCM7; MCM4; POLE3; POLE2	5427; 5985; 4173; 4176; 54107; 6119; 5111	36	36
1.09051e-05	4.96237	9.16031e-05	Ribosome biogenesis in eukaryotes - Homo sapiens (human)	KEGG	path:hsa03008	MDN1; RPP38; WDR43; IMP4; UTP14A; RAN; HEATR1; AK6; EIF6; GTPBP4; POP5	23560; 10813; 102157402; 3692; 23160; 23195; 92856; 5901; 10557; 55127; 51367	105	101
9.52351e-05	4.0212	0.000727249	Purine metabolism - Homo sapiens (human)	KEGG	path:hsa00230	PAICS; AK6; IMPDH2; POLR2E; POLR2D; POLE3; POLE2; POLR3A; POLR2L; POLR2I; POLR3K; POLR3B; POLR2J	51728; 3615; 102157402; 5427; 5433; 5434; 5438; 5439; 5441; 54107; 10606; 11128; 55703	174	173
0.000109733	3.95966	0.000768133	Mismatch repair - Homo sapiens (human)	KEGG	path:hsa03430	RFC5; PCNA; MSH2; RPA3; MLH1	4292; 4436; 5985; 6119; 5111	23	23
0.000282975	3.54825	0.00182845	Huntington disease - Homo sapiens (human)	KEGG	path:hsa05016	SOD2; COX6A1; NDUFB4; NDUFB2; NDUFB10; POLR2E; POLR2D; NDUFS2; NDUFS8; POLR2L; POLR2J; POLR2I; NRF1	4708; 4710; 4716; 4720; 4728; 4899; 5433; 5434; 5438; 5439; 5441; 1337; 6648	193	193
0.000485209	3.31407	0.00291126	Nucleotide excision repair - Homo sapiens (human)	KEGG	path:hsa03420	PCNA; RFC5; RPA3; POLE3; POLE2; RBX1	54107; 5427; 5985; 6119; 5111; 9978	47	47
0.0034694	2.45975	0.0194287	mRNA surveillance pathway - Homo sapiens (human)	KEGG	path:hsa03015	PPP1CB; CSTF1; CSTF3; PCF11; SAP18; NUDT21; CPSF4	10284; 10898; 11051; 5500; 51585; 1477; 1479	91	91
0.0052812	2.27727	0.0277263	Base excision repair - Homo sapiens (human)	KEGG	path:hsa03410	PCNA; HMGB1; POLE3; POLE2	54107; 5427; 3146; 5111	33	33
0.00564191	2.24857	0.0278777	Oocyte meiosis - Homo sapiens (human)	KEGG	path:hsa04114	PPP1CB; CDC23; PKMYT1; SPDYE2; CDK1; RBX1; CDC20; ANAPC5	51433; 9978; 983; 5500; 9088; 441273; 991; 8697	125	125
0.00811928	2.09048	0.03789	Oxidative phosphorylation - Homo sapiens (human)	KEGG	path:hsa00190	ATP6V0B; ATP6V0C; NDUFB4; NDUFB2; NDUFB10; NDUFS2; NDUFS8; COX6A1	527; 533; 4708; 4710; 4716; 4720; 4728; 1337	133	133

## Sheet: Table S6
Drug	KEGG_RIBOSOME	KEGG_SPLICEOSOME	KEGG_PROTEASOME	KEGG_OXIDATIVE_PHOSPHORYLATION	KEGG_HUNTINGTONS_DISEASE	KEGG_AMINOACYL_TRNA_BIOSYNTHESIS	KEGG_RNA_POLYMERASE	KEGG_PARKINSONS_DISEASE	KEGG_ALZHEIMERS_DISEASE	KEGG_CELL_CYCLE	KEGG_DNA_REPLICATION	KEGG_PYRIMIDINE_METABOLISM	KEGG_RNA_DEGRADATION	KEGG_UBIQUITIN_MEDIATED_PROTEOLYSIS	KEGG_BASE_EXCISION_REPAIR	KEGG_P53_SIGNALING_PATHWAY	KEGG_BASAL_TRANSCRIPTION_FACTORS	KEGG_PURINE_METABOLISM	KEGG_NUCLEOTIDE_EXCISION_REPAIR	KEGG_GLYCOLYSIS_GLUCONEOGENESIS	KEGG_VALINE_LEUCINE_AND_ISOLEUCINE_BIOSYNTHESIS	KEGG_HOMOLOGOUS_RECOMBINATION	KEGG_NON_HOMOLOGOUS_END_JOINING	KEGG_PROTEIN_EXPORT	KEGG_VIBRIO_CHOLERAE_INFECTION	KEGG_CYTOSOLIC_DNA_SENSING_PATHWAY	KEGG_CARDIAC_MUSCLE_CONTRACTION	KEGG_CITRATE_CYCLE_TCA_CYCLE	KEGG_VIRAL_MYOCARDITIS	KEGG_OOCYTE_MEIOSIS	KEGG_SYSTEMIC_LUPUS_ERYTHEMATOSUS	KEGG_AMYOTROPHIC_LATERAL_SCLEROSIS_ALS	KEGG_APOPTOSIS	KEGG_MISMATCH_REPAIR	KEGG_ETHER_LIPID_METABOLISM	KEGG_NATURAL_KILLER_CELL_MEDIATED_CYTOTOXICITY	KEGG_GLYCEROPHOSPHOLIPID_METABOLISM	KEGG_PANTOTHENATE_AND_COA_BIOSYNTHESIS	KEGG_CELL_ADHESION_MOLECULES_CAMS	KEGG_SMALL_CELL_LUNG_CANCER	KEGG_TAURINE_AND_HYPOTAURINE_METABOLISM	KEGG_ALPHA_LINOLENIC_ACID_METABOLISM	KEGG_CYSTEINE_AND_METHIONINE_METABOLISM	KEGG_SELENOAMINO_ACID_METABOLISM	KEGG_PORPHYRIN_AND_CHLOROPHYLL_METABOLISM	KEGG_ALLOGRAFT_REJECTION	KEGG_B_CELL_RECEPTOR_SIGNALING_PATHWAY	KEGG_PYRUVATE_METABOLISM	KEGG_ACUTE_MYELOID_LEUKEMIA
Camptothecin	4	4	2.95861	4	4	4	4	4	4	4	4	4	4	4	1.17328	0.594995	1.30016	1.767	2.67778	2.67778	4	1.65561	1.61798	0.935168	2.95861	1.21396	0.859806	2.38722	1.50724	2.29243	0.316863	0.895854	0.388171	1.55129	0.13071	0.294906	0.179076	0.487983	0.143815	0.974285	0.0941502	0.626904	0.33059	0.528562	0.291494	0.287266	0.565271	1.58336	0.935168
Irinotecan	4	4	2.95861	4	2.95861	4	2.67778	4	4	2.29243	2.50864	2.29243	2.95861	1.30016	1.1798	0.216025	2.29243	1.13018	2.50864	0.659358	1.39686	0.400008	1.0752	2.21467	2.21467	0.250186	2.95861	0.853562	0.79833	0.462055	0.73969	0.537452	0.841336	0.343806	0.405497	0.0149779	0.175159	2.67778	0.820736	1.04528	1.16052	0.359419	0.978397	1.02182	0.124302	0.573326	0.0051991	1.40782	0.0819172
Topotecan	4	4	4	4	4	4	2.95861	4	4	2.50864	2.67778	2.50864	4	1.74232	1.11862	0.363412	1.74232	0.970211	2.50864	0.600153	1.45469	0.4011	1.17328	1.6968	1.53611	0.280586	1.99568	1.03105	0.817871	0.68382	1.09098	0.709743	0.882397	0.452102	0.68382	0.0109508	0.454569	2.38722	0.470955	1.27491	1.16685	0.77963	1.53611	1.48017	0.161088	0.448428	0.024063	1.12436	0.0946899
Cisplatin	1.03574	0.274007	0.272377	1.63639	1.3363	0.0291419	1.43063	1.79317	1.31785	0.806597	0.384997	0.318668	0.601886	0.505706	0.982549	0.809388	0.990974	0.30883	0.0500736	0.879097	0.121996	1.6968	0.986741	0.607127	0.17192	1.56703	1.53611	0.54806	0.405497	0.0887891	0.634325	0.458296	0.374585	0.313274	1.52143	0.56687	1.85078	0.49336	0.336205	0.045227	0.439974	0.77963	0.49336	0.283079	0.0604308	0.346691	0.274824	0.462055	0.373557
AZD7762	4	4	2.95861	4	2.95861	2.67778	4	4	0.850473	4	4	2.95861	0.859806	0.77963	2.14874	0.464579	1.6968	1.43063	1.15428	0.610657	0.69229	4	2.67778	1.19997	0.42934	1.48017	0.32781	1.46725	0.257196	0.111203	1.21396	0.332454	0.119701	1.6968	0.356449	0.197158	0.151749	1.13018	0.310602	0.254067	0.626904	0.166152	0.323215	0.535958	0.445996	0.203356	1.0804	0.243288	0.336205
Vorinostat	2.50864	4	4	4	2.95861	1.32698	1.55129	2.29243	2.95861	1.74232	1.30892	1.60033	0.336205	0.0296066	0.497436	1.19314	1.91721	0.709743	0.244811	0.942714	0.4133	1.767	2.67778	0.409939	0.247875	0.92775	0.829445	0.450874	1.35556	0.655411	1.55129	1.74232	0.823619	0.383945	0.173213	0.817871	0.675512	1.22113	1.45469	0.273191	0.177113	0.305307	0.33904	0.0447453	0.128369	1.39686	2.14874	0.58486	0.535958
ABT263	1.74232	2.09151	1.31785	2.29243	1.30892	1.74232	0.732594	1.31785	1.58336	0.777024	1.10182	1.27491	0.579879	0.568475	0.709743	1.22841	0.812197	0.76675	0.121421	0.986741	0.882397	1.50724	0.511308	0.110642	0.999566	1.01728	0.598427	1.05012	0.374585	0.15484	1.02641	0.36241	0.5071	0.405497	0.239502	0.709743	0.452102	1.19314	0.759201	0.296623	0.159831	0.274824	0.105629	0.0245222	0.0619308	1.91721	0.161088	1.35556	0.859806
AZD2281	0.058936	1.31785	4	0.954286	0.77963	0.463315	0.920457	0.812197	1.46725	1.71897	0.211054	0.326887	0.191047	0.501552	1.52143	0.882397	0.982549	0.502932	0.313274	0.0669685	0.390299	0.516984	0.751781	0.10785	0.273191	0.603626	0.746904	0.255629	0.421246	1.13608	0.54806	1.03105	0.142005	0.264321	0.0803467	0.562091	0.714218	0.312382	0.439974	0.101769	0.252511	0.254847	0.398918	0.269945	0.250186	0.210349	0.237997	0.44721	0.179733
Tasisulam	0.0163286	0.00169706	0.22541	1.43063	0.549597	0.0296066	0.0594337	1.19314	2.38722	0.338093	0.219611	0.0272882	0.0777418	0.4133	1.22841	0.18502	0.0314704	0.333388	0.0614302	2.21467	0.0457092	0.0263642	1.40782	0.267526	0.746904	0.707522	1.27491	0.349595	0.352519	0.594995	0.1897	1.35556	0.958213	0.063436	0.307947	1.63639	0.18502	0.0194967	1.00393	1.03105	0.524184	0.149293	0.226872	0.198528	0.749336	0.958213	1.01278	0.62142	1.18642
Cladribine	0.430509	0.0375833	0.530031	0.420102	0.92775	0.311491	2.29243	0.545003	0.389233	0.557363	0.44721	1.29158	0.062432	1.14813	2.95861	0.178421	1.65561	1.79317	0.288108	0.377682	0.0903905	0.228339	0.962175	0.0777418	0.204746	0.570086	0.34094	0.659358	0.494714	0.38711	0.942714	0.679646	0.522734	0.0941502	0.37872	0.931443	1.00833	0.271565	0.355463	0.69229	0.197158	0.5071	1.28316	0.673459	0.402195	0.54806	0.24177	0.538952	0.486649
Vincristine	0.0109508	0.0437835	0.0877248	0.00872961	0.000391041	0.0163286	0.59329	0.00828672	0.0136314	0.0720653	0.288952	1.0752	0.228339	0.134837	1.19314	0.139602	1.05012	0.916856	0.20128	0.0500736	0.010061	0.0118425	0.45705	0.166152	0.538952	0.0684913	0.0882566	0.11685	1.30016	0.677574	0.723308	0.749336	0.565271	0.03711	0.460798	2.04096	0.0594337	0.386053	4	0.207538	0.260349	0.487983	1.37572	0.270754	1.19997	0.882397	0.460798	0.508498	0.341893
Paclitaxel	4	4	2.50864	4	4	4	2.67778	2.95861	1.23582	2.29243	4	2.38722	1.11862	0.339989	1.67572	1.20691	1.65561	2.21467	2.09151	0.508498	0.803824	4	0.962175	1.71897	0.801068	0.982549	0.445996	1.11862	0.122571	0.398918	2.38722	0.183692	0.0936111	1.16052	0.108965	0.131297	0.0131835	1.48017	0.0333421	0.357437	1.36552	0.32413	0.167427	0.420102	0.20614	0.616005	0.336205	0.287266	0.325047
Docetaxel	4	4	4	1.767	4	4	2.95861	1.18642	0.942714	2.50864	1.37572	1.49349	1.07007	2.09151	0.872571	1.13608	1.65561	0.850473	0.801068	0.801068	2.09151	0.638083	0.55424	0.643783	0.535958	1.99568	0.974285	1.22841	0.734946	1.15428	0.632458	0.295764	0.759201	0.393511	0.151749	0.143211	0.0510494	1.11862	0.0579423	0.294051	0.16298	0.164246	0.570086	0.193752	0.219611	0.771856	0.931443	1.10735	0.501552
Vinorelbine	4	4	4	4	2.67778	4	2.21467	1.88273	1.6968	2.67778	2.67778	2.14874	4	1.88273	4	1.05012	1.21396	0.690157	0.723308	0.188358	0.55424	0.698753	0.218173	1.88273	0.823619	1.14813	0.24177	0.856673	0.102868	0.792904	0.721018	1.30892	0.354479	1.65561	0.990974	0.0113965	0.380802	0.619608	0.0834934	1.04048	0.0333421	0.248644	0.24177	0.535958	0.175159	0.29921	0.409939	0.243288	0.634325
Cytarabine	4	4	1.56703	0.734946	1.79317	2.38722	2.67778	0.978397	0.405497	2.95861	2.04096	2.50864	0.698753	4	1.18642	1.56703	1.11295	1.67572	1.04048	1.53611	1.2668	0.966174	0.4011	0.437588	0.316863	2.95861	1.11862	0.696588	0.823619	1.20691	0.195792	0.485319	0.437588	0.478731	0.228339	0.089856	0.145633	0.199902	0.0181361	2.29243	0.255629	0.694434	0.168706	0.0609303	4	0.176461	0.906228	0.711974	1.01728
Gemcitabine	0.946537	0.264321	2.67778	0.157953	0.924088	0.716473	0.6362	0.363412	0.0314704	0.541967	1.767	1.39686	0.862963	1.767	2.67778	2.38722	1.03105	1.05012	1.28316	0.217456	1.20691	0.578232	0.192397	0.524184	0.0829674	1.50724	0.137213	0.14868	0.806597	0.0925349	0.671417	1.88273	1.14813	0.432856	4	0.108407	0.549597	0.515558	0.443577	0.0903905	0.694434	1.85078	2.14874	0.990974	0.134837	0.131885	0.185686	0.223226	0.204746
Methotrexate	4	1.10735	1.56703	1.53611	1.11862	1.13608	0.938925	1.00393	1.07007	1.58336	0.335264	0.638083	0.250186	0.694434	0.138406	0.83535	0.519849	0.504317	0.558934	0.916856	0.700929	0.0347512	0.563678	1.30892	0.946537	0.175809	0.685922	1.02182	0.608888	0.273191	0.5071	0.982549	0.468393	0.198528	0.978397	4	4	1.3363	0.815025	0.754241	1.40782	0.581533	0.700929	0.140802	0.118558	1.40782	2.95861	1.03574	1.71897
Mercaptopuine	4	4	4	4	4	4	4	4	4	4	4	4	4	4	2.95861	1.14813	1.44249	2.09151	4	2.38722	1.40782	1.95468	0.721018	2.21467	1.71897	1.65561	0.774432	2.67778	0.307947	2.21467	0.0559617	1.37572	0.0604308	2.95861	0.363412	0.238749	1.30016	0.524184	0.0140798	0.73969	0.277284	1.28316	0.371509	0.777024	1.46725	0.44721	0.0158779	0.305307	0.145026
Thioguanine	4	4	1.767	2.14874	4	4	1.19997	2.67778	2.29243	1.35556	2.14874	1.60033	2.29243	0.742082	0.879097	0.420102	0.297483	0.628747	0.462055	0.134837	2.09151	0.361411	0.346691	1.40782	0.694434	0.205442	1.19997	0.505706	0.784891	1.36552	0.92775	0.823619	0.486649	2.50864	0.588212	0.108965	0.351542	0.34094	0.634325	0.583193	1.56703	0.551139	0.0282141	0.709743	0.573326	1.24336	0.0798245	0.119129	0.0385314
Oxaliplatin	4	4	4	4	4	4	4	4	4	4	4	2.67778	4	4	0.84436	0.417823	0.673459	1.50724	2.95861	4	4	1.1798	1.36552	1.46725	2.29243	1.61798	0.92775	2.14874	0.856673	2.38722	0.83535	0.44721	0.494714	1.85078	0.108407	0.129538	0.866142	0.346691	0.0254423	0.659358	0.0629337	1.35556	0.169347	0.549597	0.441171	0.287266	0.727926	1.11295	0.411056
Sorafenib	1.14813	0.200591	1.41908	1.99568	0.641875	0.496073	1.1798	1.91721	1.79317	1.2668	0.872571	0.366431	0.879097	0.467118	0.734946	1.88273	1.99568	0.349595	0.159831	0.596708	0.532984	0.168706	1.10735	0.519849	2.50864	0.538952	0.249414	0.690157	1.52143	1.85078	0.0995782	0.351542	0.476124	0.319574	0.626904	0.156705	0.187688	0.0282141	0.111764	0.075669	0.777024	0.349595	2.14874	4	0.172566	0.551139	0.24634	0.555799	0.335264
Imatinib	0.889074	1.60033	0.784891	1.21396	0.820736	0.623241	0.756714	1.19314	1.99568	1.61798	1.29158	1.0752	0.535958	0.803824	0.267526	4	0.761703	0.453334	0.0751524	1.22841	0.328735	0.111203	0.407712	2.67778	0.149293	0.291494	0.862963	0.847406	0.823619	0.229074	0.806597	1.21396	2.29243	0.344765	0.483994	0.541967	0.169347	0.0466753	1.065	1.91721	4	1.39686	1.6968	0.438779	0.464579	1.0752	0.26512	0.792904	0.632458
RO3306	0.297483	1.36552	1.56703	0.974285	1.52143	0.0850754	1.02182	0.659358	1.58336	0.445996	0.464579	0.77963	0.832387	0.365422	0.188358	2.50864	0.0282141	0.707522	0.318668	0.0909256	0.22541	0.102318	0.573326	0.653451	0.938925	0.176461	1.74232	0.92775	2.95861	0.109523	1.0804	0.986741	1.74232	0.397831	1.12436	0.509901	2.09151	0.400008	1.03105	0.705313	0.289798	1.74232	0.151134	1.43063	0.614215	1.39686	1.08566	0.398918	1.13608
ATRA	0.665345	0.583193	0.275642	0.707522	0.534468	0.0199512	0.638083	0.417823	1.56703	0.344765	0.617803	0.632458	0.974285	1.01278	0.203356	1.00833	0.698753	0.509901	0.136618	0.690157	0.0236042	0.0893222	0.395666	0.329661	0.501552	0.136618	0.832387	0.25096	0.879097	1.48017	0.515558	0.754241	1.53611	0.0793029	0.647625	1.11295	0.608888	0.284749	0.417823	0.110642	0.0639389	1.0804	0.4364	0.176461	1.38616	0.421246	0.453334	1.17328	0.58486
PAC1	0.115148	0.0154277	0.260349	0.432856	0.255629	0.161088	0.402195	0.121421	1.13608	0.0525173	0.617803	0.769296	0.0500736	0.423543	1.04528	1.44249	0.248644	2.29243	0.0664621	0.190373	0.0282141	0.123147	1.15428	0.237997	0.120274	0.261933	0.995249	0.443577	0.578232	0.318668	1.09637	1.065	1.39686	0.573326	2.21467	1.91721	0.77963	0.36947	0.245575	0.13543	0.0866631	0.931443	0.700929	0.0194967	0.73969	0.29921	0.117419	0.331521	0.328735
Idarubicin	0.26114	0.0767042	1.82102	0.0136314	0.0973989	0.0268259	0.269137	0.00784429	0.0730919	0.782253	0.100125	0.213178	0.688034	0.322302	0.612432	0.62142	0.906228	0.647625	0.452102	0.571703	-4.34273e-05	0.734946	0.13543	0.718739	0.756714	1.10735	0.254067	0.228339	0.59329	0.511308	1.17328	0.17192	1.30016	0.217456	0.402195	0.307947	0.0829674	0.127203	0.596708	2.29243	0.00696077	0.502932	0.0614302	0.0222307	0.458296	0.669383	1.00393	0.218891	2.95861
Obatoclax	0.24177	0.0236042	0.336205	0.126621	0.216025	0.00256993	0.617803	0.0629337	0.458296	0.111203	0.485319	0.33904	0.0217738	0.133654	0.754241	0.730254	0.16488	0.601886	0.0319375	1.15428	0.26512	0.202663	1.44249	0.213888	0.718739	0.432856	0.673459	0.659358	1.05998	0.0423448	0.645699	0.438779	1.21396	0.212469	0.237997	0.571703	0.199214	0.0669685	1.13608	0.0190427	0.222501	0.375615	0.588212	0.0746363	0.737312	0.276462	0.647625	0.441171	0.138406
[truncated: 137 more columns]

## Sheet: Table S7
MAGeCK pos.fdr	MAGeCK pos.rank	drug	gene
0.00495	2	ABT263	PMAIP1
0.00495	5	ATRA	PMAIP1
0.022277	2	Gemcitabine	PMAIP1
0.00165	2	Vorinostat	PMAIP1
0.007426	1	ABT263	BAX
0.012376	6	ATRA	BAX
0.00099	4	Cladribine	DCAF15
0.002475	1	Tasisulam	DCAF15
0.043729	2	Vincristine	DCAF15
0.00099	1	Cladribine	DCK
0.00495	1	Gemcitabine	DCK
0.043729	6	Vincristine	DCK
0.001238	1	Mercaptopurine	MLH1
0.00165	1	Thioguanine	MLH1
0.001238	2	Mercaptopurine	MSH2
0.00165	2	Thioguanine	MSH2
0.001238	3	Mercaptopurine	MSH6
0.003713	4	Thioguanine	MSH6
0.00495	1	Camptothecin	TOP1
0.00495	1	Irinotecan	TOP1
0.00495	1	Topotecan	TOP1
0.00495	1	Idarubicin	TOP2A
0.020421	8	Mercaptopurine	TOP2A
0.00099	5	Cladribine	C1orf115
0.00495	1	Vincristine	C1orf115

## Sheet: Table S8
Data set	p-value	t-Test	Fold change	Normal	n	Maximum	90th percentile	75th percentile	Median	25th percentile	10th percentile	Minimum	Tumour	n	Maximum	90th percentile	75th percentile	Median	25th percentile	10th percentile	Minimum	Data type	Reference (PMID)
Curtis Breast	1.07e-63	-23.082	-2.362	Breast	144	5.192	4.578	4.374	3.991	3.663	3.18	1.803	Invasive Ductal Breast Carcinoma	1556	5.799	4.024	3.465	2.74	1.987	1.335	0.007	mRNA	22522925
Gaedcke Colorectal	8.75e-25	-13.047	-2.717	Rectum	65	3.805	3.207	2.78	2.513	2.182	1.745	1.537	Rectal Adenocarcinoma	65	2.191	1.981	1.702	1.152	0.51	-0.047	-0.621	mRNA	20725992
Landi Lung	4.54e-23	-12.641	-2.467	Lung	49	2.981	2.396	2.286	1.895	1.617	1.219	0.764	Lung Adenocarcinoma	58	1.891	1.362	0.989	0.623	0.23	-0.269	-0.836	mRNA	18297132
Sun Brain	4.01e-18	-12.917	-9.675	Brain	23	5.312	5.285	5.149	4.819	4.71	4.257	1.31	Glioblastoma	81	5.167	3.447	1.938	1.194	0.7	-0.117	-3.013	mRNA	16616334
Barretina Sarcoma	4.99e-13	-15.106	-8.025	Adipose Tissue	9	3.074	3.074	2.798	2.432	1.956	1.678	1.678	Myxofibrosarcoma	31	2.328	0.148	-0.448	-0.898	-1.015	-1.123	-1.513	mRNA	20601955
Beroukhim Renal	8.3e-08	-7.559	-2.373	Renal Cortex	10	4.605	4.605	4.545	4.416	3.844	3.531	3.395	Hereditary Clear Cell Renal Cell Carcinoma	32	3.744	3.587	3.378	2.943	2.571	2.281	1.518	mRNA	19470766
Chen Gastric	9.02e-08	-6.656	-3.196	Gastric Mucosa	24	5.063	4.013	2.621	1.775	1.503	0.749	0.423	Gastric Intestinal Type Adenocarcinoma	61	1.849	1.36	0.892	0.479	-0.026	-0.55	-1.527	mRNA	12925757
Talantov Melanoma	1.62e-07	-11.412	-24.141	Skin	7	4.275	4.275	4.275	3.115	2.306	1.736	1.736	Cutaneous Melanoma	45	1.452	0.817	-0.451	-2.092	-2.51	-2.922	-3.17	mRNA	16243793
TCGA Ovarian	9.78e-06	-8.699	-2.189	Ovary	8	3.094	3.094	3.037	2.77	2.689	2.045	2.045	Ovarian Serous Cystadenocarcinoma	586	4.593	2.726	2.117	1.503	1.028	0.448	-1.432	mRNA	TCGA
Giordano Thyroid	0.000342	-10.4	-2.188	Thyroid Gland	4	0.833	0.833	0.833	0.74	0.735	0.656	0.656	Thyroid Gland Undifferentiated (Anaplastic) Carcinoma	4	-0.135	-0.135	-0.135	-0.397	-0.458	-0.621	-0.621	mRNA	16609007
Choi Leukemia	0.003	-3.106	-2.252	CD4-Positive T-Lymphocyte	6	0.507	0.507	0.507	-0.337	-0.86	-1	-1	Chronic Adult T-Cell Leukemia/ Lymphoma	19	0.899	-0.058	-0.211	-1.413	-2.632	-3.333	-3.897	mRNA	16909099
Ye Head-Neck	0.004	-2.85	-2.016	Tongue	12	5.068	3.631	3.584	2.565	2.042	1.909	1.722	Tongue Squamous Cell Carcinoma	26	4.683	4.068	2.346	1.496	1.03	0.662	0.423	mRNA	18254958
Iacobuzio-Donahue Pancreas 2	0.005	-3.207	-3.978	Pancreas	3	1.483	1.483	1.483	1.069	0.93	0.93	0.93	Pancreatic Adenocarcinoma	9	1.229	1.229	1.142	-0.317	-1.679	-4.126	-4.126	mRNA	12651607
Skotheim Testis	0.014	-2.896	-2.085	Testis	3	1.4	1.4	1.4	0.724	0.688	0.688	0.688	Testicular Embryonal Carcinoma	5	0.416	0.416	0.416	0.196	-0.551	-1.023	-1.023	mRNA	15994931

## Sheet: Table S9
Name	sgRNA
sgControl	CCATATCGGGGCGAGACATG
sgPPP6C_A	GTCTTGCAGGAATGACACCA
sgPPP6C_B	AATTTCCTGATTCCGTTCGA
sgNAA60_A	TCACATATCAACCACCGCCC
sgNAA60_B	ATATCACGATACCATGAGTC
sgDCAF15	TGACATCTACGTCAGCACCG
sgDDA1	TGCGCTACCTGCATCAGCAA
sgSLC43A2_A	TCTCACCTGGCTCGGTACAC
sgSLC43A2_B	TGTCAGCTCATCTATGATGC
sgYBX1_A	GTCTTGCAGGAATGACACCA
sgYBX1_B	CAGTAAAATGGTTCAATGTA
sgRDD1_A	AGCGCTACGAGCCACTGGAG
sgRDD1_B	AGCCTACTCCGCCCCGTTTG
