# Supplementary material for: Systematic functional identification of cancer multi-drug resistance genes
Source: Genome Biol. 2020 Feb 7;21:27. doi: 10.1186/s13059-020-1940-8 (PMC7006212; doi:10.1186/s13059-020-1940-8)
Supplement: Supplementary file 4 — Additional file 4: Table S3. This table contains drug screens data that does not pass the FDR < 0.1 cutoff. [file 13059_2020_1940_MOESM4_ESM.xlsx]

## Sheet: Imatinib
id	num	pos|score	pos|p-value	pos|fdr	pos|rank	pos|goodsgrna	pos|lfc (median)
MKNK2	6	1.1817e-05	7.1628e-05	0.595916	1	6	2.2537
MAP1LC3B	5	2.2668e-05	9.8938e-05	0.595916	2	1	-0.72072
PELO	5	3.4691e-05	0.00015595	0.595916	3	4	2.9949
ESPNL	6	3.6763e-05	0.00020961	0.595916	4	6	1.5721
C10orf128	6	4.0366e-05	0.0002307	0.595916	5	5	2.8199
POLR2H	4	4.1654e-05	0.00014637	0.595916	6	4	2.0272
RNF4	5	4.9332e-05	0.00022734	0.595916	7	3	0.5375
CHODL	4	5.4403e-05	0.00018997	0.595916	8	1	-0.5552
PPP1CB	6	7.0331e-05	0.00038258	0.878438	9	2	-1.1246
COL4A6	6	8.0685e-05	0.00043768	0.879251	10	6	1.8926
CKLF	6	9.5999e-05	0.00052967	0.879251	11	3	1.2043
OR6C4	6	0.00010461	0.00058189	0.879251	12	4	2.4252
ANKRD12	6	0.00013074	0.00072371	0.879251	13	5	2.5383
MRPL10	6	0.000136	0.00074719	0.879251	14	3	1.3719
APPL1	6	0.00014283	0.00078743	0.879251	15	4	2.8216
BLVRB	6	0.00016216	0.00089763	0.879251	16	3	2.2473
NSUN2	6	0.0001624	0.00089811	0.879251	17	5	2.8937
hsa-mir-3916	3	0.00016846	0.00050092	0.879251	18	2	2.6796
DDX3X	6	0.00017708	0.00097381	0.879251	19	5	2.21
NKAIN3	6	0.00017835	0.0009786	0.879251	20	5	2.6229
LCN15	5	0.00017843	0.00084349	0.879251	21	4	2.5354
BIRC7	5	0.00018772	0.000889	0.879251	22	5	1.4408
PTPRU	6	0.0001904	0.0010337	0.890058	23	3	1.6692
FNTA	4	0.00019947	0.00074766	0.879251	24	2	0.33664
CHIA	6	0.00021723	0.0011583	0.900159	25	5	1.9895
CRADD	6	0.00022503	0.0012014	0.900159	26	6	1.5785
EXOC3L2	6	0.00024479	0.0013044	0.900159	27	2	-0.42126
CDK3	6	0.00030243	0.0015569	0.900159	28	4	2.4647
SWT1	4	0.00030709	0.0011365	0.900159	29	4	1.9346
NEURL2	5	0.00031501	0.0014769	0.900159	30	3	0.79115
RASGEF1A	5	0.00032572	0.00152	0.900159	31	5	1.5927
EXOSC1	6	0.00032643	0.0016594	0.900159	32	4	2.5512
PYGM	6	0.00033245	0.0016877	0.900159	33	2	-0.0056346
EPHA6	5	0.00033852	0.0015804	0.900159	34	3	2.0869
WEE2	6	0.00035357	0.0017806	0.900159	35	1	0.29912
KLHL2	6	0.0003929	0.0019464	0.900159	36	4	2.5631
ZNF143	6	0.00040796	0.0020073	0.900159	37	1	0.35663
PMAIP1	5	0.00043692	0.0020121	0.900159	38	4	2.422
hsa-mir-3141	4	0.00045329	0.0016781	0.900159	39	1	0.50317
COLEC12	5	0.0004572	0.0021069	0.900159	40	3	1.2207
TYW5	6	0.00046234	0.0022284	0.900159	41	1	0.010413
ERMP1	5	0.00047144	0.0021702	0.900159	42	5	1.9154
C6orf226	6	0.0004724	0.0022674	0.900159	43	5	2.5516
PRKRIR	4	0.00048978	0.0018185	0.900159	44	3	1.0914
WDPCP	5	0.00051307	0.0023724	0.900159	45	3	1.8466
HAPLN2	6	0.00051673	0.0024624	0.900159	46	3	0.77864
CSNK2B	6	0.00057111	0.0027058	0.900159	47	2	-0.74453
FKBP6	6	0.00059498	0.002816	0.900159	48	2	0.18068
PHLDA1	5	0.00059947	0.0027403	0.900159	49	4	2.1603
KCNAB2	6	0.00060258	0.0028491	0.900159	50	2	-0.18944
HGC6.3	5	0.0006119	0.0027925	0.900159	51	2	0.01471
PCDHB3	5	0.00062455	0.0028515	0.900159	52	5	1.4647
COMMD7	6	0.00062548	0.0029389	0.900159	53	3	1.1207
MAGI1	6	0.00064277	0.0030072	0.900159	54	5	2.0013
C1orf115	6	0.00064653	0.0030192	0.900159	55	5	1.6562
AIMP1	5	0.00065721	0.0030062	0.900159	56	1	0.11508
MAOA	6	0.00067164	0.0031164	0.900159	57	3	1.3886
METTL17	6	0.00067541	0.0031337	0.900159	58	3	0.88574
SRP19	5	0.00070672	0.0032204	0.900159	59	3	1.9182
PSMD7	6	0.00071587	0.0032937	0.900159	60	5	2.168
SFR1	4	0.00071815	0.0026502	0.900159	61	3	0.55932
hsa-mir-301a	2	0.00073527	0.0013729	0.900159	62	2	3.696
TRIAP1	6	0.0007372	0.0033819	0.900159	63	2	-2.3135
WDR70	5	0.00074783	0.0033991	0.900159	64	1	-1.4924
LTK	5	0.00075054	0.003412	0.900159	65	3	1.13
SSX1	6	0.00075934	0.0034542	0.900159	66	5	1.7382
POLA1	5	0.00076506	0.0034753	0.900159	67	4	1.9003
POU5F1B	6	0.00077844	0.0035419	0.900159	68	3	2.1042
KLF12	6	0.00077903	0.0035452	0.900159	69	3	2.173
SP9	5	0.00079314	0.0035908	0.900159	70	2	-0.58698
CNDP1	6	0.0007985	0.0036253	0.900159	71	4	2.4839
NMBR	6	0.00081369	0.0036923	0.900159	72	4	2.2062
SLC30A2	6	0.00083526	0.0037829	0.900159	73	4	2.3006
STC1	5	0.00083845	0.0037963	0.900159	74	1	-0.054761
SOX21	6	0.00084297	0.0038212	0.900159	75	2	0.765
GHRHR	6	0.00084913	0.0038524	0.900159	76	4	2.4006
PERP	6	0.00086615	0.0039271	0.900159	77	4	2.2923
ARHGAP21	4	0.0008706	0.0031916	0.900159	78	3	1.3316
LAG3	6	0.00087185	0.0039511	0.900159	79	3	0.41919
GINM1	6	0.00087809	0.0039817	0.900159	80	5	1.7471
hsa-mir-3166	4	0.00088268	0.0032357	0.900159	81	4	1.9326
hsa-mir-1281	3	0.00088294	0.0025161	0.900159	82	2	1.6036
ZNF22	5	0.00088375	0.0039779	0.900159	83	1	0.13974
C8orf37	6	0.00089211	0.0040426	0.900159	84	5	1.9277
NDST2	6	0.00090543	0.0040871	0.900159	85	3	1.6573
UBA3	5	0.00093246	0.0041834	0.900159	86	3	1.9193
PMVK	5	0.00094423	0.0042414	0.900159	87	4	1.7905
MYBPC1	6	0.0009985	0.0044632	0.900159	88	3	2.1508
TRAF2	5	0.0010177	0.0045375	0.900159	89	3	0.6009
ARL13B	5	0.0010197	0.0045432	0.900159	90	3	1.5133
FOXQ1	5	0.0010366	0.0046003	0.900159	91	3	0.41607
SDAD1	5	0.001065	0.0047014	0.900159	92	2	-0.15187
NOP58	4	0.0010695	0.0038964	0.900159	93	1	-0.87253
CCDC115	6	0.0010784	0.0047862	0.900159	94	3	0.96243
TGFBR1	6	0.0010798	0.0047929	0.900159	95	3	0.76608
IDI1	5	0.0010973	0.0048168	0.900159	96	4	2.0973
TMEM92	6	0.0011148	0.0049289	0.900159	97	1	-0.75485
ZNF14	6	0.00113	0.0049879	0.900159	98	3	1.0117
hsa-mir-3122	4	0.001142	0.0041547	0.900159	99	1	0.099666
BEND5	5	0.0011556	0.0050066	0.900159	100	3	0.64631
MAP4K3	6	0.0011662	0.0051374	0.900159	101	4	2.1658
RELL2	6	0.0011691	0.0051469	0.900159	102	2	-0.95745
SENP5	6	0.0011705	0.0051508	0.900159	103	4	2.1046
FBXW11	6	0.001173	0.0051599	0.900159	104	3	0.98374
SAP130	6	0.0011762	0.0051738	0.900159	105	3	1.6601
WDR25	5	0.0011855	0.0051124	0.900159	106	3	1.0209
AFP	5	0.0012095	0.0052078	0.900159	107	2	-0.37115
NPPC	5	0.0012318	0.005294	0.900159	108	4	1.7819
OR5B17	6	0.0012439	0.0054531	0.900159	109	3	1.1079
MORC3	6	0.001259	0.005524	0.900159	110	4	1.7461
TPT1	5	0.0013064	0.0055547	0.900159	111	3	1.5021
AOX1	6	0.0013263	0.005776	0.900159	112	5	1.4614
C21orf91	6	0.0013322	0.0057957	0.900159	113	2	0.38477
CCDC101	5	0.0013385	0.0056629	0.900159	114	4	2.0225
hsa-mir-3935	4	0.0013637	0.0049644	0.900159	115	4	1.7858
FGFR1OP	5	0.001382	0.0058031	0.900159	116	2	0.55041
OR56A5	6	0.0013864	0.0060151	0.900159	117	4	2.1452
LAMC2	5	0.001421	0.0059346	0.900159	118	4	2.0157
GGH	6	0.0014408	0.0062456	0.900159	119	4	1.315
MBNL1	6	0.0014477	0.0062681	0.900159	120	5	1.6252
EIF2B5	5	0.0014733	0.006098	0.900159	121	4	1.8163
FGFRL1	6	0.0014825	0.0064027	0.900159	122	5	2.1441
PNPLA7	6	0.0014831	0.0064041	0.900159	123	3	1.1809
PTPDC1	6	0.0014853	0.0064137	0.900159	124	3	1.3961
LOC441155	5	0.0014857	0.0061334	0.900159	125	2	-0.40031
SLC41A1	6	0.0014952	0.0064602	0.900159	126	2	-0.090998
RBM15B	5	0.0015179	0.0062494	0.900159	127	4	1.5105
SMARCA1	5	0.0015236	0.0062676	0.900159	128	3	0.96653
TRIM58	5	0.001526	0.0062767	0.900159	129	4	2.115
hsa-mir-4430	4	0.0015287	0.0055527	0.900159	130	2	1.0685
hsa-mir-5092	4	0.0015406	0.0055916	0.900159	131	1	-0.27887
SRPX	6	0.0015495	0.0066839	0.900159	132	3	1.6843
VPS13C	4	0.0015768	0.0057252	0.900159	133	1	-0.83274
OR52E6	6	0.0016313	0.0070141	0.900159	134	4	2.4243
RAD21L1	5	0.0016562	0.006728	0.900159	135	2	-0.049644
AGAP9	1	0.0016639	0.0016498	0.900159	136	1	2.5422
SMAD3	6	0.0016695	0.0071722	0.900159	137	5	1.4491
HADHA	6	0.0016771	0.0072033	0.900159	138	3	1.2791
MAATS1	6	0.0016906	0.0072584	0.900159	139	4	2.3313
MED7	5	0.0017442	0.0070198	0.900159	140	2	-0.48246
GPR50	6	0.0017588	0.0075315	0.900159	141	5	1.6525
CCDC109B	6	0.0017668	0.007565	0.900159	142	4	1.5397
TCTEX1D2	5	0.0017798	0.0071449	0.900159	143	4	1.9775
KCNIP2	6	0.0018064	0.0077246	0.900159	144	3	1.5586
OSM	6	0.0018124	0.0077567	0.900159	145	4	1.8714
ANKLE2	4	0.0018133	0.0065589	0.900159	146	2	-0.41495
SMCP	6	0.0018755	0.008024	0.900159	147	2	0.76528
PRSS42	6	0.0018946	0.0081055	0.900159	148	2	0.7814
RAB27B	6	0.0019298	0.0082454	0.900159	149	2	-0.9958
hsa-mir-548q	3	0.0019568	0.0055259	0.900159	150	3	2.0592
SLC46A3	6	0.0019787	0.00846	0.900159	151	5	1.4501
VEGFA	6	0.0019841	0.0084792	0.900159	152	1	-0.12004
LRRC38	6	0.0019845	0.0084802	0.900159	153	3	-0.20209
GOT1	6	0.0019923	0.0085137	0.900159	154	5	1.7289
DISP2	5	0.0020005	0.0078908	0.900159	155	2	0.60239
STAC	6	0.0020272	0.0086474	0.900159	156	3	1.128
EFCAB1	4	0.0020307	0.007348	0.900159	157	4	1.5275
ITLN2	6	0.0020363	0.00868	0.900159	158	4	2.0123
ZBTB17	4	0.0020445	0.0073964	0.900159	159	2	-0.12199
EEF1A1	5	0.0020633	0.0081002	0.900159	160	2	-0.13897
hsa-mir-646	4	0.0020839	0.0075382	0.900159	161	1	-0.53593
TMEM161A	4	0.0020963	0.0075895	0.900159	162	4	1.4276
DHODH	5	0.0021064	0.0082459	0.900159	163	1	0.20691
CDPF1	5	0.002125	0.0083072	0.900159	164	4	1.6671
ZC3HC1	6	0.0021433	0.0090901	0.900159	165	5	1.4235
GBP4	6	0.0021436	0.009091	0.900159	166	3	1.3911
SLC39A7	6	0.002147	0.0091049	0.900159	167	1	-1.0549
RUNDC1	5	0.0021516	0.0083973	0.900159	168	3	0.48684
HLA-DPB1	6	0.0021617	0.0091617	0.900159	169	5	2.2673
CDK2	5	0.0021747	0.0084711	0.900159	170	4	1.7111
EFCAB5	3	0.0021962	0.0061603	0.900159	171	3	2.776
CORO7-PAM16	6	0.0022013	0.0093186	0.900159	172	3	1.1743
CCND1	6	0.0022065	0.0093359	0.900159	173	5	1.5674
SPATA31E1	6	0.0022186	0.0093804	0.900159	174	4	2.0151
NFE2L3	5	0.0022203	0.0086311	0.900159	175	4	1.2646
NPAS4	5	0.0022422	0.0087058	0.900159	176	3	0.22401
AMOT	6	0.0022494	0.0095079	0.900159	177	5	1.5178
NHLRC3	6	0.0022524	0.0095189	0.900159	178	4	2.0325
TADA3	6	0.002253	0.0095213	0.900159	179	5	1.5017
PDK1	6	0.0022556	0.0095323	0.900159	180	2	0.32095
DNM1L	5	0.0022784	0.0088203	0.900159	181	4	1.669
WDR3	5	0.0022874	0.0088498	0.900159	182	3	1.112
MGST1	6	0.0023011	0.0097029	0.900159	183	5	1.3153
C12orf23	6	0.0023117	0.0097484	0.900159	184	4	2.0448
hsa-mir-148a	3	0.002324	0.0065139	0.900159	185	1	-1.3464
NUP62CL	6	0.002348	0.0098916	0.900159	186	4	1.7765
SFMBT1	6	0.0023546	0.009919	0.900159	187	4	1.5078
C1orf172	6	0.0023744	0.0099908	0.900159	188	2	-1.0205
PHF15	5	0.0023776	0.0091533	0.900159	189	2	0.56725
USP48	5	0.0023779	0.0091552	0.900159	190	3	0.98152
MSH2	6	0.0023838	0.010022	0.900159	191	3	0.73043
CHAF1A	5	0.0023966	0.0092051	0.900159	192	3	0.83504
DAPK3	6	0.0024089	0.01013	0.900159	193	5	1.6723
AP1G1	6	0.0024185	0.010172	0.900159	194	1	-0.32339
KIF19	5	0.0024232	0.0092875	0.900159	195	2	-0.10804
ATP1B3	5	0.0024295	0.0093023	0.900159	196	3	0.77263
MFF	6	0.0024315	0.010229	0.900159	197	3	1.7252
NAA25	4	0.0024652	0.0088673	0.900159	198	4	1.1755
OR10AD1	5	0.0024684	0.0094341	0.900159	199	1	-0.6399
SERP1	6	0.0024728	0.010394	0.900159	200	2	-0.47189
hsa-mir-658	4	0.0024921	0.0089478	0.900159	201	3	2.6298
RANBP10	5	0.0025137	0.0095706	0.900159	202	2	-0.27596
OR4C16	6	0.0025191	0.010573	0.900159	203	5	1.7574
DR1	6	0.00252	0.010579	0.900159	204	3	1.679
HOXD13	5	0.0025205	0.0095922	0.900159	205	2	-0.32086
hsa-mir-3135b	3	0.0025362	0.0070744	0.900159	206	2	1.3556
NAT6	6	0.0025396	0.010659	0.900159	207	4	2.3173
PPP1R14A	6	0.0025415	0.010664	0.900159	208	5	1.5856
LOC149373	5	0.0025502	0.0096885	0.900159	209	3	1.1844
DBT	6	0.002551	0.010702	0.900159	210	5	1.9982
BCL11A	5	0.0025596	0.0097149	0.900159	211	2	-0.16014
hsa-mir-6813	4	0.0025647	0.0091907	0.900159	212	3	2.2853
TGM5	6	0.0025797	0.010827	0.900159	213	3	1.5473
hsa-mir-1254-2	2	0.0026006	0.0050305	0.900159	214	2	-0.035301
COMMD1	6	0.0026113	0.010957	0.900159	215	3	0.42062
ZNF273	4	0.0026269	0.0093905	0.900159	216	2	-0.12119
IMMP2L	6	0.0026357	0.01105	0.900159	217	2	0.4866
UPK1B	6	0.0026722	0.011203	0.900159	218	2	0.055626
SMIM8	5	0.0026946	0.010151	0.900159	219	1	-0.75677
KRT83	6	0.0027384	0.011465	0.900159	220	4	1.9007
GOLT1B	5	0.0027598	0.010364	0.900159	221	2	0.69279
FRS2	6	0.0027696	0.011581	0.900159	222	3	1.5344
MRPL3	4	0.0027717	0.009896	0.900159	223	1	-0.5035
RFK	5	0.0027773	0.01042	0.900159	224	3	0.37178
DEFB1	6	0.0027897	0.011655	0.900159	225	3	1.3631
SPESP1	5	0.0028082	0.010522	0.900159	226	4	2.1184
ATP5I	4	0.0028131	0.010042	0.900159	227	2	-0.87253
hsa-mir-6767	4	0.0028406	0.010136	0.900159	228	2	2.317
ACO2	6	0.0028704	0.011956	0.900159	229	5	1.8235
KIF1A	5	0.0028756	0.010739	0.900159	230	3	1.31
LRRC37A3	6	0.0028903	0.01203	0.900159	231	4	2.0687
PLP2	5	0.0028907	0.010789	0.900159	232	4	1.847
TRIM60	6	0.0028938	0.01205	0.900159	233	3	1.6265
HRNR	6	0.0029167	0.012138	0.900159	234	4	1.9226
RPL37	6	0.0029639	0.012327	0.900159	235	3	1.6247
YIPF7	6	0.0029668	0.012342	0.900159	236	4	1.8495
OR12D3	6	0.0029721	0.012365	0.900159	237	3	0.36936
IFI27L2	6	0.0030091	0.012514	0.900159	238	2	-0.2305
MSMB	5	0.0030261	0.011211	0.900159	239	4	1.836
S100A11	6	0.0030276	0.012588	0.900159	240	5	1.3397
HMCN1	6	0.0030483	0.012675	0.900159	241	5	1.5847
SH3PXD2A	6	0.003054	0.012699	0.900159	242	5	1.3605
CHAD	6	0.0030699	0.012764	0.900159	243	2	0.48872
RSPH9	6	0.0030737	0.012778	0.900159	244	5	1.4394
WNT9B	5	0.0031013	0.011446	0.900159	245	4	1.8513
C15orf41	5	0.0031115	0.011478	0.900159	246	4	1.761
TMEM39A	6	0.0031173	0.012949	0.900159	247	3	1.5033
SGCZ	6	0.0031279	0.012981	0.900159	248	5	1.3352
hsa-mir-4262	4	0.0031452	0.011197	0.900159	249	4	1.5883
BCHE	5	0.0031502	0.011603	0.900159	250	3	1.1116
CD302	6	0.0031639	0.013122	0.900159	251	5	1.3116
PRMT1	6	0.0031684	0.013137	0.900159	252	4	2.3014
EIF1	5	0.0031757	0.011681	0.900159	253	3	0.60274
FUK	6	0.0031784	0.013169	0.900159	254	2	0.32028
hsa-mir-492	4	0.0031931	0.011361	0.900159	255	4	1.4575
RIPPLY1	6	0.0032032	0.013267	0.900159	256	5	1.8575
RBMS1	6	0.0032109	0.013296	0.900159	257	5	1.4224
GPR75	5	0.0032177	0.011816	0.900159	258	4	1.7037
PCIF1	6	0.0032241	0.013343	0.900159	259	4	1.9652
RASSF6	5	0.0032257	0.011845	0.900159	260	2	0.16703
PRAMEF11	5	0.003232	0.011869	0.900159	261	4	1.6365
ZNF251	6	0.0032356	0.013386	0.900159	262	5	2.0218
TBC1D13	5	0.0032374	0.011892	0.900159	263	1	0.13569
IFNA16	6	0.0032536	0.01345	0.900159	264	4	1.8453
PDZD9	6	0.0032667	0.013493	0.900159	265	4	2.1834
PGK1	5	0.0032698	0.011995	0.900159	266	3	1.333
QSOX1	6	0.0032757	0.013523	0.900159	267	4	2.1106
NTNG1	6	0.0032869	0.013565	0.900159	268	1	-1.5396
YLPM1	5	0.0032919	0.012052	0.900159	269	4	1.5475
hsa-mir-4326	3	0.0033197	0.0092113	0.900159	270	2	1.5878
WIPI2	5	0.0033205	0.012151	0.900159	271	4	1.5947
FAM167A	6	0.0033237	0.013707	0.900159	272	4	1.8323
PXN	6	0.0033378	0.013766	0.900159	273	3	1.6979
FAM132A	6	0.0033387	0.01377	0.900159	274	5	1.156
AMDHD1	6	0.0033412	0.013782	0.900159	275	3	0.52792
FOSL1	6	0.0033674	0.013888	0.900159	276	3	1.6594
NOL8	6	0.0033954	0.013993	0.900159	277	3	-0.19526
GOLGA8O	5	0.003418	0.012457	0.900159	278	4	1.7621
TOP1	5	0.0034182	0.012457	0.900159	279	2	-0.38674
ADAP2	6	0.003428	0.014128	0.900159	280	3	1.5989
ARL9	6	0.0035039	0.014433	0.900159	281	2	0.4669
STK11	5	0.0035076	0.012738	0.900159	282	3	1.4673
PARD3B	5	0.0035405	0.012842	0.900159	283	4	1.7174
LRRC61	5	0.0035539	0.012887	0.900159	284	2	-0.26218
CDCA7L	6	0.0035545	0.014631	0.900159	285	5	1.9333
HRH4	6	0.0035582	0.014647	0.900159	286	2	0.15102
TRIM34	6	0.0036124	0.014865	0.900159	287	2	0.26734
FAM211B	6	0.0036138	0.014869	0.900159	288	3	1.2516
AP4M1	6	0.0036377	0.014959	0.900159	289	3	1.8536
IL36A	6	0.0036667	0.01507	0.900159	290	2	0.60603
DLL1	6	0.0036697	0.015088	0.900159	291	3	1.0167
FAM26E	6	0.00368	0.015137	0.900159	292	5	1.4377
RPS6KB1	6	0.0036809	0.01514	0.900159	293	3	1.6937
LOC100862671	5	0.0036856	0.013296	0.900159	294	3	0.7873
hsa-mir-2276	4	0.0036894	0.013099	0.900159	295	2	0.024619
RETNLB	6	0.0037082	0.015256	0.900159	296	3	1.5797
CMTR2	6	0.0037209	0.015307	0.900159	297	3	0.97311
SFTA3	6	0.0037262	0.015327	0.900159	298	5	1.388
PALD1	6	0.0037308	0.015348	0.900159	299	3	1.6075
EIF4H	6	0.0037342	0.015358	0.900159	300	4	1.7942
OR10A2	6	0.0037402	0.01538	0.900159	301	2	-0.11553
hsa-mir-4633	3	0.0037627	0.010426	0.900159	302	1	0.069059
ATG16L2	6	0.0037749	0.015526	0.900159	303	5	1.2962
PHB2	6	0.0037751	0.015526	0.900159	304	1	-3.7091
RGS16	5	0.0037781	0.013585	0.900159	305	3	1.6196
OR5M10	6	0.0037823	0.015554	0.900159	306	5	1.8863
GPR6	6	0.0037856	0.015563	0.900159	307	4	1.2781
PEX19	6	0.003829	0.015747	0.900159	308	4	1.7873
PSME3	6	0.0038294	0.015747	0.900159	309	3	0.64155
GPX2	6	0.0038468	0.01582	0.900159	310	3	1.5893
hsa-mir-4492	4	0.0038571	0.013674	0.900159	311	2	0.43369
NT5DC2	6	0.0038687	0.015893	0.900159	312	2	0.23859
VPS13D	6	0.003873	0.015912	0.900159	313	5	1.7432
KLHDC3	6	0.0039064	0.016054	0.900159	314	5	1.3673
OSBPL5	6	0.0039112	0.016071	0.900159	315	5	1.1559
FOXE1	4	0.0039142	0.013852	0.900159	316	4	1.1701
hsa-mir-4695	3	0.0039269	0.010849	0.900159	317	3	2.2903
ZNF483	6	0.0039516	0.016222	0.900159	318	3	1.833
PURB	6	0.0039526	0.016225	0.900159	319	5	1.3517
TSKU	5	0.0039886	0.014273	0.900159	320	4	1.5655
CAMLG	6	0.003992	0.016357	0.900159	321	2	0.7574
SLC16A14	5	0.0040059	0.01433	0.900159	322	2	0.42203
RALGAPA1	6	0.0040419	0.01655	0.900159	323	3	0.46863
LYPD8	6	0.004045	0.016562	0.900159	324	5	1.5287
NCAN	6	0.0040463	0.016567	0.900159	325	4	1.468
UBE2M	5	0.0040511	0.014482	0.900159	326	1	-0.87253
GIGYF2	5	0.0040525	0.014488	0.900159	327	4	1.6328
CNTNAP3	6	0.004059	0.016616	0.900159	328	2	0.45701
VPS29	6	0.0040607	0.016622	0.900159	329	5	1.5769
C4orf45	6	0.0040665	0.016646	0.900159	330	5	1.4741
GPR116	6	0.0041026	0.016788	0.900159	331	4	1.8307
BEST4	6	0.0041191	0.016854	0.900159	332	3	0.030945
MLST8	6	0.0041191	0.016854	0.900159	333	2	0.20026
MPHOSPH8	6	0.0041653	0.017039	0.900159	334	4	1.7697
SAA4	3	0.0041818	0.011532	0.900159	335	3	3.3545
NCSTN	5	0.0041866	0.014915	0.900159	336	2	-0.11853
DDR1	6	0.0042089	0.017203	0.900159	337	2	-1.4557
TWSG1	6	0.0042132	0.017218	0.900159	338	5	1.5835
SLC35B2	6	0.0042274	0.017276	0.900159	339	2	-2.9763
FAAH2	6	0.004231	0.017289	0.900159	340	4	1.8389
RTN1	6	0.004231	0.017289	0.900159	341	3	1.7587
RSF1	5	0.0042318	0.015058	0.900159	342	2	-0.28548
C9orf139	4	0.0042548	0.014689	0.900159	343	1	-0.74693
AXDND1	5	0.0042657	0.015164	0.900159	344	4	1.8072
OVCH1	5	0.0042749	0.0152	0.900159	345	4	1.7018
HIST2H2BE	5	0.004276	0.015206	0.900159	346	4	1.4057
GIMAP7	5	0.004277	0.015209	0.900159	347	1	0.34002
CENPQ	6	0.0042805	0.017484	0.900159	348	4	1.7032
GCOM1	6	0.0042988	0.01756	0.900159	349	3	1.3158
DNAH12	6	0.0043049	0.017584	0.900159	350	5	1.4005
TARP	6	0.0043085	0.017599	0.900159	351	4	1.8145
CCDC166	6	0.0043173	0.017627	0.900159	352	2	0.52413
EIF5	6	0.0043245	0.017659	0.900159	353	3	1.7304
C16orf89	6	0.0043464	0.017736	0.900159	354	5	1.2647
UCP2	6	0.0043715	0.017827	0.900159	355	3	0.85755
GCG	6	0.0043761	0.017844	0.900159	356	5	1.8199
SLC38A4	5	0.0043915	0.015585	0.900159	357	4	1.5267
NDUFB4	4	0.0043994	0.015032	0.900159	358	2	-0.87253
BCDIN3D	3	0.0044138	0.012193	0.900159	359	1	-0.87253
HOXB4	5	0.0044165	0.015658	0.900159	360	3	0.81228
SRP14	5	0.0044696	0.015827	0.900159	361	4	1.609
CFHR3	6	0.0044799	0.018236	0.900159	362	1	0.75398
HOXC8	6	0.004487	0.018253	0.900159	363	4	1.6714
LITAF	5	0.0045029	0.015939	0.900159	364	1	0.3598
APC	5	0.0045173	0.015985	0.900159	365	4	1.5176
ALDH16A1	6	0.0045341	0.018448	0.900159	366	2	0.30686
GORASP2	6	0.0045342	0.018448	0.900159	367	4	1.8979
PPIAL4E	5	0.0045384	0.016048	0.900159	368	2	0.52843
OR2L2	5	0.0045458	0.016073	0.900159	369	2	-0.22577
UNC93A	6	0.0045695	0.018585	0.900159	370	2	0.75109
BRCA2	6	0.0045883	0.018661	0.900159	371	3	0.82679
PRKD2	6	0.0046275	0.018806	0.900159	372	5	1.4358
MYL4	5	0.004654	0.01643	0.900159	373	3	1.2041
TBC1D2	5	0.0046546	0.016434	0.900159	374	4	1.4459
hsa-mir-509-3	2	0.0046587	0.0089406	0.900159	375	2	3.3958
FEV	6	0.0046907	0.019022	0.900159	376	3	1.6498
FAM229A	6	0.0046967	0.019042	0.900159	377	2	-0.23585
SLC1A4	5	0.0046984	0.016579	0.900159	378	4	1.4256
RPS19	5	0.0047287	0.01668	0.900159	379	1	-0.80549
ZNF142	6	0.0047368	0.019161	0.900159	380	4	1.7552
VPS37A	6	0.0047509	0.019201	0.900159	381	2	0.0008962
PRDX1	5	0.0047739	0.016812	0.900159	382	1	-0.51687
SAP30	6	0.0048215	0.019407	0.900159	383	2	-0.3097
ZFAND5	5	0.0048773	0.017155	0.900159	384	4	1.4223
CHPF2	5	0.0048846	0.017177	0.900159	385	4	1.6928
ERVV-2	6	0.0049135	0.019664	0.900159	386	1	-1.2537
SARS	5	0.0049172	0.017288	0.900159	387	2	-0.47653
CCL5	6	0.0049329	0.019734	0.900159	388	4	1.7748
ALDOC	6	0.0049457	0.019775	0.900159	389	4	1.6741
SPCS2	5	0.0049499	0.017396	0.900159	390	3	-0.0436
FAM96B	3	0.004954	0.013671	0.900159	391	2	-0.30403
MCM7	5	0.0049545	0.017418	0.900159	392	3	0.62558
PDCD11	5	0.0049614	0.017437	0.900159	393	2	-0.90337
RMND5B	6	0.0049677	0.019834	0.900159	394	1	-0.63803
CIRBP	6	0.0049711	0.019843	0.900159	395	3	0.73622
hsa-mir-4539	4	0.0049756	0.016487	0.900159	396	3	2.0825
SPINK1	6	0.0049802	0.019872	0.900159	397	3	1.5091
ASNS	3	0.0050104	0.013818	0.900159	398	2	-0.87253
SMG6	6	0.0050164	0.019979	0.900159	399	4	1.6218
LOC388849	6	0.0050254	0.020003	0.900159	400	3	0.72508
ANKRD52	6	0.005027	0.020008	0.900159	401	3	1.441
ZFP64	6	0.0050328	0.020025	0.900159	402	4	1.9912
TET1	6	0.0050367	0.020035	0.900159	403	4	1.8679
hsa-mir-561	4	0.0051222	0.016854	0.900159	404	1	0.36072
C14orf183	5	0.0051351	0.018003	0.900159	405	2	-1.1379
KRTAP29-1	6	0.0051431	0.020345	0.900159	406	4	2.0666
PCNX	6	0.0051455	0.020353	0.900159	407	4	1.7997
RTN4RL2	6	0.0051576	0.020392	0.900159	408	4	1.71
NDUFA5	6	0.0051779	0.020454	0.900159	409	4	1.3928
LOC100132247	6	0.0051787	0.020458	0.900159	410	3	1.7412
TBXAS1	5	0.0051803	0.018139	0.900159	411	2	0.0077064
CBX8	6	0.0052044	0.020546	0.900159	412	3	1.2011
PSD	6	0.0052092	0.020556	0.900159	413	2	0.1458
hsa-mir-4786	4	0.0052306	0.017123	0.900159	414	1	0.43154
PGK2	6	0.0052385	0.020641	0.900159	415	1	-1.0757
PITRM1	5	0.0052691	0.018414	0.900159	416	3	1.1404
PPP1R1B	6	0.0052744	0.020771	0.900159	417	4	1.9125
ERCC4	6	0.0052927	0.020819	0.900159	418	4	1.1314
IL9	5	0.0052984	0.018501	0.900159	419	3	1.0136
CDH9	6	0.0053059	0.020853	0.900159	420	3	1.0609
ACOX1	6	0.0053468	0.020968	0.900159	421	3	1.194
DDX11	5	0.0053609	0.018728	0.900159	422	2	-0.51825
C10orf2	5	0.0053638	0.018735	0.900159	423	3	1.1351
METTL22	6	0.0053807	0.021065	0.900159	424	4	1.8103
ZNF98	3	0.0053899	0.014851	0.900159	425	1	-0.38069
PPP1R27	5	0.005406	0.018864	0.900159	426	2	0.26587
TMEM258	5	0.0054204	0.018901	0.900159	427	2	-1.0955
EIF4EBP2	6	0.0054328	0.021217	0.900159	428	2	0.59944
TMEM248	6	0.0054476	0.021257	0.900159	429	2	-1.578
PSKH2	6	0.0054552	0.021282	0.900159	430	2	-0.046584
OLA1	5	0.0054676	0.019039	0.900159	431	4	1.5178
OR5K3	6	0.005481	0.021357	0.900159	432	4	2.036
ADAM17	6	0.005486	0.021369	0.900159	433	4	1.6555
NOLC1	5	0.005491	0.019126	0.900159	434	3	0.79844
RNF133	4	0.0054961	0.017792	0.900159	435	3	1.2319
HAUS8	5	0.0055032	0.019158	0.900159	436	2	-0.87253
ALX1	6	0.0055093	0.021445	0.900159	437	2	0.039587
AZI1	6	0.0055113	0.021449	0.900159	438	4	1.7987
PIGB	4	0.005534	0.017882	0.900159	439	2	-0.42947
SCGB1D1	6	0.0055418	0.021542	0.900159	440	4	1.8263
MYBPH	6	0.0055635	0.021603	0.900159	441	3	1.3182
PTGR2	5	0.0055641	0.019348	0.900159	442	4	1.183
MAMDC2	6	0.0055761	0.021641	0.900159	443	2	0.50267
PHLDB2	6	0.0055813	0.021653	0.900159	444	4	1.6733
TLR8	6	0.0055911	0.021678	0.900159	445	4	1.5234
SLC22A12	6	0.0056007	0.021706	0.900159	446	3	1.1132
LIPE	6	0.005606	0.021717	0.900159	447	2	-1.0911
JAM2	6	0.0056176	0.021758	0.900159	448	3	1.071
NXF3	6	0.0056351	0.02182	0.900159	449	4	1.8073
ACRC	5	0.005701	0.019769	0.900159	450	4	1.5462
HOXC4	6	0.0057037	0.022033	0.900159	451	4	1.9534
BRPF1	6	0.0057162	0.022068	0.900159	452	3	0.72933
LLGL1	6	0.0057212	0.022082	0.900159	453	2	-0.59327
EIF4E	6	0.0057465	0.022153	0.900159	454	4	1.8757
KCNK12	5	0.0057621	0.019967	0.900159	455	4	1.6394
CD14	5	0.0057896	0.020067	0.900159	456	2	-0.27607
FAM89B	6	0.0057969	0.0223	0.900159	457	3	0.73026
LDHB	5	0.0057986	0.0201	0.900159	458	3	0.46576
QSER1	6	0.005802	0.022318	0.900159	459	3	1.6412
FDX1L	5	0.0058069	0.020125	0.900159	460	2	0.60657
ATL2	4	0.0058273	0.018605	0.900159	461	3	0.51786
ACO1	6	0.0058342	0.022404	0.900159	462	1	0.058038
ZNF514	6	0.005868	0.022519	0.900159	463	3	0.77994
PGPEP1L	6	0.0058883	0.022585	0.900159	464	2	-0.28764
IST1	5	0.0059107	0.020465	0.900159	465	3	0.9828
TAS2R41	6	0.0059446	0.022752	0.900159	466	3	0.8767
HSD17B10	5	0.005949	0.020587	0.900159	467	3	-0.031187
GPN2	4	0.0059647	0.018946	0.900159	468	2	-0.16115
IL22	5	0.0059827	0.020686	0.900159	469	2	-0.1891
DEFA5	6	0.0059966	0.022911	0.900159	470	2	-0.41462
HS1BP3	6	0.0060345	0.023021	0.900159	471	4	1.6498
KLHL33	6	0.0060507	0.023069	0.900159	472	4	1.6983
TNFRSF10B	6	0.0060548	0.023079	0.900159	473	4	1.8239
TLDC2	5	0.0060585	0.020911	0.900159	474	3	1.481
CHRNA4	6	0.0060604	0.023091	0.900159	475	3	0.59539
MARCKSL1	6	0.0060612	0.023094	0.900159	476	3	1.4934
BDH2	6	0.0060684	0.023115	0.900159	477	4	2.0674
TBCCD1	6	0.0060887	0.023179	0.900159	478	4	1.698
ACTR10	4	0.0060934	0.019268	0.900159	479	3	0.092201
ARHGEF16	5	0.006097	0.021029	0.900159	480	3	0.40387
PYY	6	0.0061049	0.023231	0.900159	481	2	-1.3516
ACOX2	6	0.0061408	0.023345	0.900159	482	3	0.95602
hsa-mir-4523	2	0.0061637	0.011781	0.900159	483	2	0.76907
PRKRA	5	0.006169	0.021254	0.900159	484	3	0.99496
LRP2	6	0.006216	0.023581	0.900159	485	4	1.6753
PBX3	6	0.0062326	0.023634	0.900159	486	4	1.8397
CEACAM21	5	0.0062381	0.021464	0.900159	487	4	1.1839
CD36	6	0.0063089	0.023845	0.900159	488	4	1.686
CATSPERD	6	0.0063214	0.023882	0.900159	489	2	0.39372
UBE2E1	6	0.0063463	0.023954	0.900159	490	3	0.86657
MTRNR2L6	6	0.006355	0.023976	0.900159	491	4	1.7027
OR2AT4	6	0.0063665	0.024013	0.900159	492	2	-0.49807
ZBTB8OS	5	0.0063831	0.02193	0.900159	493	4	1.4202
CACNA1H	6	0.0063877	0.024079	0.900159	494	2	0.149
MED31	5	0.0063965	0.021975	0.900159	495	4	1.3906
TOP1MT	5	0.0064178	0.02203	0.900159	496	4	1.4099
SUMO1	6	0.0064211	0.024184	0.900159	497	3	0.95152
ARHGAP25	6	0.0064233	0.02419	0.900159	498	4	1.8984
CORO7	6	0.006437	0.024235	0.900159	499	4	1.8339
hsa-mir-4732	3	0.0064389	0.017608	0.900159	500	3	1.6489
DEXI	4	0.0064945	0.020236	0.900159	501	2	-0.87253
hsa-mir-6831	4	0.0065306	0.020325	0.900159	502	1	0.2601
GCM2	6	0.0065378	0.024544	0.900159	503	4	1.5123
SIGLECL1	6	0.0065462	0.024572	0.900159	504	4	1.5937
SHISA3	6	0.0065476	0.024575	0.900159	505	4	1.6248
SYCP1	5	0.0065557	0.022459	0.900159	506	3	1.1146
ACSBG2	5	0.0065581	0.022467	0.900159	507	4	1.3356
SUFU	6	0.0065608	0.024604	0.900159	508	3	1.3821
CCDC157	5	0.0065771	0.022524	0.900159	509	3	0.67361
PNMA2	5	0.0066014	0.022592	0.900159	510	3	1.2985
RHBDD3	3	0.0066166	0.018065	0.900159	511	3	0.26518
THADA	6	0.006618	0.024761	0.900159	512	4	1.6036
KRR1	5	0.0066242	0.022655	0.900159	513	1	-0.60729
PPEF1	6	0.0066283	0.024793	0.900159	514	3	1.6028
UBAP1L	5	0.0066746	0.022814	0.900159	515	4	1.7045
ARHGAP32	6	0.0066823	0.024947	0.900159	516	4	1.6117
CBX2	6	0.0066874	0.024965	0.900159	517	4	1.6606
C7orf69	6	0.0067001	0.024998	0.900159	518	2	0.29354
CHRNA3	4	0.0067079	0.020757	0.900159	519	3	0.7518
TP53BP1	5	0.0067306	0.022974	0.900159	520	2	0.016957
hsa-mir-3157	4	0.0067471	0.02085	0.900159	521	2	1.6035
CD40LG	6	0.0067542	0.025167	0.900159	522	2	0.21862
TMEM31	5	0.0067845	0.023141	0.900159	523	3	2.2124
SLC43A1	6	0.0068083	0.02533	0.900159	524	2	0.29348
hsa-mir-639	4	0.0068523	0.021092	0.900159	525	3	2.1817
RABGGTA	6	0.0068624	0.025473	0.900159	526	2	-0.00088784
SLC44A2	6	0.0068678	0.025486	0.900159	527	4	1.8416
ZBTB41	6	0.0068863	0.025542	0.900159	528	3	1.4595
ACBD6	4	0.0068914	0.021176	0.900159	529	1	-0.40531
CHMP3	6	0.0068982	0.025583	0.900159	530	4	1.7732
CLMN	6	0.0069435	0.025711	0.900159	531	2	-0.095686
PRKAB1	5	0.0069483	0.023637	0.900159	532	4	1.4776
ADCYAP1R1	5	0.0069601	0.023675	0.900159	533	4	1.3614
HSPA9	4	0.0069636	0.021339	0.900159	534	1	-0.58049
SYT4	6	0.0069749	0.025806	0.900159	535	3	0.77433
WFDC13	5	0.0069756	0.023722	0.900159	536	3	2.0414
C6orf52	6	0.0069839	0.02583	0.900159	537	4	1.7357
TMEM187	5	0.0069849	0.023753	0.900159	538	2	0.43106
hsa-mir-6761	4	0.0069997	0.021425	0.900159	539	2	0.74478
ZNF337	6	0.0070229	0.025945	0.900159	540	4	1.5825
KDM1B	6	0.0070247	0.02595	0.900159	541	2	0.14981
MED27	6	0.0070788	0.026115	0.900159	542	1	-1.2943
hsa-mir-369	4	0.0070808	0.021594	0.900159	543	2	1.8798
MRPL21	5	0.0070848	0.024062	0.900159	544	2	-1.1663
RRP1B	5	0.0070848	0.024062	0.900159	545	2	-0.05149
ASXL1	6	0.0070999	0.026184	0.900159	546	3	0.49223
FOLR1	6	0.0071499	0.026331	0.900159	547	3	1.5836
RPN2	6	0.0071869	0.02643	0.900159	548	2	-0.02534
NANOGNB	5	0.0071947	0.024383	0.900159	549	3	1.1786
PDE6A	6	0.007241	0.026572	0.900159	550	3	1.0315
RNF144B	6	0.0072584	0.026622	0.900159	551	3	0.070847
NHLRC2	6	0.0072951	0.026739	0.900159	552	2	-0.25062
HIST1H1T	6	0.0073071	0.026775	0.900159	553	3	1.0201
NUP54	5	0.007324	0.024771	0.900159	554	3	0.89887
PGC	6	0.0073391	0.026864	0.900159	555	4	1.9199
RP1L1	6	0.0073844	0.026991	0.900159	556	3	1.0749
hsa-mir-1275	4	0.0073889	0.022353	0.900159	557	3	2.0304
RAB21	5	0.0073906	0.024971	0.900159	558	3	0.50775
AGA	5	0.0073921	0.024974	0.900159	559	4	1.2365
STYX	6	0.0074013	0.027041	0.900159	560	4	1.7964
CNPY2	6	0.0074032	0.027047	0.900159	561	4	1.1302
PTPRQ	6	0.0074326	0.02713	0.900159	562	4	1.6477
JKAMP	6	0.0074489	0.027176	0.900159	563	2	0.59872
HIST1H2BI	6	0.0074573	0.027199	0.900159	564	1	-2.2771
MGEA5	5	0.0074778	0.025246	0.900159	565	3	0.43396
COX6B1	5	0.0074778	0.025246	0.900159	566	2	0.34457
TFIP11	4	0.0074815	0.022589	0.900159	567	2	0.28082
KRTAP2-3	2	0.0074846	0.014254	0.900159	568	2	3.7733
AK1	6	0.0075048	0.027354	0.900159	569	4	1.5806
GABRA5	5	0.0075258	0.025392	0.900159	570	2	0.061148
PRSS21	6	0.0075411	0.027463	0.900159	571	4	1.5709
BEND4	6	0.0075654	0.027535	0.900159	572	2	0.088594
MAPKBP1	6	0.007568	0.027543	0.900159	573	4	1.8894
CLYBL	6	0.007587	0.027592	0.900159	574	4	1.601
ANKRD28	6	0.0076195	0.027698	0.900159	575	3	1.2755
PRPF38A	5	0.0076429	0.025739	0.900159	576	3	0.85652
PARK7	6	0.0076553	0.027811	0.900159	577	3	0.56665
PTF1A	6	0.0076784	0.027884	0.900159	578	3	0.9378
RAI2	6	0.0077004	0.027938	0.900159	579	4	1.8094
CECR6	5	0.007706	0.025927	0.900159	580	1	-0.90137
ABCG8	6	0.0077115	0.027964	0.900159	581	3	1.3838
hsa-mir-122	4	0.0077207	0.023136	0.900159	582	3	1.7611
SYDE2	6	0.0077276	0.028011	0.900159	583	3	1.0248
TMEM209	5	0.00775	0.026072	0.900159	584	3	0.62868
RPE65	6	0.0077769	0.028168	0.900159	585	4	1.6513
LMO4	5	0.007777	0.026138	0.900159	586	3	1.3505
HEXB	6	0.0077777	0.02817	0.900159	587	4	1.3911
hsa-mir-6859-1	2	0.0077917	0.014841	0.900159	588	1	-0.87253
SETMAR	5	0.0077961	0.026203	0.900159	589	3	1.0219
LOC643355	4	0.0078112	0.023346	0.900159	590	1	0.12055
H1FOO	6	0.0078235	0.028311	0.900159	591	3	-0.063598
MCM3AP	6	0.0078371	0.028345	0.900159	592	3	0.51961
UPK1A	5	0.0078534	0.026372	0.900159	593	4	1.6672
hsa-mir-4676	4	0.0078758	0.023499	0.900159	594	3	2.2171
SLFN12L	6	0.0078809	0.028471	0.900159	595	3	1.054
LIPT1	4	0.0078833	0.02352	0.900159	596	2	-0.87253
BBS1	6	0.0078897	0.028495	0.900159	597	4	1.0324
hsa-mir-3671	3	0.0078916	0.021386	0.900159	598	2	2.9261
ACSM5	6	0.0078996	0.02852	0.900159	599	4	1.5955
hsa-mir-4728	3	0.007905	0.021425	0.900159	600	2	0.9852
SPDYA	6	0.0079094	0.028549	0.900159	601	4	1.6242
GNG10	6	0.0079224	0.028587	0.900159	602	3	1.5792
B3GALTL	5	0.0079546	0.026703	0.900159	603	3	0.92073
TP53AIP1	6	0.0079978	0.028783	0.900159	604	2	0.2526
MAP3K6	6	0.0080195	0.028847	0.900159	605	4	1.698
C14orf80	5	0.0080214	0.02691	0.900159	606	1	-0.73624
FTH1	4	0.0080283	0.023857	0.900159	607	2	-0.37038
MX1	6	0.0080518	0.028938	0.900159	608	3	-0.18577
EFCAB11	6	0.00807	0.028985	0.900159	609	4	1.1826
hsa-mir-6751	4	0.00807	0.023953	0.900159	610	3	1.8752
MATR3	6	0.0081059	0.029082	0.900159	611	4	1.2338
KCNRG	3	0.0081162	0.02196	0.900159	612	3	0.20506
ZMYND8	6	0.0081273	0.029136	0.900159	613	4	1.7133
CD46	6	0.0081599	0.029234	0.900159	614	1	-0.51026
SYTL3	6	0.0081632	0.029243	0.900159	615	3	1.527
ZNHIT6	6	0.0081708	0.029267	0.900159	616	3	1.1877
POGK	6	0.0081816	0.029298	0.900159	617	4	1.478
CMPK1	4	0.008184	0.024228	0.900159	618	2	-0.87253
CTDP1	5	0.0081856	0.027433	0.900159	619	4	1.3743
SPAG6	5	0.0082016	0.027485	0.900159	620	2	-0.38287
TMEM247	6	0.0082026	0.029357	0.900159	621	4	1.5444
PIK3R6	5	0.0082104	0.027509	0.900159	622	3	0.86325
PIGT	6	0.0082241	0.02941	0.900159	623	3	1.2007
PIM2	5	0.0082325	0.02758	0.900159	624	4	1.4195
SPTLC3	6	0.00824	0.029455	0.900159	625	4	1.8909
TTC37	5	0.0082433	0.027608	0.900159	626	4	1.2525
CALB1	6	0.0082663	0.029531	0.900159	627	2	-0.20888
OLFML2B	6	0.008268	0.029536	0.900159	628	2	-0.23541
ZC3H8	5	0.008272	0.027694	0.900159	629	3	1.3111
DYNC1LI2	5	0.0082904	0.027753	0.900159	630	4	1.421
C2orf15	6	0.0082959	0.029625	0.900159	631	3	1.1707
CTSA	6	0.008322	0.029697	0.900159	632	4	1.4845
GARS	6	0.0083414	0.029749	0.900159	633	3	1.6233
SGK3	4	0.0084242	0.0248	0.900159	634	2	0.82975
NOM1	6	0.0084301	0.030003	0.902285	635	2	-1.1161
SLC8A2	6	0.0084489	0.030057	0.902285	636	3	1.5796
hsa-mir-4723	4	0.0084648	0.024899	0.900159	637	2	2.1153
ACPL2	6	0.0084813	0.030155	0.902285	638	3	1.1918
hsa-mir-552	3	0.0084917	0.022919	0.900159	639	3	1.9612
C5orf55	5	0.0085278	0.028497	0.900159	640	4	1.3563
PDZD3	6	0.0085381	0.030318	0.902781	641	3	0.85173
hsa-mir-5585	3	0.0085577	0.023087	0.900159	642	1	-0.27847
CAPS2	5	0.0085595	0.028599	0.900159	643	4	1.2634
RASL10A	5	0.0085774	0.028653	0.900159	644	3	0.92566
OGDHL	6	0.0085921	0.030473	0.904491	645	2	0.12505
EPYC	5	0.0085973	0.028725	0.900159	646	3	1.4989
CLEC4F	5	0.0086112	0.028775	0.900159	647	2	-0.30713
RPL32	3	0.0086148	0.023222	0.900159	648	2	-0.87253
GADD45B	5	0.0086288	0.028832	0.900159	649	4	1.5034
SLC25A1	6	0.0086296	0.030593	0.904491	650	4	1.678
FAM133B	5	0.0086371	0.028851	0.900159	651	3	0.594
GBX1	6	0.0086461	0.030638	0.904491	652	3	0.92379
DRG1	5	0.0086519	0.028891	0.900159	653	2	-0.24973
TEFM	5	0.0086814	0.028976	0.900159	654	2	-0.63332
SF3B1	5	0.0086837	0.028981	0.900159	655	3	0.60042
CDK4	6	0.0087001	0.030803	0.908045	656	1	0.55997
RRH	5	0.0087493	0.029174	0.900159	657	2	-0.55291
ATXN7L1	6	0.0087541	0.030956	0.909787	658	1	-0.25607
CLNK	5	0.0087602	0.029207	0.900159	659	4	1.5772
hsa-mir-670	4	0.0087619	0.02562	0.900159	660	2	1.8485
DMTF1	4	0.0087663	0.025632	0.900159	661	2	-0.13861
OR51F2	6	0.0088189	0.031154	0.911894	662	4	1.7224
EVI5	5	0.008832	0.02941	0.900159	663	2	0.773
ERBB3	6	0.0089057	0.031412	0.913808	664	4	1.5824
LAD1	6	0.0089162	0.031437	0.913808	665	2	-0.49257
SH3TC1	6	0.0089176	0.03144	0.913808	666	2	0.50905
MTOR	5	0.0089642	0.029818	0.900159	667	4	1.2342
ZNF395	6	0.0089702	0.031593	0.916283	668	2	0.16454
hsa-mir-548i-4	3	0.0090007	0.02421	0.900159	669	2	2.8736
VPS39	6	0.0090201	0.031733	0.916283	670	3	0.5464
RPS29	6	0.0090781	0.031907	0.916283	671	2	0.38378
PIK3R5	5	0.009092	0.030174	0.902285	672	3	1.0646
TNF	5	0.009102	0.030201	0.902285	673	1	-0.38463
MTTP	6	0.0091149	0.032009	0.916283	674	3	1.6529
DTD1	5	0.0091401	0.030313	0.902781	675	3	1.3965
FBXL14	6	0.0091461	0.032102	0.916283	676	4	1.3519
OR10Z1	6	0.0091489	0.032112	0.916283	677	3	0.87152
PRAMEF13	4	0.0091571	0.026545	0.900159	678	3	1.7219
STK10	6	0.0091591	0.032139	0.916283	679	2	0.51786
DCAF8L1	6	0.0091829	0.032194	0.916283	680	4	1.746
DPPA4	6	0.0092079	0.032262	0.916283	681	4	1.6087
SLC9A8	4	0.0092126	0.026681	0.900159	682	2	0.37795
KCNJ18	4	0.0092167	0.026691	0.900159	683	1	-0.075592
NKX2-2	6	0.0092172	0.032289	0.916283	684	3	1.1758
POC5	5	0.009237	0.030626	0.904491	685	2	-0.012516
TP73	6	0.009277	0.032462	0.916283	686	3	1.085
SRRM4	6	0.009279	0.032473	0.916283	687	4	1.541
COPS6	6	0.0092941	0.032511	0.916283	688	3	0.68513
TIPIN	5	0.0093234	0.030918	0.909787	689	4	1.224
MCM6	5	0.0093495	0.030994	0.909787	690	1	-1.0282
PAQR7	6	0.0093544	0.03269	0.916283	691	3	1.6551
NEDD8	6	0.009363	0.032716	0.916283	692	4	1.7341
SNUPN	5	0.0093897	0.031108	0.911839	693	4	1.1836
TCEAL3	6	0.009393	0.032806	0.916283	694	4	1.8012
GLI1	5	0.0094395	0.031258	0.912366	695	3	0.40843
hsa-mir-885	4	0.0094868	0.027329	0.900159	696	1	0.77767
ZNF784	6	0.0095023	0.03312	0.919403	697	2	0.5126
MAP2	6	0.00951	0.033146	0.919403	698	4	1.2841
hsa-mir-4774	4	0.0095427	0.027469	0.900159	699	3	1.6925
SOD2	4	0.0095504	0.027486	0.900159	700	2	-0.53702
CUX2	6	0.0096094	0.033426	0.923472	701	4	1.8431
ZRSR2	5	0.0096284	0.031839	0.916283	702	3	0.72325
PRELP	6	0.0096464	0.033529	0.923993	703	4	1.6496
PDZRN4	6	0.0097086	0.033712	0.924398	704	4	1.4992
CTCFL	5	0.0097111	0.032094	0.916283	705	4	1.2843
ZFYVE26	6	0.009712	0.033725	0.924398	706	3	1.3478
PIP4K2C	6	0.0097218	0.033754	0.924398	707	4	1.8471
HPGDS	5	0.0097414	0.032181	0.916283	708	4	1.3994
C10orf107	6	0.0097596	0.033871	0.924398	709	4	1.8335
hsa-mir-4305	4	0.0097658	0.028038	0.900159	710	3	1.7205
BRCA1	6	0.0097719	0.033908	0.924398	711	2	-1.7327
PPP1R35	5	0.0097971	0.032346	0.916283	712	3	1.3248
ZBTB16	5	0.0098084	0.032381	0.916283	713	2	0.25292
PRSS48	6	0.0098123	0.034025	0.924398	714	3	1.4446
EPC1	6	0.0098172	0.03404	0.924398	715	3	0.98465
C11orf21	6	0.0098301	0.034073	0.924398	716	3	0.36643
KIAA1462	6	0.0098338	0.034086	0.924398	717	4	1.5263
SIX3	6	0.0098643	0.034184	0.925846	718	4	1.7544
ZC3H18	6	0.0098877	0.034251	0.926449	719	3	0.40364
COL4A3BP	5	0.0099119	0.032691	0.916283	720	1	-0.76378
FUT1	6	0.0099178	0.034327	0.927283	721	2	-0.2826
ENKD1	5	0.0099369	0.03276	0.916283	722	4	1.1798
hsa-mir-4457	4	0.0099548	0.028503	0.900159	723	1	0.32716
CNTN1	5	0.010023	0.033039	0.919403	724	4	1.2379
hsa-mir-1237	4	0.010027	0.028663	0.900159	725	1	-3.2365
RAB25	4	0.010095	0.028823	0.900159	726	2	-0.87253
LRR1	5	0.0101	0.033261	0.921369	727	2	-1.2897
HMGN5	6	0.010102	0.034836	0.932021	728	3	0.31851
C10orf54	6	0.010109	0.034856	0.932021	729	4	1.5114
NRBP1	5	0.010119	0.033313	0.921567	730	2	-0.40218
hsa-mir-1258	4	0.010135	0.028908	0.900159	731	3	1.7616
CHRFAM7A	6	0.010143	0.03495	0.932021	732	3	1.2383
MROH9	6	0.010165	0.03501	0.932021	733	4	1.563
hsa-mir-4532	4	0.010171	0.029007	0.900159	734	2	0.47743
ATXN3L	6	0.010184	0.035065	0.932021	735	2	0.81436
IGFBP5	6	0.01019	0.035082	0.932021	736	2	-1.0661
AMZ1	6	0.010256	0.035266	0.932586	737	2	0.84889
hsa-mir-3180-4	3	0.010261	0.027469	0.900159	738	1	-2.6304
APOO	6	0.010265	0.035291	0.932586	739	1	0.93973
ZBTB4	5	0.010294	0.033853	0.924398	740	3	0.92252
PNPLA6	6	0.010366	0.035577	0.93822	741	4	1.4656
SLC5A5	6	0.010437	0.035782	0.93822	742	4	1.6953
ZNF114	6	0.010458	0.035843	0.93822	743	3	1.1068
PTGDS	5	0.010465	0.034376	0.927378	744	3	1.1997
ARHGAP28	6	0.010494	0.03594	0.93822	745	4	1.31
C9orf40	4	0.010495	0.029804	0.900159	746	2	-0.029602
hsa-mir-144	4	0.010495	0.029804	0.900159	747	3	2.2068
EID2B	5	0.010496	0.034469	0.927657	748	2	-0.082936
TNFRSF12A	6	0.010509	0.035979	0.93822	749	4	1.7297
hsa-mir-922	4	0.01051	0.029838	0.900159	750	3	1.757
CXorf58	6	0.010535	0.036051	0.93822	751	2	0.22973
hsa-mir-6804	3	0.010544	0.028199	0.900159	752	1	-0.10293
IGSF8	6	0.010549	0.036088	0.93822	753	4	1.4532
hsa-mir-105-1	4	0.010589	0.030025	0.902285	754	3	2.0947
RALGDS	6	0.010629	0.036313	0.93822	755	4	1.6886
MANEAL	6	0.010643	0.036354	0.93822	756	2	-0.63001
SLC37A4	6	0.010645	0.036361	0.93822	757	3	1.4845
MLLT10	5	0.010664	0.034963	0.932021	758	3	0.57301
hsa-mir-657	4	0.010675	0.030214	0.902285	759	2	1.1723
FAM26D	6	0.010692	0.036489	0.93822	760	4	1.4838
NBPF1	5	0.010721	0.035134	0.932021	761	1	0.15321
ARL8B	6	0.010722	0.036578	0.93822	762	3	1.3048
SLBP	5	0.010762	0.035247	0.932586	763	4	1.2156
FYTTD1	6	0.010779	0.036722	0.93822	764	4	1.4682
TMEM18	6	0.010805	0.036787	0.93822	765	1	0.21106
MTG2	2	0.010842	0.020545	0.900159	766	1	2.7115
HMCES	4	0.010849	0.03062	0.904491	767	3	2.0143
PFKFB4	6	0.010859	0.036931	0.93822	768	3	1.1236
PSENEN	6	0.010873	0.036971	0.93822	769	4	1.6413
R3HDM1	6	0.010891	0.03702	0.93822	770	4	1.6286
SYT15	5	0.010924	0.035737	0.93822	771	3	1.0694
CCDC172	6	0.010966	0.037232	0.93822	772	2	0.31295
FOXP4	6	0.01099	0.037296	0.93822	773	4	1.5018
SCGB3A1	6	0.011003	0.037339	0.93822	774	3	1.3907
FAM19A2	6	0.01102	0.037392	0.93822	775	2	-2.2879
MX2	6	0.011035	0.037442	0.93822	776	2	-0.71752
CSGALNACT2	6	0.011043	0.037467	0.93822	777	4	1.5546
MMEL1	6	0.011063	0.037516	0.93822	778	3	0.98174
CAP1	6	0.01107	0.037541	0.93822	779	4	1.6197
CLRN1	5	0.011073	0.036206	0.93822	780	4	1.2483
OR4D6	5	0.011081	0.036235	0.93822	781	3	0.85081
hsa-mir-1283-2	4	0.011101	0.031205	0.912088	782	3	1.9631
RTN2	6	0.011128	0.037706	0.93822	783	2	0.43856
SEMA3A	6	0.011149	0.037765	0.93822	784	3	1.1137
GALNT11	6	0.011209	0.037936	0.93822	785	3	0.79672
C1orf192	6	0.01121	0.037937	0.93822	786	3	1.6426
FIGNL1	6	0.011224	0.03797	0.93822	787	4	1.4627
SSPO	6	0.011226	0.037977	0.93822	788	3	1.4977
ZNF506	5	0.011239	0.036702	0.93822	789	3	0.50087
hsa-mir-7705	1	0.011248	0.011161	0.900159	790	1	1.7917
ZNF407	6	0.011319	0.038229	0.93822	791	4	1.5555
CCDC178	5	0.011321	0.036959	0.93822	792	2	0.20373
HBS1L	6	0.011335	0.038273	0.93822	793	4	1.4165
DPP8	5	0.011347	0.037039	0.93822	794	3	1.2515
F13B	6	0.01137	0.038389	0.93822	795	3	1.5169
HK2	5	0.011373	0.037112	0.93822	796	3	0.72785
ZNF843	6	0.011386	0.038429	0.93822	797	4	1.6521
CXorf40A	6	0.011398	0.038466	0.93822	798	2	0.5026
C7	6	0.011451	0.038597	0.93822	799	2	0.80072
hsa-mir-4739	2	0.011482	0.021735	0.900159	800	2	0.56108
SECISBP2	6	0.011492	0.038705	0.93822	801	4	1.6187
POP5	4	0.011502	0.032128	0.916283	802	2	-0.87253
TLL2	6	0.011505	0.038736	0.93822	803	2	0.15003
SLITRK3	6	0.011508	0.038738	0.93822	804	3	1.2549
TMEM40	6	0.011528	0.03879	0.93822	805	4	1.4972
GPR153	6	0.011559	0.038885	0.93822	806	4	1.4435
hsa-mir-3606	4	0.011574	0.032309	0.916283	807	1	0.85177
SI	5	0.011595	0.037775	0.93822	808	3	0.86345
TP53	6	0.011596	0.038994	0.938259	809	3	1.4367
GPR68	5	0.011596	0.037781	0.93822	810	4	1.2313
CREBRF	6	0.0116	0.039008	0.938259	811	3	1.1162
ZNF57	6	0.011623	0.039077	0.938259	812	3	1.3348
NDNF	5	0.011665	0.037967	0.93822	813	2	-0.15084
ATM	5	0.011718	0.038143	0.93822	814	3	0.52974
FGF16	6	0.011749	0.039423	0.938259	815	4	1.458
RSL1D1	5	0.011751	0.03824	0.93822	816	3	0.11872
GNAS	5	0.011755	0.038249	0.93822	817	4	1.0638
CACNA1B	5	0.011774	0.038301	0.93822	818	2	-0.22237
DCTPP1	6	0.011778	0.039493	0.938259	819	2	-0.60825
ZNF710	5	0.011785	0.038345	0.93822	820	3	0.94024
hsa-mir-5582	2	0.011789	0.022299	0.900159	821	1	1.8824
PRF1	6	0.011802	0.039561	0.938259	822	3	0.65916
MVD	4	0.011806	0.032856	0.916283	823	3	0.35221
GAL3ST1	5	0.011881	0.038627	0.93822	824	4	1.2287
TMEM252	6	0.011883	0.039787	0.938259	825	3	0.97754
AMN1	6	0.011894	0.039823	0.938259	826	4	1.7605
FBXO2	6	0.011936	0.03993	0.938259	827	3	0.4992
OR52I2	6	0.01194	0.039941	0.938259	828	4	1.5183
NKIRAS1	6	0.011941	0.039941	0.938259	829	4	1.7511
TRDMT1	5	0.011949	0.038826	0.93822	830	4	0.99921
TPGS2	5	0.011979	0.038909	0.93822	831	2	0.76151
EIF2S3	6	0.01199	0.040081	0.938259	832	2	-0.24641
FGR	6	0.012023	0.040173	0.938259	833	4	1.5782
PLCD3	6	0.012044	0.040232	0.938259	834	3	0.76311
KDM5D	6	0.012047	0.040239	0.938259	835	2	0.22932
SMKR1	6	0.012064	0.040286	0.938259	836	3	1.0279
ST6GALNAC5	5	0.012065	0.039163	0.938259	837	3	0.9031
RBM17	5	0.012076	0.039207	0.938259	838	2	-0.66235
FKBP11	6	0.012098	0.040382	0.938259	839	2	-0.20457
ZNF674	5	0.0121	0.03928	0.938259	840	3	1.9188
OR5K2	5	0.012114	0.039315	0.938259	841	1	-0.42836
RAB24	6	0.012115	0.040432	0.938259	842	4	1.726
GAB2	6	0.012132	0.040479	0.938259	843	3	0.73341
RNF208	6	0.012152	0.040527	0.938259	844	3	0.89905
ICK	6	0.012166	0.040559	0.938259	845	3	1.0281
TBL3	5	0.012174	0.039483	0.938259	846	3	1.3625
DNAJB8	5	0.0122	0.039555	0.938259	847	3	0.92888
TARBP2	6	0.012206	0.040671	0.938259	848	1	-0.93333
SLC27A3	6	0.012233	0.040742	0.938259	849	3	1.5479
IL23R	6	0.012259	0.040814	0.938259	850	2	0.078243
KITLG	4	0.012262	0.033916	0.924398	851	2	-0.25494
CNGA1	6	0.012277	0.040863	0.938259	852	3	0.9828
MRTO4	5	0.012293	0.039838	0.938259	853	2	-0.30022
F12	6	0.012295	0.040908	0.938259	854	4	1.408
EEPD1	6	0.012313	0.040964	0.938503	855	2	0.81267
HIBADH	5	0.012338	0.039973	0.938259	856	1	-0.52154
CHI3L2	3	0.01239	0.03284	0.916283	857	3	1.9773
FAM98A	5	0.012408	0.04018	0.938259	858	4	1.4755
ZSWIM4	6	0.012421	0.041276	0.941463	859	3	0.94425
KDELR2	5	0.012473	0.040378	0.938259	860	1	-0.022826
MARCH11	6	0.012479	0.041443	0.94398	861	4	1.5054
RPL41	3	0.012486	0.033066	0.919403	862	3	1.2287
hsa-mir-421	4	0.012503	0.034476	0.927657	863	2	1.3843
GAA	6	0.012529	0.041592	0.944505	864	4	1.6747
CDNF	6	0.012529	0.041592	0.944505	865	2	-0.30947
YES1	5	0.012563	0.040624	0.938259	866	1	-0.65997
RGN	6	0.012593	0.041764	0.946282	867	2	-0.61309
TAS2R8	6	0.012636	0.041889	0.946866	868	1	0.24085
HNRNPH3	5	0.01265	0.040891	0.938259	869	2	-0.59709
PGM3	4	0.012653	0.034824	0.932021	870	2	-0.87253
U2AF1	3	0.01267	0.033535	0.923993	871	2	-0.55451
GATSL3	6	0.01268	0.042004	0.946866	872	3	0.8986
GNAT3	6	0.01269	0.042029	0.946866	873	2	-0.24181
AGAP3	5	0.012715	0.041077	0.93899	874	4	1.2336
hsa-mir-4761	4	0.012775	0.035115	0.932021	875	3	1.8565
SCG3	5	0.012853	0.041478	0.94398	876	4	1.0944
LRRC8C	6	0.012884	0.042602	0.949202	877	3	1.234
GABRG1	6	0.012905	0.042662	0.949202	878	2	0.63038
RASGEF1C	6	0.012907	0.04267	0.949202	879	2	0.79951
POU2AF1	6	0.012914	0.042695	0.949202	880	2	0.27126
LRPPRC	5	0.012915	0.041653	0.94486	881	2	-0.44234
C11orf94	6	0.012921	0.042713	0.949202	882	4	1.5405
OR2A12	6	0.012922	0.042718	0.949202	883	3	1.3904
FAM3C	2	0.012934	0.024394	0.900159	884	2	1.9225
FOSB	5	0.012967	0.041808	0.946282	885	2	0.39129
hsa-mir-802	4	0.012997	0.03564	0.93822	886	2	1.3078
GPRIN3	6	0.013013	0.042966	0.949643	887	1	0.47667
UQCRC2	5	0.013034	0.042	0.946866	888	2	-0.5552
OR10H2	6	0.013049	0.04307	0.949643	889	3	1.5995
PAWR	6	0.013067	0.043125	0.949643	890	1	-0.013451
hsa-mir-1269b	3	0.013092	0.034591	0.929554	891	2	0.83882
CCDC83	6	0.013165	0.043388	0.949643	892	4	1.3947
FAM179B	6	0.013174	0.043415	0.949643	893	3	0.27731
GSTM2	5	0.013197	0.042485	0.949202	894	4	1.2224
MED25	6	0.013228	0.043551	0.949643	895	1	-1.0582
TYMS	5	0.013231	0.042593	0.949202	896	4	1.1614
FAM96A	6	0.013269	0.043662	0.949643	897	3	1.3967
ELAVL4	4	0.013291	0.036322	0.93822	898	3	0.42877
POLG2	4	0.013298	0.036342	0.93822	899	1	-0.31756
MMP23B	6	0.01332	0.043808	0.949643	900	4	1.6441
CORO6	6	0.013322	0.043812	0.949643	901	3	1.0662
MT1B	6	0.013331	0.043842	0.949643	902	4	1.4595
OR51A7	6	0.013351	0.043906	0.949643	903	3	0.85895
DYNC1H1	4	0.013352	0.036472	0.93822	904	2	-0.87253
hsa-mir-6072	4	0.013352	0.036472	0.93822	905	2	0.93203
DENND5A	5	0.013362	0.042958	0.949643	906	2	-0.77881
SERAC1	5	0.01337	0.042982	0.949643	907	2	-0.30638
DNAJC9	6	0.01339	0.044003	0.949643	908	2	0.090061
RAD17	6	0.013396	0.044024	0.949643	909	2	-0.62931
hsa-mir-5589	4	0.013406	0.036603	0.93822	910	3	1.4456
TCF21	6	0.013443	0.044155	0.949643	911	3	0.22263
ASS1	6	0.013485	0.044282	0.949643	912	4	1.0614
MKL2	6	0.013497	0.044313	0.949643	913	3	-0.21121
ALMS1	6	0.013515	0.044361	0.949643	914	4	1.3229
PNLIPRP3	6	0.013519	0.044375	0.949643	915	4	1.6406
LSR	6	0.01353	0.044403	0.949643	916	3	1.279
TBCE	5	0.013535	0.04346	0.949643	917	3	1.1146
PSMB2	5	0.01355	0.0435	0.949643	918	3	0.24598
OR51L1	6	0.013551	0.04447	0.949643	919	3	1.037
AVPR1A	6	0.01356	0.044494	0.949643	920	2	0.061955
KCTD12	6	0.013605	0.044621	0.949643	921	1	-1.2857
hsa-mir-766	3	0.013607	0.035884	0.93822	922	2	0.45744
FAM73A	6	0.01361	0.044633	0.949643	923	3	1.5898
BBS5	6	0.013621	0.04466	0.949643	924	3	1.048
LACTB	4	0.013649	0.037166	0.93822	925	3	1.2074
RSPH4A	6	0.013659	0.044769	0.949643	926	3	0.19508
FAM193B	6	0.013712	0.044921	0.949643	927	2	0.76334
USP9X	6	0.013773	0.045081	0.949643	928	3	0.17765
CIDEC	6	0.013793	0.045138	0.949643	929	1	0.22403
CCRN4L	6	0.013824	0.045235	0.949643	930	3	0.50064
DSC2	6	0.013835	0.045262	0.949643	931	3	0.7813
KRT36	6	0.013874	0.045366	0.949643	932	2	0.49488
SUMO3	4	0.013918	0.037816	0.93822	933	3	0.35102
ZCCHC2	5	0.013953	0.044699	0.949643	934	3	1.3206
hsa-mir-877	4	0.013971	0.037931	0.93822	935	2	1.791
MYOM2	6	0.013976	0.045648	0.949643	936	3	1.133
KCNMA1	6	0.013985	0.045677	0.949643	937	3	0.87139
BID	6	0.013988	0.045683	0.949643	938	4	1.5075
PLEKHA7	5	0.013998	0.044828	0.949643	939	3	0.73522
RTKN2	6	0.01403	0.045801	0.949643	940	3	0.9528
RPL36	5	0.014038	0.044942	0.949643	941	3	0.91724
PKMYT1	3	0.014041	0.03698	0.93822	942	2	-0.39996
SORD	6	0.014055	0.045866	0.949643	943	3	1.2985
RGS9BP	6	0.014068	0.045898	0.949643	944	3	0.42718
KALRN	6	0.014084	0.045943	0.949643	945	4	1.4052
hsa-mir-4298	4	0.014124	0.038287	0.93822	946	3	1.7244
ABCA7	6	0.014143	0.046089	0.949643	947	2	-1.0929
ASF1B	5	0.014177	0.045357	0.949643	948	2	-0.44813
KATNAL2	6	0.01419	0.046215	0.949643	949	3	-0.23302
DHX58	6	0.01425	0.046371	0.949643	950	2	0.15715
TTC8	6	0.014267	0.046419	0.949643	951	2	0.3501
CYSLTR1	6	0.014276	0.046444	0.949643	952	4	1.3852
SPATA18	6	0.014304	0.046529	0.949643	953	3	1.1732
CX3CR1	5	0.014312	0.04575	0.949643	954	4	1.2737
HIST1H2BD	5	0.014319	0.045769	0.949643	955	2	-0.55535
SLC16A2	6	0.014382	0.04674	0.949643	956	3	1.5856
hsa-mir-18b	3	0.0144	0.037875	0.93822	957	3	1.1086
CTSO	5	0.014401	0.046008	0.949643	958	2	-0.81851
SFI1	6	0.014411	0.04683	0.949643	959	1	-0.58634
CALD1	5	0.014463	0.046185	0.949643	960	4	1.0905
CLEC18C	2	0.014464	0.02716	0.900159	961	1	1.9693
PXK	6	0.014465	0.046963	0.949643	962	2	0.29418
KIAA0196	5	0.014491	0.046257	0.949643	963	1	-0.35024
FXYD3	6	0.014529	0.047128	0.949643	964	2	0.06426
hsa-mir-378g	4	0.01456	0.039337	0.938259	965	3	1.7233
C12orf65	6	0.014567	0.047238	0.949643	966	4	1.7163
IGFBP6	6	0.014573	0.047254	0.949643	967	2	0.41205
C1orf43	6	0.014625	0.047394	0.949643	968	4	1.4005
USP47	5	0.014625	0.046654	0.949643	969	2	0.49278
CRP	6	0.014626	0.047396	0.949643	970	4	1.0805
ATG14	6	0.014637	0.047425	0.949643	971	4	1.323
TFF1	6	0.014642	0.047439	0.949643	972	4	1.4432
EEF1A2	5	0.014643	0.046699	0.949643	973	2	-0.43816
PRAME	6	0.014654	0.047467	0.949643	974	2	0.71331
hsa-mir-4756	4	0.01471	0.039673	0.938259	975	2	1.6626
BAK1	6	0.014715	0.047652	0.949643	976	4	1.3631
hsa-mir-663a	2	0.014716	0.027614	0.900159	977	1	-0.56374
NDUFV2	4	0.014734	0.039737	0.938259	978	2	-0.85747
RNF145	6	0.014743	0.047717	0.949643	979	4	1.1761
MAT2A	3	0.014761	0.038788	0.93822	980	3	0.093491
ELOVL4	6	0.014774	0.0478	0.949643	981	2	-0.866
hsa-mir-526a-1	2	0.014782	0.027731	0.900159	982	2	2.6561
ABCG5	6	0.014802	0.047868	0.949643	983	2	-0.85416
ZNF581	5	0.014807	0.047203	0.949643	984	3	0.50288
RAB11FIP3	6	0.014821	0.047925	0.949643	985	2	0.33245
RNF126	6	0.014822	0.047926	0.949643	986	4	1.3652
PIGV	6	0.014841	0.047985	0.949643	987	1	-0.91259
IKBKB	6	0.014862	0.048045	0.949643	988	4	1.3941
TRIM13	4	0.014886	0.04012	0.938259	989	2	0.33886
NDOR1	5	0.014939	0.047597	0.949643	990	2	-0.049586
NKTR	6	0.014977	0.048345	0.949643	991	4	1.6614
QRFPR	5	0.014982	0.047729	0.949643	992	4	1.1883
LGI2	5	0.014984	0.047735	0.949643	993	2	0.072277
ATCAY	6	0.015015	0.048452	0.949643	994	3	0.98854
TRMT5	5	0.015018	0.047832	0.949643	995	3	0.7726
RPL23A	4	0.015039	0.040488	0.938259	996	2	-0.087068
RTBDN	6	0.015041	0.048525	0.949643	997	4	1.3947
MICU2	5	0.015052	0.047939	0.949643	998	4	1.2433
RNF11	6	0.015105	0.048699	0.949643	999	4	1.6328
CCDC137	6	0.015116	0.04873	0.949643	1000	2	0.61873
PNMA5	5	0.015118	0.048138	0.949643	1001	2	0.77724
WIPF2	5	0.015125	0.048156	0.949643	1002	4	1.1108
hsa-mir-4468	4	0.015128	0.040693	0.938259	1003	2	-0.078783
ZNF846	6	0.015159	0.048858	0.949643	1004	4	1.3725
LLGL2	5	0.015163	0.048266	0.949643	1005	2	-0.5552
AP3D1	5	0.015178	0.048314	0.949643	1006	3	0.82596
LYZ	5	0.015243	0.048519	0.949643	1007	2	-0.01573
DPY30	6	0.015245	0.049089	0.949643	1008	4	1.3025
OR11H4	5	0.015263	0.048577	0.949643	1009	4	1.0592
BLNK	5	0.015263	0.048577	0.949643	1010	3	0.34204
DUSP8	6	0.015271	0.049165	0.949643	1011	2	0.94872
LHX1	5	0.015289	0.048659	0.949643	1012	2	-0.40271
hsa-mir-934	4	0.0153	0.041067	0.93899	1013	3	1.6884
SELL	6	0.015325	0.04931	0.949643	1014	1	-0.02302
LSM7	5	0.015361	0.048871	0.949643	1015	2	-0.22889
OSCP1	6	0.015385	0.049483	0.949643	1016	2	0.50345
RPL23	4	0.015392	0.041263	0.941463	1017	3	0.31722
ZUFSP	6	0.015409	0.049554	0.949643	1018	3	1.0032
CADM2	6	0.015432	0.049619	0.949643	1019	2	0.78685
C7orf10	6	0.015441	0.049641	0.949643	1020	3	0.87605
FGFR2	6	0.015457	0.049675	0.949643	1021	2	-0.71318
KY	6	0.01546	0.049684	0.949643	1022	4	1.5465
GRAP	6	0.015472	0.049719	0.949643	1023	3	1.0093
DUOX2	5	0.015544	0.049437	0.949643	1024	2	0.025606
SLC6A13	6	0.015577	0.050043	0.949643	1025	3	1.1439
CCL21	6	0.015589	0.050074	0.949643	1026	4	1.4254
HIST1H2BN	6	0.015601	0.050105	0.949643	1027	3	1.4486
MMP20	5	0.015606	0.049619	0.949643	1028	3	0.47913
TPTE2	5	0.015611	0.049636	0.949643	1029	2	-0.13043
PET112	5	0.015613	0.049645	0.949643	1030	3	0.73623
KCNQ2	6	0.015613	0.050135	0.949643	1031	3	0.93101
ANKRD32	5	0.015656	0.04977	0.949643	1032	2	-0.89031
TMEM190	6	0.01567	0.050316	0.949643	1033	4	1.6496
RCOR1	6	0.015672	0.050322	0.949643	1034	3	0.92034
ATP5L2	6	0.015691	0.050365	0.949643	1035	4	1.3976
C10orf137	6	0.015704	0.0504	0.949643	1036	2	0.16601
ZNF850	5	0.015709	0.049924	0.949643	1037	3	0.91203
CNBD2	6	0.015731	0.050475	0.949643	1038	3	1.3085
NOL12	4	0.015738	0.042063	0.946866	1039	2	-0.2873
EFCAB3	6	0.015752	0.050543	0.949643	1040	4	1.465
CTSW	6	0.015754	0.050547	0.949643	1041	2	0.6581
OGFOD2	6	0.015766	0.050582	0.949643	1042	3	1.2766
CENPJ	5	0.015768	0.050053	0.949643	1043	2	-0.30792
EHBP1L1	6	0.015771	0.050596	0.949643	1044	4	1.4811
GBP2	6	0.015816	0.050716	0.949643	1045	4	1.3741
ADCK5	6	0.015826	0.050739	0.949643	1046	3	1.5455
FAM124B	5	0.015835	0.050193	0.949643	1047	2	-0.0040565
ECHDC3	5	0.015835	0.050193	0.949643	1048	3	1.1344
OR52B2	6	0.015862	0.050827	0.949643	1049	3	0.6397
AKIRIN1	4	0.015881	0.042399	0.949202	1050	1	-0.87253
GATC	6	0.015899	0.050927	0.949643	1051	3	1.4646
hsa-mir-450a-1	2	0.015904	0.029768	0.900159	1052	1	2.4361
HSD17B6	6	0.015915	0.050975	0.949643	1053	2	-0.48457
SMG7	5	0.015946	0.050437	0.949643	1054	2	-0.16629
ZNF207	4	0.015971	0.042614	0.949202	1055	2	-0.51471
hsa-mir-5089	4	0.015985	0.042644	0.949202	1056	2	1.5985
APBB1	5	0.015987	0.050512	0.949643	1057	2	-0.025766
FBRSL1	6	0.016053	0.051326	0.950773	1058	3	0.9825
WDR44	6	0.016076	0.051386	0.950773	1059	2	0.58674
HIBCH	6	0.016077	0.051386	0.950773	1060	3	1.3237
HTR5A	6	0.016129	0.05153	0.950773	1061	4	1.5011
CA12	6	0.016132	0.051542	0.950773	1062	3	0.97737
OR4K15	6	0.016157	0.051608	0.950773	1063	3	1.3135
NABP1	6	0.016157	0.051609	0.950773	1064	3	0.70498
CNBP	5	0.01617	0.050901	0.949643	1065	2	0.29855
C2CD4B	5	0.01617	0.050901	0.949643	1066	1	0.33829
CDAN1	5	0.016181	0.050931	0.949643	1067	2	-0.52052
ADPRH	6	0.016217	0.051771	0.951783	1068	4	1.4827
ELAC2	5	0.016237	0.051059	0.949724	1069	2	0.59493
HOXC13	6	0.016253	0.051857	0.951783	1070	3	1.1675
ANKRD53	6	0.016254	0.051861	0.951783	1071	3	1.0412
TTPA	6	0.016318	0.05203	0.952944	1072	4	1.6902
SMN2	2	0.016345	0.03055	0.904491	1073	1	2.8419
ZDHHC5	6	0.016345	0.052109	0.952944	1074	1	-1.141
hsa-mir-1908	1	0.016371	0.016277	0.900159	1075	1	-0.87253
DYRK2	6	0.01638	0.052199	0.953478	1076	4	1.5193
GNPTAB	6	0.016398	0.052243	0.953478	1077	2	-1.4844
hsa-mir-3686	4	0.016402	0.04361	0.949643	1078	3	1.7683
SLITRK4	5	0.016416	0.05144	0.950773	1079	3	0.38684
PRAMEF16	6	0.016452	0.052392	0.953478	1080	1	-0.59336
PATE4	6	0.016455	0.052404	0.953478	1081	3	1.3061
GIPC3	5	0.016497	0.051615	0.950773	1082	2	0.39862
SETD6	5	0.016506	0.051631	0.950773	1083	3	1.1356
CDK8	6	0.016559	0.052681	0.953478	1084	1	0.21038
CLTC	6	0.016612	0.052835	0.953478	1085	4	1.5085
PDCD1	6	0.016623	0.052867	0.953478	1086	2	0.79912
IQCK	6	0.016634	0.052902	0.953478	1087	4	1.1438
RAP1GDS1	6	0.01664	0.05292	0.953478	1088	3	1.3505
SIPA1L1	6	0.01664	0.05292	0.953478	1089	2	0.11976
hsa-mir-2909	4	0.016665	0.044209	0.949643	1090	3	1.5099
hsa-mir-5681a	4	0.01668	0.044244	0.949643	1091	2	1.7189
MAEA	6	0.016709	0.053104	0.953478	1092	4	1.4245
hsa-mir-6783	3	0.016744	0.042791	0.949643	1093	1	0.43886
OR5A1	6	0.016764	0.053256	0.953478	1094	4	1.482
SSX3	4	0.016765	0.044438	0.949643	1095	2	0.37784
FAM53A	6	0.01678	0.053303	0.953478	1096	4	1.3629
KLHDC4	6	0.016805	0.053361	0.953478	1097	3	1.0508
PDE5A	6	0.016828	0.053423	0.953478	1098	1	-2.5686
UBE2C	5	0.016864	0.052372	0.953478	1099	1	0.0028301
SPN	6	0.016872	0.053545	0.953478	1100	4	1.5444
MEF2B	6	0.016881	0.053569	0.953478	1101	3	0.97099
PGAM4	6	0.016935	0.053704	0.953478	1102	2	-1.2398
PLD5	6	0.016988	0.053852	0.953478	1103	3	1.0583
hsa-mir-7-3	3	0.016992	0.043172	0.949643	1104	2	1.389
MST1R	6	0.017045	0.05401	0.953478	1105	4	1.54
CPA4	6	0.017058	0.054044	0.953478	1106	3	0.83663
EIF5A2	6	0.01707	0.054081	0.953478	1107	2	0.85913
C20orf194	6	0.017083	0.05411	0.953478	1108	3	1.2131
TTC23	5	0.017107	0.052881	0.953478	1109	3	0.4774
hsa-mir-197	3	0.017107	0.043346	0.949643	1110	1	-0.26144
ADAM2	6	0.017145	0.054277	0.953478	1111	3	0.29876
FAM133A	6	0.017149	0.054291	0.953478	1112	2	-0.016834
SLC9B1	4	0.01717	0.045375	0.949643	1113	3	1.5035
CENPW	5	0.017171	0.053027	0.953478	1114	2	-0.33662
hsa-mir-4694	3	0.017187	0.04348	0.949643	1115	2	0.88845
hsa-mir-1302-5	2	0.017211	0.032086	0.916283	1116	2	0.40554
ZNF786	6	0.017222	0.054477	0.953478	1117	3	0.64366
CCL19	6	0.017233	0.054503	0.953478	1118	4	1.5514
MIPOL1	3	0.017295	0.043654	0.949643	1119	1	-0.87253
CBWD1	5	0.017309	0.053295	0.953478	1120	2	-1.0084
POLE3	4	0.017314	0.045709	0.949643	1121	1	-0.56374
GNLY	6	0.017321	0.054742	0.953478	1122	3	0.10995
DHRS9	6	0.01733	0.054761	0.953478	1123	3	0.71187
MORF4L2	6	0.017346	0.054809	0.953478	1124	3	0.36029
PIGH	6	0.017354	0.054826	0.953478	1125	3	0.53361
KIAA1024L	5	0.017356	0.053408	0.953478	1126	1	-0.64712
EPB41L3	6	0.017357	0.054833	0.953478	1127	4	1.49
MAGED4B	2	0.017364	0.032363	0.916283	1128	2	2.6962
hsa-mir-574	4	0.017424	0.045964	0.949643	1129	3	1.4899
LILRA6	5	0.017445	0.053591	0.953478	1130	3	1.6419
TLCD1	6	0.017471	0.055138	0.953478	1131	1	-0.15892
H2BFM	6	0.017476	0.055151	0.953478	1132	3	1.1307
CWC22	3	0.01751	0.043992	0.949643	1133	2	-0.87253
PCNA	4	0.017529	0.046187	0.949643	1134	1	-0.87253
ASB12	6	0.017535	0.055306	0.953478	1135	3	0.98341
DHX35	4	0.017547	0.046225	0.949643	1136	2	-0.87128
TMEM120B	6	0.017548	0.055338	0.953478	1137	3	0.8329
CCNT1	3	0.017564	0.04408	0.949643	1138	1	-0.87253
CCDC102B	5	0.017569	0.053868	0.953478	1139	3	1.0458
OR8J1	6	0.017578	0.055426	0.953478	1140	2	0.58029
CHST2	6	0.017598	0.055492	0.953478	1141	4	1.3848
KRTAP19-6	5	0.017629	0.053985	0.953478	1142	3	0.97104
TRIM48	6	0.017632	0.055599	0.953478	1143	2	-0.1257
RAB8A	6	0.017636	0.055608	0.953478	1144	3	1.2402
XK	6	0.017657	0.055668	0.953478	1145	3	1.1664
KCNK5	6	0.017686	0.055734	0.953478	1146	3	0.87747
PEX10	6	0.017716	0.055833	0.953478	1147	4	1.3867
PDIA6	6	0.017739	0.055895	0.953478	1148	2	0.49457
FBXO46	6	0.017759	0.055954	0.953478	1149	4	1.477
WFS1	5	0.017767	0.054284	0.953478	1150	3	1.0978
MTR	6	0.017793	0.056055	0.953478	1151	3	1.2493
RCC1	5	0.017826	0.054408	0.953478	1152	3	1.2985
TSPAN3	6	0.017846	0.056199	0.953478	1153	2	0.58607
SIPA1L2	5	0.017861	0.054485	0.953478	1154	3	1.1284
hsa-mir-3187	4	0.017869	0.046963	0.949643	1155	2	1.6272
SV2B	6	0.017904	0.056352	0.953478	1156	3	1.0083
EFTUD1	6	0.017947	0.056468	0.953478	1157	3	0.36342
ARPC5L	6	0.018007	0.056643	0.953478	1158	3	0.37095
ATG13	5	0.018009	0.054802	0.953478	1159	3	1.267
GOLGA6L10	5	0.018018	0.054824	0.953478	1160	3	1.6466
NEO1	5	0.018026	0.05484	0.953478	1161	2	0.21642
PTCD1	3	0.018048	0.044847	0.949643	1162	1	0.91479
CFC1B	2	0.018097	0.033676	0.924398	1163	1	0.19463
PAK1	6	0.018122	0.056949	0.953478	1164	3	0.8295
RHOQ	6	0.018152	0.057022	0.953478	1165	3	0.54258
KLK6	6	0.018152	0.057022	0.953478	1166	3	1.1055
VEGFB	5	0.01816	0.05512	0.953478	1167	1	-1.1425
FNDC7	5	0.018221	0.055249	0.953478	1168	3	1.1674
NCLN	6	0.018229	0.057214	0.953478	1169	2	-0.43522
OR6C2	6	0.018269	0.057318	0.953478	1170	3	0.79808
MROH8	6	0.018298	0.057398	0.953478	1171	3	1.1349
hsa-mir-7114	4	0.018316	0.047999	0.949643	1172	2	1.1059
PDCD10	4	0.018316	0.047999	0.949643	1173	3	0.48131
NFKBIZ	6	0.018332	0.057503	0.953478	1174	4	1.2984
OCIAD2	6	0.018373	0.057612	0.953478	1175	3	1.0444
IDH3A	6	0.018382	0.057642	0.953478	1176	2	-0.31891
PELI1	6	0.018384	0.057644	0.953478	1177	2	-0.34057
CECR5	5	0.018393	0.055602	0.953478	1178	3	0.2499
DFFA	6	0.018401	0.057688	0.953478	1179	2	0.092784
DSCR4	6	0.01842	0.057742	0.953478	1180	4	1.3324
RPP25L	4	0.018423	0.048246	0.949643	1181	1	-0.29475
NAIF1	5	0.01845	0.055716	0.953478	1182	3	0.94458
BRPF3	5	0.018473	0.055766	0.953478	1183	1	-0.41455
hsa-mir-4674	4	0.018477	0.048376	0.949643	1184	1	0.59749
ALG9	6	0.018512	0.057998	0.953478	1185	3	1.1878
CDKN2C	6	0.018513	0.058003	0.953478	1186	2	0.14016
DENND6A	6	0.01852	0.058021	0.953478	1187	3	1.3117
C1QTNF7	6	0.018525	0.058034	0.953478	1188	3	1.4421
SYNPO2L	6	0.018543	0.058086	0.953478	1189	3	0.96944
LCAT	6	0.018552	0.05811	0.953478	1190	2	0.17946
TEX264	6	0.018565	0.058141	0.953478	1191	4	1.3006
hsa-mir-5591	1	0.018565	0.018494	0.900159	1192	1	1.4892
hsa-mir-519e	3	0.018598	0.045713	0.949643	1193	1	0.3762
GPATCH8	6	0.01863	0.05833	0.953478	1194	4	1.4782
REV3L	4	0.01865	0.048769	0.949643	1195	3	0.66935
CDCA5	5	0.018651	0.056151	0.953478	1196	1	-0.63333
ING4	6	0.018675	0.05845	0.953478	1197	4	1.5299
ACTL8	6	0.018695	0.058495	0.953478	1198	3	0.94015
KCTD18	5	0.018696	0.056238	0.953478	1199	2	-0.46596
KAZALD1	6	0.018738	0.058614	0.953478	1200	2	-0.60409
POF1B	6	0.018743	0.05863	0.953478	1201	3	1.4685
S100A14	6	0.018743	0.05863	0.953478	1202	4	1.3251
DHDDS	5	0.018763	0.056375	0.953478	1203	2	-0.007869
ICAM3	6	0.018812	0.058805	0.953478	1204	3	0.97193
MRP63	5	0.018814	0.056474	0.953478	1205	2	-0.23771
GTPBP4	6	0.018831	0.058865	0.953478	1206	3	0.37439
RECQL5	4	0.018832	0.049188	0.949643	1207	3	0.9576
P2RY11	6	0.018848	0.058907	0.953478	1208	4	1.285
CKLF-CMTM1	6	0.018864	0.058949	0.953478	1209	1	0.71043
FBXO3	6	0.018904	0.05906	0.953478	1210	2	0.85269
SH3BGRL2	6	0.018923	0.059117	0.953478	1211	4	1.3554
SVOPL	5	0.018943	0.056746	0.953478	1212	2	-0.0095748
KRT17	4	0.018959	0.049486	0.949643	1213	2	-0.8525
SLC6A15	5	0.018964	0.056787	0.953478	1214	2	0.43025
SPEF1	6	0.018971	0.059256	0.953478	1215	4	1.1817
CCDC65	6	0.018985	0.059289	0.953478	1216	3	1.0049
TNFRSF10A	6	0.019061	0.059499	0.953478	1217	4	1.3061
hsa-mir-5194	4	0.019067	0.049728	0.949643	1218	1	0.77867
ZIM3	6	0.019105	0.059618	0.953478	1219	1	0.38248
C1orf204	6	0.019118	0.059648	0.953478	1220	3	1.0883
USP17L8	5	0.01912	0.057114	0.953478	1221	1	-0.42165
NTAN1	6	0.019132	0.059682	0.953478	1222	3	1.3791
RNF135	4	0.019138	0.049897	0.949643	1223	1	-0.012373
TACSTD2	6	0.019155	0.059743	0.953478	1224	4	1.2649
RRM2	6	0.019185	0.059826	0.953478	1225	2	-0.0012815
FADD	6	0.019207	0.059887	0.953478	1226	4	1.6452
GAMT	5	0.019218	0.057313	0.953478	1227	3	0.97495
FUT9	6	0.019239	0.059971	0.953478	1228	3	0.094579
C1orf27	6	0.019258	0.060026	0.953478	1229	2	0.55275
hsa-mir-30a	4	0.019264	0.050175	0.949643	1230	3	1.5765
DAZAP2	6	0.019274	0.060074	0.953478	1231	3	1.0289
C15orf54	6	0.019286	0.060111	0.953478	1232	4	1.4938
CES2	6	0.019287	0.060119	0.953478	1233	3	0.67883
TBC1D24	6	0.019289	0.060126	0.953478	1234	3	0.92678
F11R	6	0.019292	0.060136	0.953478	1235	3	0.42425
CRH	6	0.019333	0.060246	0.953478	1236	3	0.37391
TSPAN13	6	0.019365	0.060333	0.953478	1237	4	1.3832
CSNK1A1L	6	0.019368	0.060339	0.953478	1238	4	1.5547
PLA2G6	6	0.019422	0.060489	0.953478	1239	3	1.2672
DPM2	5	0.019433	0.05775	0.953478	1240	2	-0.012454
NME1-NME2	3	0.019444	0.047073	0.949643	1241	1	0.99875
UBA5	6	0.019474	0.060636	0.953478	1242	3	0.95919
RNF157	6	0.019493	0.060679	0.953478	1243	3	0.75969
ALPK2	6	0.019533	0.060778	0.953478	1244	4	1.2508
C8orf42	6	0.019533	0.060778	0.953478	1245	2	-0.3678
GAS1	6	0.019533	0.060778	0.953478	1246	1	-0.69481
SLC7A6OS	4	0.019534	0.050791	0.949643	1247	2	-0.3482
SCGB1C1	3	0.019552	0.047237	0.949643	1248	1	-0.23788
WDFY4	6	0.019556	0.060836	0.953478	1249	3	0.79996
OLFM3	6	0.019565	0.060858	0.953478	1250	4	1.5935
DET1	5	0.019566	0.058032	0.953478	1251	2	-0.43175
LCTL	6	0.019576	0.06089	0.953478	1252	4	1.2976
KIAA1456	6	0.019598	0.060956	0.953478	1253	2	0.48265
BOP1	5	0.019606	0.058118	0.953478	1254	3	0.69889
CPNE1	6	0.019607	0.060976	0.953478	1255	4	1.3008
NPR2	6	0.019614	0.060991	0.953478	1256	3	0.95144
GOLGA8B	3	0.019643	0.047372	0.949643	1257	2	1.1986
MAPKAPK3	6	0.019656	0.061116	0.953478	1258	3	1.5013
PLEKHM2	6	0.019669	0.061153	0.953478	1259	3	1.4966
hsa-mir-7977	3	0.019686	0.047443	0.949643	1260	1	0.081044
IAPP	5	0.0197	0.058296	0.953478	1261	2	-0.49536
ANO3	6	0.019728	0.061316	0.953478	1262	3	1.4031
ARHGAP40	6	0.019758	0.061391	0.953478	1263	2	-0.46713
XKR6	6	0.019761	0.061402	0.953478	1264	4	1.6122
PDZD4	6	0.019769	0.061419	0.953478	1265	3	1.4168
HAPLN1	5	0.01977	0.058451	0.953478	1266	2	0.76078
TBC1D31	6	0.019791	0.061479	0.953478	1267	3	1.0879
ROM1	6	0.019828	0.061572	0.953478	1268	1	-2.5622
hsa-mir-651	4	0.019872	0.051544	0.950773	1269	3	1.8877
PLLP	6	0.019873	0.061686	0.953478	1270	4	1.396
CLDN25	6	0.019909	0.06177	0.953478	1271	2	0.015445
PPM1B	5	0.01991	0.058745	0.953478	1272	3	0.76225
hsa-mir-1248	4	0.019924	0.051668	0.950773	1273	1	0.46098
hsa-mir-328	3	0.019968	0.047903	0.949643	1274	2	1.0916
CDCP1	6	0.020029	0.06211	0.953478	1275	4	1.4244
C1QBP	4	0.02004	0.051907	0.951791	1276	2	-0.69155
ZNF778	6	0.020095	0.062291	0.953478	1277	2	-0.067666
ICAM1	6	0.02011	0.062326	0.953478	1278	3	0.90634
THOC3	3	0.020142	0.048196	0.949643	1279	1	-0.87253
TBC1D12	6	0.020149	0.06243	0.953478	1280	2	0.51694
VAX2	6	0.020151	0.062439	0.953478	1281	3	0.28372
XG	6	0.020187	0.062538	0.953478	1282	3	0.98826
ZNF300	6	0.020205	0.062584	0.953478	1283	3	1.1901
PRIM1	3	0.020224	0.048334	0.949643	1284	2	-0.87253
TREML4	6	0.020256	0.062718	0.953478	1285	3	0.92819
MBOAT7	5	0.020258	0.059439	0.953478	1286	1	-0.41753
LMOD2	4	0.020264	0.052431	0.953478	1287	1	-0.15501
TWIST1	6	0.020292	0.062812	0.953478	1288	4	1.5148
MRPS18A	6	0.020309	0.062859	0.953478	1289	2	-1.8264
GNRHR	6	0.020316	0.062878	0.953478	1290	3	0.96593
UBXN4	5	0.020323	0.059589	0.953478	1291	3	0.77046
TXLNA	6	0.020327	0.062908	0.953478	1292	4	1.3605
LAMTOR3	6	0.02034	0.062945	0.953478	1293	2	0.40287
CCNL1	5	0.020347	0.05964	0.953478	1294	2	-0.061174
PPP3CC	6	0.020376	0.063045	0.953478	1295	4	1.1999
ACY1	6	0.020381	0.063059	0.953478	1296	4	1.5191
FFAR1	6	0.02039	0.063088	0.953478	1297	3	1.3285
FAM57B	5	0.020419	0.059792	0.953478	1298	3	0.34406
TMEM106A	6	0.020448	0.063235	0.953478	1299	2	0.12369
OVOL3	6	0.020492	0.063353	0.953478	1300	3	1.0334
KLHL4	5	0.020508	0.059963	0.953478	1301	3	0.9192
ZNF214	6	0.020529	0.06345	0.953478	1302	4	1.2732
CDCA2	6	0.020561	0.063544	0.953478	1303	2	0.31425
CMYA5	5	0.020615	0.060175	0.953478	1304	2	-0.15639
ANKRD29	6	0.020683	0.063878	0.953478	1305	4	1.493
RPS26	5	0.020704	0.06036	0.953478	1306	1	-0.34186
UTY	6	0.020711	0.06395	0.953478	1307	4	1.2667
SGPP2	6	0.020737	0.064019	0.953478	1308	2	0.17615
LRRN4	5	0.02074	0.060438	0.953478	1309	2	-0.88067
PSMD12	5	0.02074	0.060438	0.953478	1310	3	-0.049044
BAZ2B	5	0.02074	0.060438	0.953478	1311	2	0.38356
ATP2B2	6	0.020765	0.064098	0.953478	1312	3	1.0185
CDX2	6	0.020766	0.064101	0.953478	1313	3	1.0145
GALNT12	5	0.020815	0.060591	0.953478	1314	2	0.092066
YTHDF3	6	0.020817	0.06425	0.953478	1315	3	1.2962
SMU1	6	0.020829	0.064277	0.953478	1316	2	0.31804
HNRNPK	5	0.020838	0.060634	0.953478	1317	3	0.68466
ZFYVE28	6	0.020864	0.064377	0.953478	1318	3	1.1554
ZNHIT2	4	0.020889	0.053807	0.953478	1319	1	-0.11031
TTLL5	6	0.020949	0.064605	0.953478	1320	4	1.4823
INO80	5	0.020971	0.06091	0.953478	1321	2	0.3052
GPC1	6	0.020977	0.064675	0.953478	1322	1	-0.82892
MRPL4	4	0.020985	0.054015	0.953478	1323	3	0.065662
SWSAP1	6	0.020993	0.064718	0.953478	1324	3	-0.023092
TSPAN12	6	0.021058	0.064906	0.953478	1325	2	-0.72432
MRI1	5	0.021068	0.061111	0.953478	1326	3	0.70543
TPGS1	6	0.021068	0.064933	0.953478	1327	4	1.4401
GRP	6	0.021111	0.065041	0.953478	1328	1	-0.18949
ZKSCAN2	6	0.021117	0.065063	0.953478	1329	3	1.3323
UQCRC1	5	0.021153	0.061301	0.953478	1330	3	0.8877
TMEM14E	6	0.021164	0.065179	0.953478	1331	1	0.4572
ITGA2B	6	0.021176	0.065203	0.953478	1332	3	1.1268
ARL1	6	0.021218	0.065309	0.953478	1333	1	-0.40343
CDKN2D	6	0.02124	0.065374	0.953478	1334	2	0.12053
TCIRG1	6	0.021245	0.065386	0.953478	1335	3	0.98834
PPM1M	6	0.02125	0.065398	0.953478	1336	3	1.445
FLYWCH2	6	0.021268	0.065439	0.953478	1337	2	-0.20529
HRK	6	0.021271	0.065448	0.953478	1338	1	0.41985
TAX1BP3	6	0.021325	0.065584	0.953478	1339	3	0.85352
PRKAA2	6	0.021325	0.065589	0.953478	1340	4	1.5277
UPP1	6	0.02133	0.065599	0.953478	1341	3	0.92151
ARL2BP	4	0.021352	0.054859	0.953478	1342	2	0.5449
KIAA0020	6	0.021354	0.065677	0.953478	1343	4	1.3062
TRIM7	5	0.021373	0.061728	0.953478	1344	3	0.39935
BRD7	6	0.021373	0.06573	0.953478	1345	4	1.5851
ALAD	6	0.021378	0.06574	0.953478	1346	2	-0.11504
TNFRSF11B	6	0.021401	0.065814	0.953478	1347	3	0.59732
ARHGAP26	6	0.021415	0.065848	0.953478	1348	2	0.46002
KRTDAP	5	0.021426	0.061836	0.953478	1349	2	0.19476
CTAGE15	6	0.021429	0.065883	0.953478	1350	4	1.5844
C1orf194	5	0.021462	0.061911	0.953478	1351	3	0.79569
PET100	4	0.021474	0.055127	0.953478	1352	2	-0.87253
SLC30A8	6	0.021478	0.066012	0.953478	1353	4	1.3421
ANKRD13D	6	0.021539	0.066162	0.953478	1354	3	0.42398
KRCC1	6	0.021592	0.066296	0.953478	1355	3	0.50256
AGT	5	0.021593	0.06218	0.953478	1356	3	0.20537
IFITM3	6	0.021601	0.066321	0.953478	1357	3	1.0295
ARRB2	5	0.021622	0.062243	0.953478	1358	3	1.0464
GRPEL1	5	0.02164	0.062275	0.953478	1359	1	0.46992
CLDN20	6	0.021645	0.066441	0.953478	1360	1	-1.9679
PRPF38B	5	0.021677	0.062345	0.953478	1361	3	0.45503
WASH1	6	0.021743	0.066688	0.953478	1362	2	-0.13864
PODN	6	0.021752	0.066711	0.953478	1363	2	-1.4801
TXNDC8	6	0.021752	0.066711	0.953478	1364	1	0.52289
RASA4	6	0.021755	0.066714	0.953478	1365	4	1.3234
hsa-mir-130a	4	0.021756	0.055767	0.953478	1366	2	1.6865
PROB1	6	0.021824	0.066894	0.953478	1367	4	1.4175
OPHN1	6	0.021827	0.066902	0.953478	1368	4	1.5119
C3orf55	6	0.021831	0.066916	0.953478	1369	2	0.54793
NFIC	6	0.021859	0.06699	0.953478	1370	1	0.0416
CXorf61	6	0.021887	0.06707	0.953478	1371	4	1.3849
hsa-mir-6086	3	0.021897	0.051009	0.949643	1372	2	2.2628
TTC32	6	0.021912	0.067133	0.953478	1373	3	1.2708
KRTAP10-7	6	0.02193	0.067178	0.953478	1374	4	1.2802
XKR7	5	0.021952	0.062937	0.953478	1375	2	0.025671
KCNA4	6	0.021966	0.067264	0.953478	1376	2	-0.041084
FAM200B	6	0.02199	0.067326	0.953478	1377	3	0.93118
DISC1	4	0.021995	0.0563	0.953478	1378	2	0.75542
IRS1	6	0.021997	0.067341	0.953478	1379	4	1.2726
PRKCSH	6	0.022008	0.067378	0.953478	1380	2	0.13008
ZNF367	6	0.02201	0.067381	0.953478	1381	4	1.2669
OR2V2	6	0.022018	0.067406	0.953478	1382	3	0.86926
hsa-mir-25	4	0.022052	0.056429	0.953478	1383	3	1.2008
DARS	6	0.022064	0.067525	0.953478	1384	2	0.15831
CHD1	6	0.022073	0.067549	0.953478	1385	2	0.25028
NRAS	5	0.022076	0.063186	0.953478	1386	2	0.7313
GJC1	6	0.022083	0.067575	0.953478	1387	3	-0.15881
PKNOX2	5	0.02213	0.063293	0.953478	1388	1	0.50568
MAN2C1	6	0.02214	0.067728	0.953478	1389	4	1.2449
STX1A	5	0.022152	0.063338	0.953478	1390	3	0.45682
FUT8	5	0.022174	0.063383	0.953478	1391	2	0.078953
SULT1C2	6	0.022179	0.067841	0.953478	1392	3	0.72246
NLGN1	6	0.022184	0.067854	0.953478	1393	3	0.90709
CENPC	4	0.022202	0.05678	0.953478	1394	2	1.2306
DMRT1	6	0.022233	0.067987	0.953478	1395	1	-0.079381
ANXA13	5	0.022286	0.063596	0.953478	1396	2	-0.57268
HADHB	4	0.022293	0.056976	0.953478	1397	2	-0.6245
FAM43A	6	0.022308	0.068199	0.953478	1398	4	1.3936
DMTN	6	0.022328	0.068268	0.953478	1399	4	1.2231
ASH2L	4	0.022378	0.057165	0.953478	1400	2	-0.71885
MOGAT1	6	0.02243	0.068549	0.953478	1401	2	0.27952
ZADH2	6	0.022461	0.06863	0.953478	1402	3	1.3272
PCGF1	5	0.022462	0.063974	0.953478	1403	3	1.034
C1orf162	5	0.022509	0.064071	0.953478	1404	3	0.91456
GAR1	4	0.022558	0.057569	0.953478	1405	2	-0.87253
ZDHHC20	3	0.022601	0.052088	0.952944	1406	2	-0.87253
NDUFA2	5	0.022642	0.064353	0.953478	1407	1	-0.40565
N4BP1	6	0.02266	0.069158	0.953478	1408	1	-0.051148
ZNF18	6	0.022665	0.069169	0.953478	1409	2	-0.11288
RHCG	6	0.02267	0.069182	0.953478	1410	4	1.3303
ASTL	6	0.022682	0.069215	0.953478	1411	3	0.97754
C21orf2	6	0.022697	0.069257	0.953478	1412	4	1.3425
MOB3B	5	0.022723	0.064503	0.953478	1413	3	0.95562
PCDH19	6	0.022748	0.069394	0.953478	1414	4	1.3674
ARHGEF26	6	0.022751	0.069405	0.953478	1415	4	1.2011
ALKBH1	6	0.02276	0.069429	0.953478	1416	2	-0.099436
WFDC5	6	0.022769	0.069453	0.953478	1417	2	0.71761
KIF11	6	0.022789	0.069501	0.953478	1418	4	1.2476
MPDZ	6	0.02279	0.069506	0.953478	1419	3	1.4644
TBC1D30	5	0.022797	0.064652	0.953478	1420	2	0.45308
ZFHX3	5	0.022798	0.064654	0.953478	1421	1	-1.2935
FN1	6	0.022816	0.069575	0.953478	1422	4	1.3815
C20orf197	6	0.022823	0.069595	0.953478	1423	4	1.4311
MTUS2	6	0.022829	0.069611	0.953478	1424	3	1.1323
FMNL3	5	0.022843	0.06475	0.953478	1425	3	0.87262
hsa-mir-548ah	2	0.022854	0.042283	0.949202	1426	1	2.7415
C16orf59	5	0.022867	0.064805	0.953478	1427	2	0.55454
SLC25A13	6	0.022885	0.069764	0.953478	1428	4	1.3407
EIF3C	6	0.0229	0.069812	0.953478	1429	2	0.90339
SCIMP	6	0.022921	0.069864	0.953478	1430	3	0.67876
AGBL2	6	0.022921	0.069864	0.953478	1431	2	-0.56208
PNLIPRP2	6	0.022921	0.069864	0.953478	1432	3	1.1264
TCF23	6	0.022921	0.069864	0.953478	1433	2	-3.0186
NUP43	5	0.022931	0.064942	0.953478	1434	1	-0.78806
ACE	6	0.022943	0.069921	0.953478	1435	4	1.3037
SMARCD1	5	0.022953	0.064997	0.953478	1436	2	-0.61575
CYYR1	6	0.022977	0.070007	0.953478	1437	4	1.3274
OGFRL1	6	0.02298	0.070016	0.953478	1438	3	1.3268
TBX10	6	0.023016	0.070116	0.953478	1439	2	0.84719
KRT81	6	0.023022	0.07013	0.953478	1440	4	1.3761
PKN3	6	0.023087	0.070292	0.953478	1441	3	0.81203
hsa-mir-4301	4	0.023093	0.058763	0.953478	1442	3	1.5251
DIRAS1	6	0.023094	0.070309	0.953478	1443	4	1.4932
TMEM108	5	0.023102	0.065313	0.953478	1444	3	0.69239
TCHHL1	6	0.023128	0.07041	0.953478	1445	4	1.4833
ZBTB45	6	0.02314	0.070442	0.953478	1446	1	-0.76837
MRFAP1L1	6	0.023156	0.070485	0.953478	1447	3	-0.20134
UCN	6	0.023169	0.070515	0.953478	1448	2	0.88265
TUBB8	5	0.023198	0.065485	0.953478	1449	3	1.125
RHO	6	0.023226	0.070671	0.953478	1450	2	-0.90729
SPHK2	5	0.023243	0.065587	0.953478	1451	2	-0.29609
ADAMTS1	6	0.023263	0.070772	0.953478	1452	4	1.3107
OR6Y1	6	0.023274	0.070797	0.953478	1453	2	-0.10912
KCNK10	6	0.023283	0.070824	0.953478	1454	2	0.45344
FAM78B	5	0.023287	0.065693	0.953478	1455	2	0.3234
APOBR	6	0.023301	0.070865	0.953478	1456	3	1.4082
CALHM1	6	0.023326	0.070936	0.953478	1457	3	1.3648
ZKSCAN8	6	0.023354	0.071013	0.953478	1458	2	0.36995
TYRO3	6	0.023368	0.071049	0.953478	1459	3	1.0786
CBL	6	0.023398	0.071124	0.953478	1460	4	1.2235
TATDN2	6	0.023407	0.071147	0.953478	1461	2	-0.19895
KLK5	5	0.023433	0.065982	0.953478	1462	2	-0.14939
THAP10	5	0.023448	0.066015	0.953478	1463	3	1.3143
GPRASP1	6	0.02346	0.071298	0.954881	1464	2	0.48226
PIGQ	5	0.023554	0.066234	0.953478	1465	2	-0.62472
TMF1	4	0.023563	0.059869	0.953478	1466	1	-0.20023
HOXC10	6	0.023594	0.07164	0.95641	1467	3	0.65507
C11orf87	5	0.023639	0.066385	0.953478	1468	3	1.1646
SLC7A9	5	0.023659	0.066427	0.953478	1469	3	1.2281
SUPT20HL2	6	0.023667	0.071821	0.95641	1470	3	0.82705
CPD	6	0.023674	0.071842	0.95641	1471	2	0.34488
SPO11	6	0.023674	0.071842	0.95641	1472	4	1.209
SDR16C5	6	0.023686	0.071881	0.95641	1473	3	1.1585
hsa-mir-208b	4	0.023688	0.060158	0.953478	1474	1	-0.74156
RNF146	5	0.023766	0.066643	0.953478	1475	2	0.51197
FAM124A	6	0.023775	0.072086	0.956743	1476	4	1.4735
B4GALT5	5	0.023776	0.066665	0.953478	1477	2	-0.087421
hsa-mir-6877	3	0.023776	0.05394	0.953478	1478	2	0.65777
CCDC116	5	0.023781	0.066675	0.953478	1479	3	0.9499
OSBPL1A	6	0.023796	0.072148	0.956961	1480	4	1.4473
PPBP	6	0.02386	0.072337	0.957488	1481	3	0.50788
YARS2	4	0.023878	0.060559	0.953478	1482	3	0.8983
BACH1	4	0.023884	0.060577	0.953478	1483	1	0.1726
ARF4	6	0.02394	0.072527	0.957488	1484	1	-1.052
OR2AG2	6	0.02395	0.072552	0.957488	1485	3	0.89794
MED23	6	0.023994	0.072673	0.957488	1486	1	-3.3948
PRLHR	6	0.024032	0.072775	0.957488	1487	3	1.0109
PBK	5	0.024037	0.067183	0.953478	1488	2	0.006757
STARD7	5	0.024052	0.067221	0.953478	1489	3	0.9371
hsa-mir-3147	4	0.024062	0.060995	0.953478	1490	1	-0.33868
SIAH2	5	0.024093	0.0673	0.953478	1491	2	0.24221
ACY3	6	0.024093	0.07294	0.957488	1492	3	1.1114
IL33	6	0.024096	0.07295	0.957488	1493	4	1.2502
FAF2	6	0.024112	0.072994	0.957488	1494	2	-1.0721
C3orf18	6	0.024125	0.073021	0.957488	1495	4	1.4171
RCAN2	6	0.02415	0.073097	0.957488	1496	4	1.3805
KCNIP4	6	0.024153	0.073109	0.957488	1497	2	-0.9832
hsa-mir-3925	1	0.024205	0.024088	0.900159	1498	1	-0.87253
PDXP	6	0.024207	0.073248	0.958024	1499	3	0.85874
hsa-mir-4740	4	0.024207	0.061337	0.953478	1500	3	1.9105
LRIG1	6	0.024256	0.073375	0.958374	1501	4	1.1728
RPS14	5	0.024288	0.067713	0.953478	1502	2	0.7097
TG	5	0.024354	0.067845	0.953478	1503	2	-0.58317
MYT1L	6	0.024367	0.073669	0.958374	1504	3	0.84648
LIN9	6	0.024413	0.073787	0.958374	1505	2	-0.012578
ZNF490	6	0.024466	0.073932	0.958374	1506	3	0.51281
SIX6	6	0.024473	0.073949	0.958374	1507	2	0.16499
EIF6	2	0.024475	0.045164	0.949643	1508	1	-0.87253
MMD2	6	0.024482	0.073971	0.958374	1509	4	1.456
GRM5	5	0.024509	0.068153	0.953478	1510	3	0.82935
TRMT12	6	0.024517	0.074066	0.958374	1511	4	1.1851
HNRNPCL1	6	0.024527	0.074088	0.958374	1512	2	0.16889
SH3D21	5	0.024532	0.068197	0.953478	1513	3	0.1215
PDCD6IP	6	0.02458	0.074232	0.958374	1514	3	0.86155
NSMCE2	6	0.024589	0.074262	0.958374	1515	2	0.66041
hsa-mir-296	4	0.024596	0.0622	0.953478	1516	1	0.67035
DNLZ	5	0.024607	0.068359	0.953478	1517	2	0.10293
PHC1	6	0.02461	0.074316	0.958374	1518	4	1.2157
ZNF341	6	0.024621	0.074337	0.958374	1519	3	1.2415
hsa-mir-1268b	4	0.024654	0.06233	0.953478	1520	2	1.376
CCDC34	6	0.024662	0.074447	0.958374	1521	3	1.0872
MGAT4B	6	0.024727	0.074622	0.958374	1522	2	-0.35983
C5orf58	6	0.024736	0.074644	0.958374	1523	4	1.3359
LOC100129361	6	0.02474	0.074651	0.958374	1524	1	0.10746
RNF181	6	0.024744	0.074661	0.958374	1525	4	1.2979
C11orf83	5	0.024779	0.068699	0.953478	1526	3	0.82405
hsa-mir-548az	3	0.024785	0.055533	0.953478	1527	2	0.9858
FAAH	6	0.024812	0.074839	0.958374	1528	4	1.3973
ANKRD35	5	0.024843	0.068819	0.953478	1529	3	1.1304
SCAND3	6	0.024846	0.074929	0.958374	1530	2	-0.064931
RASSF1	6	0.024848	0.074937	0.958374	1531	4	1.3743
OLFM2	6	0.024854	0.074949	0.958374	1532	4	1.5273
RANBP9	6	0.024865	0.074981	0.958374	1533	4	1.3865
hsa-mir-6502	3	0.024885	0.055696	0.953478	1534	1	0.030739
MRPL36	5	0.024888	0.068925	0.953478	1535	2	-0.57389
ACADL	6	0.024899	0.075072	0.958374	1536	4	1.1273
MCC	6	0.0249	0.075074	0.958374	1537	3	1.2884
LGR4	6	0.024913	0.075116	0.958374	1538	2	0.22196
MICB	6	0.024926	0.075154	0.958374	1539	3	1.1786
GUF1	4	0.024952	0.063032	0.953478	1540	2	-0.36084
EPHB2	6	0.024953	0.075225	0.958374	1541	3	0.78327
CLC	5	0.024955	0.069047	0.953478	1542	3	0.13748
DCD	6	0.024986	0.075318	0.958374	1543	4	1.1976
SHD	6	0.025052	0.075483	0.958374	1544	4	1.3331
SPINK14	5	0.025065	0.069287	0.953478	1545	1	-0.1916
DMXL2	6	0.025075	0.075536	0.958374	1546	3	1.0971
CPNE2	6	0.025099	0.075594	0.958374	1547	4	1.249
PUS10	6	0.02515	0.075739	0.958374	1548	2	0.13012
ARHGEF10	5	0.025156	0.069451	0.953478	1549	3	1.0989
ANAPC7	6	0.02518	0.075814	0.958374	1550	2	0.35427
GPR174	6	0.025192	0.075849	0.958374	1551	2	0.53609
CACFD1	6	0.025192	0.075849	0.958374	1552	2	0.15371
SLC45A4	6	0.02521	0.075889	0.958374	1553	3	0.5808
SRSF4	6	0.025234	0.075953	0.958374	1554	3	1.1905
MTERFD2	5	0.025265	0.06967	0.953478	1555	2	-0.15434
CSPG4	6	0.025271	0.076044	0.958374	1556	3	0.61352
FBXL12	6	0.025272	0.076048	0.958374	1557	1	-1.6495
MRS2	6	0.025285	0.076079	0.958374	1558	4	1.4546
TMC5	6	0.025319	0.076172	0.958374	1559	2	0.24604
SLC9A3R1	5	0.02532	0.069794	0.953478	1560	3	0.65933
ZNF613	6	0.025326	0.076194	0.958374	1561	1	-1.9282
ZNF622	5	0.025354	0.069861	0.953478	1562	1	0.20503
MEPCE	6	0.025366	0.076297	0.958374	1563	4	1.1721
NAAA	5	0.025381	0.069919	0.953478	1564	3	1.2268
KIF2B	6	0.025386	0.076359	0.958374	1565	3	1.3002
OR10A3	5	0.025419	0.070002	0.953478	1566	3	1.0237
MS4A6E	6	0.025458	0.07656	0.958374	1567	3	0.39494
SKP1	6	0.025465	0.076575	0.958374	1568	3	1.368
CA10	5	0.025465	0.07011	0.953478	1569	3	0.9777
FFAR4	6	0.025507	0.076685	0.958374	1570	3	1.3035
NUP62	6	0.025512	0.076697	0.958374	1571	1	-0.94175
QSOX2	6	0.025512	0.076697	0.958374	1572	2	0.66226
C14orf177	6	0.025528	0.076742	0.958374	1573	4	1.4116
FANCM	6	0.025567	0.076851	0.958374	1574	4	1.2101
HOXB13	6	0.025577	0.076872	0.958374	1575	2	0.14778
EDDM3B	6	0.025657	0.077096	0.958374	1576	2	0.8103
CCDC142	6	0.025677	0.077149	0.958374	1577	3	0.73554
B4GALNT1	5	0.025687	0.070569	0.953478	1578	1	0.47995
KLHL38	6	0.025746	0.077316	0.958374	1579	4	1.2808
YIPF4	5	0.025776	0.070745	0.953478	1580	1	0.096992
GBA	6	0.025778	0.077405	0.958374	1581	3	-0.22682
CYP46A1	6	0.025778	0.077405	0.958374	1582	1	0.70791
TICAM2	6	0.025803	0.077484	0.958374	1583	3	0.31918
BMF	6	0.025819	0.07753	0.958374	1584	3	1.0021
DPP9	6	0.025824	0.077542	0.958374	1585	4	1.2922
PLA2G4B	6	0.025861	0.077636	0.958388	1586	3	0.52127
IQCH	5	0.025887	0.070952	0.953478	1587	1	0.16675
DUSP3	5	0.025887	0.070952	0.953478	1588	2	-0.34987
hsa-mir-8053	4	0.025895	0.065135	0.953478	1589	2	0.47571
OSBPL11	6	0.025905	0.077748	0.958668	1590	4	1.4525
PTX4	6	0.025907	0.077751	0.958668	1591	3	1.1877
SMIM3	6	0.025964	0.077891	0.95982	1592	3	0.75582
PNPT1	4	0.026037	0.065419	0.953478	1593	2	-0.093284
LOC100132146	6	0.026044	0.078096	0.961159	1594	3	0.73367
TMEM255A	6	0.026044	0.078096	0.961159	1595	1	0.32055
EXPH5	5	0.026079	0.071347	0.95491	1596	2	0.86094
PNKP	3	0.026114	0.057612	0.953478	1597	1	-0.87253
MYL10	6	0.026149	0.078373	0.962317	1598	3	1.011
DGAT1	6	0.026177	0.078454	0.962733	1599	1	-1.4838
hsa-mir-718	3	0.026182	0.057704	0.953478	1600	2	1.4363
SNTB1	6	0.026212	0.078542	0.963243	1601	4	1.3862
INCENP	5	0.026231	0.07167	0.95641	1602	3	0.39667
MEGF6	6	0.026351	0.078899	0.964235	1603	4	1.2538
KLHDC7A	6	0.026355	0.078907	0.964235	1604	4	1.4667
BCS1L	4	0.026357	0.066128	0.953478	1605	2	-0.87253
S100PBP	5	0.026363	0.071936	0.95641	1606	3	0.34986
NT5E	5	0.026386	0.071983	0.95641	1607	2	0.012863
HOXA6	6	0.026417	0.07908	0.964235	1608	2	0.14965
SYNGAP1	6	0.026438	0.079123	0.964235	1609	4	1.222
PRPSAP2	6	0.02646	0.079193	0.964235	1610	4	1.1746
SERPINA4	6	0.026466	0.079204	0.964235	1611	3	0.50663
BLOC1S2	6	0.026495	0.079286	0.964235	1612	2	0.69024
KRTAP22-1	6	0.026511	0.079329	0.964235	1613	3	-0.14027
HAL	5	0.026575	0.072383	0.957488	1614	2	-0.16525
TOPBP1	6	0.026592	0.079528	0.964235	1615	2	0.12748
HEY2	5	0.026619	0.072475	0.957488	1616	2	-0.11544
PWP2	6	0.026622	0.07961	0.964235	1617	2	0.092485
DTX4	6	0.026646	0.079677	0.964235	1618	4	1.2241
GCDH	6	0.026683	0.07977	0.964235	1619	2	0.40873
ZNF665	4	0.026695	0.066868	0.953478	1620	1	-0.24967
ZSCAN20	5	0.026752	0.072741	0.957488	1621	3	0.63204
TFDP3	6	0.026756	0.079958	0.964235	1622	4	1.2219
MSS51	6	0.026763	0.079975	0.964235	1623	2	0.35385
NACA2	6	0.026801	0.080075	0.964235	1624	3	1.3185
CNOT6L	6	0.026835	0.080173	0.964235	1625	3	0.612
UROD	5	0.026841	0.072928	0.957488	1626	3	1.3042
RTDR1	6	0.026867	0.080268	0.964235	1627	4	1.1989
CHCHD3	6	0.026869	0.080277	0.964235	1628	2	0.35227
COPB2	5	0.026871	0.072985	0.957488	1629	2	-0.22133
ITGAV	5	0.026885	0.073018	0.957488	1630	3	1.1759
VSX2	5	0.02693	0.073115	0.957488	1631	2	0.26147
ACSF3	5	0.02693	0.073115	0.957488	1632	3	0.52167
BTG3	4	0.026942	0.067409	0.953478	1633	3	0.38421
H2AFB1	6	0.026975	0.080568	0.964235	1634	1	-0.29336
LHFPL5	6	0.027077	0.08083	0.964235	1635	4	1.1809
ARHGAP1	6	0.027108	0.080912	0.964235	1636	2	0.89103
EAF1	6	0.02715	0.081015	0.964235	1637	4	1.2365
RELA	5	0.027152	0.073568	0.958374	1638	2	-0.26399
OR2C3	6	0.027154	0.081029	0.964235	1639	4	1.4885
CATSPER1	6	0.027172	0.081064	0.964235	1640	2	-0.83871
PRR14	6	0.027181	0.081086	0.964235	1641	4	1.3266
SPTY2D1	6	0.027188	0.081107	0.964235	1642	1	-0.024964
RBFOX2	6	0.027193	0.081119	0.964235	1643	4	1.4671
C19orf43	6	0.027241	0.081255	0.964235	1644	2	-0.26334
CENPB	5	0.027256	0.073775	0.958374	1645	3	1.1642
GDF6	6	0.027296	0.081407	0.964235	1646	4	1.319
ISOC1	6	0.027335	0.081505	0.964235	1647	4	1.2449
DKK4	6	0.027339	0.081516	0.964235	1648	4	1.1923
C16orf58	5	0.027364	0.073989	0.958374	1649	3	1.2781
hsa-mir-24-1	4	0.027389	0.068394	0.953478	1650	3	1.3423
IRX4	6	0.027401	0.081691	0.964235	1651	3	0.51073
UQCRB	6	0.027418	0.081735	0.964235	1652	2	0.48449
WISP1	6	0.027418	0.081735	0.964235	1653	3	1.2077
CTNNA1	5	0.027418	0.074091	0.958374	1654	1	-0.62874
SPATA2L	5	0.027418	0.074091	0.958374	1655	2	-0.28858
NBL1	3	0.027439	0.059636	0.953478	1656	2	2.0669
EIF1AY	6	0.027451	0.081828	0.964235	1657	3	1.1418
MAGEH1	6	0.027474	0.081886	0.964235	1658	4	1.3061
SNAPIN	6	0.027587	0.08217	0.964235	1659	3	0.014278
H2AFB2	1	0.027646	0.027558	0.900159	1660	1	3.611
OR4C15	5	0.027648	0.074547	0.958374	1661	2	0.13656
GALNT1	6	0.027666	0.082378	0.964235	1662	2	-0.53646
CRYGN	6	0.027677	0.082402	0.964235	1663	3	1.1922
ADIPOQ	5	0.027684	0.074619	0.958374	1664	3	0.3777
RPUSD2	6	0.02772	0.082507	0.964235	1665	3	1.0407
LY6G5C	6	0.027747	0.082575	0.964235	1666	2	-0.0044157
UBQLNL	6	0.027788	0.082671	0.964235	1667	3	0.74128
LGALS9B	6	0.027829	0.08278	0.964235	1668	4	1.3735
LHFPL2	6	0.027848	0.082831	0.964235	1669	3	1.086
AHCYL2	6	0.027865	0.082861	0.964235	1670	3	0.057855
PRRG2	6	0.027875	0.08289	0.964235	1671	4	1.2395
PSKH1	6	0.027918	0.082997	0.964235	1672	4	1.1736
SDS	6	0.027932	0.083029	0.964235	1673	3	1.2121
BAX	6	0.027933	0.083029	0.964235	1674	3	1.168
NME7	5	0.027975	0.075203	0.958374	1675	3	0.58834
KLHL14	6	0.028016	0.083253	0.964235	1676	2	-0.35777
MAL	6	0.028026	0.083276	0.964235	1677	2	-0.076493
HNRNPA2B1	6	0.028057	0.083369	0.964235	1678	3	0.05997
ETNK2	5	0.028083	0.075429	0.958374	1679	1	0.49065
hsa-mir-769	4	0.028083	0.069907	0.953478	1680	2	1.1716
SIGLEC9	6	0.02811	0.083515	0.964235	1681	3	1.125
SPARC	6	0.028114	0.083528	0.964235	1682	4	1.3826
PBDC1	6	0.028142	0.083595	0.964235	1683	4	1.1649
TMEM129	6	0.028145	0.083601	0.964235	1684	2	0.51074
PYROXD2	6	0.028165	0.083667	0.964235	1685	4	1.4256
HMGB3	4	0.028187	0.07011	0.953478	1686	2	-0.41566
SNCAIP	4	0.028205	0.070147	0.953478	1687	3	0.96606
IL1R1	6	0.028217	0.083808	0.964235	1688	4	1.2864
SMARCD2	6	0.02824	0.083873	0.964235	1689	4	0.84191
DDI1	5	0.028245	0.075774	0.958374	1690	3	0.11249
CIAPIN1	6	0.028251	0.083907	0.964235	1691	2	0.44336
SLC9C2	6	0.028263	0.083933	0.964235	1692	3	1.095
FREM3	6	0.028263	0.083933	0.964235	1693	3	0.18654
hsa-mir-873	4	0.02832	0.070398	0.953478	1694	2	1.1999
HRG	6	0.028348	0.084176	0.964235	1695	2	0.70017
BTBD9	6	0.028357	0.084203	0.964235	1696	2	0.75424
VARS	6	0.028361	0.084214	0.964235	1697	3	0.72751
UGT2A3	6	0.028369	0.08424	0.964235	1698	3	0.46142
KRTAP22-2	6	0.02839	0.08429	0.964235	1699	2	-0.31799
PTPRZ1	6	0.028412	0.08434	0.964235	1700	3	1.0052
KIAA0391	5	0.028414	0.076102	0.958374	1701	3	0.33942
GLB1L2	6	0.02843	0.084389	0.964235	1702	4	1.2338
NOL10	5	0.028526	0.076319	0.958374	1703	2	-0.6884
MGA	6	0.028533	0.084647	0.964953	1704	4	1.1918
CD79B	5	0.028581	0.076425	0.958374	1705	2	-0.050805
hsa-mir-6787	4	0.028618	0.071074	0.953478	1706	2	1.1199
TAF2	6	0.028641	0.084933	0.964953	1707	4	1.3927
ZG16	6	0.028642	0.084936	0.964953	1708	3	1.0199
HUWE1	5	0.028649	0.076573	0.958374	1709	3	0.37714
FAM21A	6	0.028656	0.084973	0.964953	1710	2	0.6084
HLA-DMB	6	0.028672	0.085006	0.964953	1711	2	-0.23646
TMBIM6	6	0.028676	0.085019	0.964953	1712	1	0.22247
CXorf36	6	0.028713	0.085124	0.964953	1713	4	1.1405
GHITM	6	0.028724	0.085159	0.964953	1714	2	0.34168
COX8C	5	0.028736	0.076742	0.958374	1715	2	0.39213
CBWD5	2	0.02874	0.052702	0.953478	1716	2	1.4731
CMSS1	5	0.028791	0.076853	0.958374	1717	3	0.70664
HTRA2	4	0.028808	0.071516	0.95641	1718	2	-0.87253
OR52N4	6	0.028813	0.085392	0.965333	1719	4	1.3156
GANC	5	0.028831	0.076933	0.958374	1720	2	0.28761
RAE1	5	0.028849	0.076969	0.958374	1721	2	-0.26388
CPSF1	6	0.028873	0.085539	0.966467	1722	4	1.1594
GNG8	6	0.028941	0.085698	0.967414	1723	1	-0.15057
hsa-mir-4677	4	0.028959	0.071826	0.95641	1724	3	1.4228
KIAA0232	6	0.028965	0.085763	0.967414	1725	3	1.4018
ADAD2	6	0.028994	0.08583	0.967452	1726	2	0.67303
MILR1	6	0.029021	0.085903	0.967452	1727	4	1.13
hsa-mir-612	4	0.029047	0.072014	0.95641	1728	2	1.3631
FRMD7	6	0.029053	0.085988	0.967452	1729	4	1.167
ANKS6	6	0.02909	0.086092	0.967452	1730	3	1.3476
RFX7	5	0.02909	0.077465	0.958374	1731	3	0.36159
POLN	6	0.029107	0.086132	0.967452	1732	3	0.74825
GRSF1	2	0.029171	0.053463	0.953478	1733	1	-0.87253
ZNF562	6	0.029207	0.086385	0.967452	1734	2	0.58502
SULT1C3	6	0.029228	0.086444	0.967452	1735	3	1.0987
SCAF11	6	0.02926	0.086526	0.967452	1736	1	-0.64204
PRRT4	6	0.029316	0.086666	0.967452	1737	4	1.1752
C20orf144	6	0.029408	0.086911	0.967452	1738	3	0.83705
NCAPH	6	0.029415	0.086933	0.967452	1739	3	0.65523
UGT3A1	6	0.029419	0.086942	0.967452	1740	1	-0.32265
TLR6	6	0.029472	0.087067	0.967452	1741	1	-3.1601
BTBD3	6	0.029472	0.087068	0.967452	1742	3	1.3122
NIPA1	6	0.029495	0.087132	0.967452	1743	3	1.2722
NME2	3	0.029505	0.062833	0.953478	1744	2	1.1258
ABCD3	5	0.02951	0.078282	0.961771	1745	3	1.2479
OCSTAMP	6	0.029605	0.087426	0.967452	1746	3	0.5621
PRRC2C	6	0.029605	0.087426	0.967452	1747	3	0.83531
hsa-mir-4460	4	0.029606	0.073223	0.958024	1748	2	0.77068
LRP3	6	0.029645	0.087531	0.967452	1749	3	0.95659
SRGAP2B	4	0.029651	0.073327	0.958374	1750	2	1.1344
SMIM19	6	0.029669	0.087587	0.967452	1751	4	1.1967
LCE3D	6	0.029673	0.087601	0.967452	1752	3	1.0903
hsa-mir-520c	2	0.029814	0.054606	0.953478	1753	1	-0.87253
CARD10	6	0.029843	0.088032	0.967452	1754	3	0.88687
MSH3	5	0.029899	0.079083	0.964235	1755	3	0.3336
AGPAT2	6	0.029904	0.0882	0.967452	1756	3	0.95824
PRKCG	6	0.029939	0.088297	0.967452	1757	3	0.98095
MEN1	6	0.029947	0.088321	0.967452	1758	4	0.96802
ZFP90	6	0.02995	0.088324	0.967452	1759	2	0.50051
KCNJ4	5	0.029987	0.07925	0.964235	1760	1	-0.51756
LENEP	6	0.029992	0.088434	0.967452	1761	2	-3.427
MYH4	6	0.030014	0.08849	0.967452	1762	3	0.69481
POT1	6	0.030014	0.088491	0.967452	1763	3	1.3681
C6orf70	6	0.030021	0.088512	0.967452	1764	4	1.2134
GLUL	6	0.030049	0.088583	0.967452	1765	3	1.2148
MPV17L2	5	0.030054	0.079383	0.964235	1766	2	-0.33558
DCK	6	0.030083	0.08866	0.967452	1767	4	1.2582
FAM136A	6	0.030109	0.088724	0.967452	1768	2	-1.0598
CCDC89	6	0.030116	0.088741	0.967452	1769	4	1.0732
TFEC	5	0.030124	0.079527	0.964235	1770	2	-0.76647
ADAM33	6	0.030131	0.088785	0.967452	1771	2	0.32255
KLRC2	6	0.030131	0.088785	0.967452	1772	2	0.82349
RIMBP3	6	0.030162	0.088856	0.967452	1773	2	0.018084
FAM64A	6	0.03019	0.088926	0.967452	1774	4	1.1362
RPL38	4	0.030244	0.074602	0.958374	1775	1	-0.61344
PHOSPHO2	6	0.030252	0.08907	0.967452	1776	4	1.3737
MYL12B	5	0.030283	0.079843	0.964235	1777	2	0.58642
ZNF629	6	0.030293	0.089179	0.967452	1778	3	1.0311
JAG2	6	0.030299	0.089197	0.967452	1779	3	1.2737
BRWD3	6	0.030313	0.089235	0.967452	1780	2	0.43995
SNX12	6	0.030386	0.089423	0.967452	1781	3	0.94821
KLF8	6	0.030445	0.089573	0.967452	1782	3	1.4207
PPARA	6	0.030476	0.089653	0.967452	1783	4	1.1412
ZNF812	6	0.03048	0.089658	0.967452	1784	3	0.53059
SOHLH2	6	0.03048	0.089658	0.967452	1785	3	0.84302
hsa-mir-654	4	0.03051	0.075164	0.958374	1786	1	0.63104
NXNL2	5	0.030517	0.080298	0.964235	1787	2	0.21876
MTA1	5	0.030517	0.080298	0.964235	1788	2	0.74544
HTR2A	6	0.030538	0.089813	0.967452	1789	2	-2.5786
ERLIN2	5	0.030558	0.080386	0.964235	1790	3	0.69007
CCT7	6	0.030586	0.089935	0.967452	1791	1	-0.55041
PBRM1	6	0.030597	0.089962	0.967452	1792	3	1.2865
C2orf69	6	0.03063	0.090045	0.967452	1793	4	1.1896
SLC3A1	6	0.030661	0.090129	0.967452	1794	3	0.91244
ZNF716	4	0.030663	0.075511	0.958374	1795	2	-0.87253
COMMD2	6	0.030673	0.090163	0.967452	1796	3	0.64792
HK3	6	0.030692	0.090208	0.967452	1797	2	-0.79417
CRY2	6	0.030709	0.090254	0.967452	1798	4	1.2318
TMEM106B	6	0.030768	0.090421	0.967452	1799	4	1.3075
ACPT	6	0.030786	0.090468	0.967452	1800	2	-0.7447
FLNB	6	0.03079	0.090477	0.967452	1801	3	1.2673
GPR63	6	0.030798	0.090495	0.967452	1802	2	0.71566
C11orf74	5	0.030805	0.080867	0.964235	1803	1	-1.9071
RPS3	5	0.030805	0.080867	0.964235	1804	2	0.66816
LRRC37A2	5	0.030896	0.081054	0.964235	1805	2	-0.4825
MIEF1	6	0.030904	0.090776	0.968449	1806	4	1.1065
NOTCH3	5	0.030905	0.081071	0.964235	1807	3	0.92669
FOXC2	6	0.03095	0.090889	0.968997	1808	3	1.2359
PHKB	6	0.030959	0.090921	0.968997	1809	3	1.0946
KLF17	6	0.030991	0.091022	0.969575	1810	2	-0.17303
LCE1A	5	0.031079	0.081414	0.964235	1811	3	1.1106
NCAPH2	6	0.031089	0.091255	0.970289	1812	3	0.5573
FADS2	6	0.031108	0.091302	0.970289	1813	4	1.1264
SH3KBP1	6	0.031137	0.091387	0.970289	1814	4	1.1754
AMICA1	6	0.031188	0.091514	0.970289	1815	4	1.2888
FMO4	5	0.03121	0.081662	0.964235	1816	3	1.1803
NR0B2	6	0.031222	0.091602	0.970289	1817	3	1.0138
C11orf85	6	0.031224	0.091608	0.970289	1818	2	0.093714
COL4A2	5	0.031269	0.081777	0.964235	1819	1	-0.50927
NFATC2	6	0.031277	0.091753	0.970857	1820	4	1.2258
DHX36	5	0.031316	0.081885	0.964235	1821	2	-1.175
CSF1	6	0.031328	0.091874	0.971133	1822	1	-3.8464
RPSA	4	0.031378	0.077121	0.958374	1823	1	-0.87253
ACER2	6	0.031381	0.092004	0.971133	1824	1	-0.97439
VWA9	5	0.031388	0.082039	0.964235	1825	2	-0.86173
C1orf122	6	0.031395	0.092049	0.971133	1826	4	1.2401
PAK6	6	0.031447	0.092178	0.971203	1827	3	1.124
ZNF436	5	0.031459	0.082172	0.964235	1828	3	0.34299
POLR3GL	5	0.031473	0.082195	0.964235	1829	3	0.75874
RWDD2A	6	0.031487	0.092286	0.971221	1830	1	0.62436
GOLGA3	6	0.031501	0.092329	0.971221	1831	3	0.63735
PPFIBP1	5	0.031503	0.082249	0.964235	1832	3	0.84372
JOSD2	6	0.03154	0.092435	0.971221	1833	4	1.1512
SAV1	6	0.031545	0.092446	0.971221	1834	3	1.1051
hsa-mir-3653	4	0.031555	0.077519	0.958374	1835	1	-1.1794
ZFP30	5	0.031556	0.082353	0.964235	1836	1	-0.071744
SAP18	4	0.031607	0.077626	0.958388	1837	3	0.22531
OR5AN1	6	0.031646	0.092719	0.972639	1838	1	-1.1017
RNF31	5	0.031662	0.082583	0.964235	1839	3	1.1711
SYT14	5	0.031711	0.082675	0.964235	1840	2	-0.087553
SLC39A6	6	0.031719	0.09291	0.972639	1841	3	1.3193
hsa-mir-600	3	0.03173	0.066255	0.953478	1842	2	0.58494
AGR2	6	0.031734	0.09295	0.972639	1843	3	1.1631
NMB	6	0.031746	0.092977	0.972639	1844	3	0.35611
RSPO1	6	0.031757	0.093004	0.972639	1845	4	1.201
MAP7D1	6	0.031804	0.093122	0.973374	1846	4	1.3693
hsa-mir-3687	3	0.031818	0.066384	0.953478	1847	2	0.57407
hsa-mir-1539	4	0.031838	0.078139	0.961159	1848	2	0.72766
GALNT18	6	0.03184	0.093215	0.973637	1849	2	0.16905
CRHR1	6	0.031884	0.09333	0.973637	1850	2	-0.65445
RDH14	5	0.031888	0.08306	0.964235	1851	1	-1.4403
EVX2	6	0.031894	0.09335	0.973637	1852	4	1.1747
SNX17	6	0.03195	0.093496	0.973637	1853	3	0.42124
MCOLN2	6	0.031963	0.093528	0.973637	1854	1	-0.86624
C12orf71	5	0.031979	0.083234	0.964235	1855	3	0.97695
KIAA1841	6	0.032004	0.093639	0.973637	1856	2	0.019445
TFAP2C	5	0.032028	0.083333	0.964235	1857	2	-0.83216
WNK4	6	0.032069	0.093801	0.973637	1858	2	0.67493
MSTO1	3	0.032129	0.066864	0.953478	1859	2	-0.56374
B3GNT8	5	0.032131	0.083537	0.964235	1860	1	-1.1206
hsa-mir-1302-8	4	0.032245	0.079021	0.964235	1861	1	-0.84608
FAM194A	6	0.032289	0.094379	0.973637	1862	4	1.1392
GDPD3	6	0.03229	0.094381	0.973637	1863	2	0.67358
LRRC8A	6	0.032317	0.09444	0.973637	1864	3	1.4061
KRTCAP3	6	0.03232	0.094447	0.973637	1865	4	1.1609
LGALS2	5	0.032329	0.083933	0.964235	1866	1	0.36559
KCNJ11	6	0.032334	0.094488	0.973637	1867	2	-0.15342
C19orf18	6	0.032334	0.094488	0.973637	1868	2	0.23597
THUMPD2	6	0.032356	0.094541	0.973637	1869	2	-0.39576
IDE	6	0.032411	0.094682	0.973637	1870	3	0.66084
CLPP	5	0.032428	0.084149	0.964235	1871	2	-0.20121
XIAP	5	0.03243	0.084151	0.964235	1872	3	1.2855
FNIP1	6	0.032433	0.094738	0.973637	1873	2	-0.74357
GPS2	5	0.03244	0.084174	0.964235	1874	1	-0.13062
PRKAG2	6	0.03244	0.094757	0.973637	1875	3	1.1789
DCST2	6	0.032441	0.094757	0.973637	1876	4	1.2509
REP15	4	0.032453	0.079465	0.964235	1877	2	-0.028046
TOMM40	5	0.032473	0.084247	0.964235	1878	2	0.60731
FGGY	6	0.032489	0.094879	0.973637	1879	2	0.13345
CLEC12A	6	0.032521	0.094964	0.973637	1880	4	1.2579
SEMA4A	6	0.032536	0.095004	0.973637	1881	4	1.1976
CIB1	6	0.032546	0.095032	0.973637	1882	1	-0.22627
LMNA	5	0.03255	0.084409	0.964235	1883	1	0.24629
hsa-mir-206	4	0.032579	0.079738	0.964235	1884	3	1.3888
WDR4	5	0.032605	0.084528	0.964953	1885	3	0.20542
DUS2	6	0.032625	0.095222	0.974541	1886	3	0.50124
SGTB	6	0.03264	0.095259	0.974541	1887	4	1.141
hsa-mir-1322	1	0.032656	0.03256	0.916283	1888	1	3.0239
ATR	5	0.032674	0.084673	0.964953	1889	2	-0.87907
HSPA1A	6	0.032743	0.095525	0.974541	1890	2	0.34999
CRNN	6	0.032758	0.095561	0.974541	1891	4	1.1184
hsa-mir-3688-1	4	0.032776	0.080156	0.964235	1892	1	0.4612
hsa-mir-3689c	2	0.032777	0.059726	0.953478	1893	1	1.4583
FAM20C	6	0.032779	0.095622	0.974541	1894	3	0.6311
hsa-mir-2355	4	0.032793	0.0802	0.964235	1895	3	1.2934
LRP1B	5	0.032809	0.084961	0.964953	1896	3	1.1361
PILRA	6	0.03281	0.095701	0.974541	1897	1	0.54177
PIK3R1	5	0.032814	0.084973	0.964953	1898	3	0.62211
IL18R1	5	0.032854	0.085047	0.964953	1899	3	0.60678
SCO2	4	0.032921	0.080489	0.964235	1900	2	0.032767
PRKCE	5	0.032947	0.085248	0.964953	1901	2	-0.04264
hsa-mir-375	4	0.032972	0.080603	0.964235	1902	2	1.0628
PDIA4	5	0.033013	0.085392	0.965333	1903	2	-0.72009
KRTAP26-1	6	0.03302	0.096264	0.974541	1904	2	0.53292
hsa-mir-194-1	4	0.033022	0.08071	0.964235	1905	3	1.7271
MED4	4	0.033056	0.080788	0.964235	1906	3	0.98584
ALG6	6	0.033075	0.096415	0.974541	1907	2	-1.0499
TRIM42	6	0.033082	0.09643	0.974541	1908	4	1.1425
ANKRD20A1	6	0.033128	0.096543	0.974541	1909	3	0.72295
NFE2L2	6	0.033135	0.096558	0.974541	1910	4	1.3151
hsa-mir-662	3	0.033153	0.068457	0.953478	1911	1	-0.065005
DUS1L	5	0.03319	0.085731	0.967414	1912	2	0.20632
ADAMTS16	6	0.033201	0.096712	0.974541	1913	3	1.0136
IGFALS	6	0.033254	0.096841	0.974541	1914	3	1.2405
FGF11	6	0.033263	0.09686	0.974541	1915	3	1.2293
STX6	6	0.033313	0.096987	0.974541	1916	3	0.58251
RNF114	6	0.033313	0.096987	0.974541	1917	2	0.35805
hsa-mir-3648	3	0.03333	0.068713	0.953478	1918	2	0.56537
NLRP8	6	0.033392	0.097189	0.974541	1919	3	1.0705
ZNF362	6	0.033416	0.097254	0.974541	1920	2	0.81713
GIMAP5	6	0.033416	0.097254	0.974541	1921	2	0.65084
FANCG	4	0.033436	0.081644	0.964235	1922	2	-0.17908
MYL7	5	0.033455	0.086255	0.967452	1923	2	-0.3272
MIEN1	6	0.033477	0.097407	0.974541	1924	2	0.19722
MDN1	4	0.033501	0.081794	0.964235	1925	1	0.13743
FAU	6	0.033524	0.097519	0.974541	1926	1	-0.28555
BLOC1S3	6	0.033524	0.097519	0.974541	1927	3	0.76692
RXFP1	6	0.033528	0.097525	0.974541	1928	3	0.79503
KRT5	4	0.033533	0.081868	0.964235	1929	3	0.45307
RAD51B	4	0.033545	0.081889	0.964235	1930	3	0.17518
CCDC66	6	0.033558	0.097602	0.974846	1931	4	0.92306
TCEAL7	4	0.033612	0.082022	0.964235	1932	3	0.15388
C2CD2	5	0.033653	0.086641	0.967452	1933	2	0.37243
COMT	6	0.033683	0.097948	0.977351	1934	2	0.038573
CD248	6	0.033776	0.098176	0.977372	1935	4	1.1247
GREB1	6	0.03378	0.098182	0.977372	1936	2	-0.17249
hsa-mir-6790	3	0.033791	0.069429	0.953478	1937	1	-1.4684
ABCD2	6	0.033794	0.098221	0.977372	1938	3	1.0775
ILKAP	5	0.033815	0.086965	0.967452	1939	3	0.90856
DNAJB11	6	0.033815	0.098275	0.977372	1940	3	1.0738
hsa-mir-325	4	0.033873	0.082583	0.964235	1941	2	1.5315
SLC24A3	6	0.033881	0.098451	0.977372	1942	2	0.29085
FAM102B	4	0.033887	0.082611	0.964235	1943	3	0.16511
ST7L	6	0.0339	0.098497	0.977372	1944	3	0.73631
SLC44A3	6	0.033903	0.098507	0.977372	1945	2	-0.23798
hsa-mir-6794	3	0.033951	0.069673	0.953478	1946	1	-0.61068
EGLN1	6	0.033968	0.098663	0.977372	1947	3	1.387
OC90	6	0.033974	0.098678	0.977372	1948	2	0.68849
SIGLEC1	6	0.033999	0.098741	0.977372	1949	3	1.1498
MAGOHB	5	0.034019	0.087368	0.967452	1950	2	0.61168
HSD17B11	6	0.034027	0.098817	0.977372	1951	3	0.91531
UBOX5	6	0.034057	0.098893	0.977372	1952	4	1.1805
TCEA2	6	0.034062	0.098906	0.977372	1953	4	1.3333
NIPSNAP3B	6	0.034088	0.098972	0.977372	1954	4	1.3826
KCTD7	5	0.034122	0.087568	0.967452	1955	3	0.66206
ZNF608	6	0.034128	0.09907	0.977685	1956	2	0.15108
TMEM48	3	0.034146	0.069984	0.953478	1957	2	0.72144
HSPB8	5	0.034159	0.08764	0.967452	1958	2	-0.47537
NQO2	6	0.03418	0.099198	0.977882	1959	3	0.93233
ATOH8	5	0.034183	0.08769	0.967452	1960	2	-0.04721
CLDN5	5	0.034196	0.087716	0.967452	1961	3	0.8863
TMEM212	5	0.034271	0.087863	0.967452	1962	1	-0.58568
TRIM28	6	0.034286	0.099474	0.979349	1963	3	0.57782
KANK4	6	0.034304	0.09952	0.979349	1964	4	1.2999
NNMT	5	0.034315	0.087947	0.967452	1965	1	0.44961
GBA2	5	0.034336	0.087985	0.967452	1966	3	0.49703
LOC100130348	6	0.034344	0.099611	0.979349	1967	2	-1.5893
DCX	6	0.034367	0.099677	0.979349	1968	4	1.0596
RSPH10B2	6	0.034399	0.099765	0.979349	1969	2	-0.27088
BBS10	6	0.034412	0.099798	0.979349	1970	4	1.2925
BLM	4	0.034476	0.083924	0.964235	1971	2	0.02739
BRMS1L	6	0.034502	0.10004	0.979349	1972	2	-0.085237
FBN1	6	0.034535	0.10013	0.979349	1973	3	1.0255
CRTC2	6	0.034547	0.10016	0.979349	1974	4	1.095
EDC3	5	0.034557	0.08843	0.967452	1975	1	-0.70074
HEBP2	6	0.03457	0.10021	0.979349	1976	4	1.0759
GIMAP2	6	0.034582	0.10025	0.979349	1977	2	0.64116
CCNB1IP1	6	0.034582	0.10025	0.979349	1978	1	-0.92698
CBX1	6	0.034588	0.10026	0.979349	1979	3	1.2762
RGS17	6	0.034593	0.10028	0.979349	1980	4	1.1541
TNNC1	6	0.034661	0.10047	0.980696	1981	2	0.89792
LOC100130451	5	0.034748	0.088794	0.967452	1982	2	-1.0701
SNRPC	3	0.034748	0.070911	0.953478	1983	1	-0.46076
CALN1	5	0.034766	0.088828	0.967452	1984	3	1.0468
ARID5B	5	0.034771	0.088837	0.967452	1985	2	-0.90875
LOC100130480	6	0.034783	0.10079	0.981249	1986	3	1.1335
EPPIN	6	0.034796	0.10082	0.981249	1987	4	1.0633
RNF34	6	0.034801	0.10083	0.981249	1988	2	0.46997
STAM	6	0.034819	0.10088	0.981249	1989	3	0.70886
SERPINI2	5	0.034834	0.088972	0.967452	1990	3	0.33722
TAF13	5	0.034888	0.089078	0.967452	1991	1	0.18818
GOLM1	6	0.034951	0.10123	0.981249	1992	2	0.75409
TAT	6	0.035	0.10136	0.981249	1993	3	1.0079
SEMA3G	5	0.03502	0.089316	0.967452	1994	2	-0.0095585
DHX15	2	0.035023	0.063588	0.953478	1995	1	-0.87253
DHPS	6	0.035023	0.10142	0.981249	1996	2	-0.062739
TMPRSS2	6	0.03503	0.10143	0.981249	1997	2	0.10995
AQP2	6	0.035047	0.10147	0.981249	1998	4	1.2095
FXYD5	6	0.03508	0.10157	0.981249	1999	3	1.085
[truncated: 18,666 more rows]

## Sheet: Olaparib
id	num	pos|score	pos|p-value	pos|fdr	pos|rank	pos|goodsgrna	pos|lfc (median)
PMAIP1	5	1.8638e-06	6.9496e-06	0.141089	1	3	2.3421
SLFN11	6	2.6439e-06	1.366e-05	0.141089	2	3	-0.8355
ATP1B4	5	1.064e-05	2.8997e-05	0.17698	3	3	0.96999
ECHDC1	5	1.2961e-05	3.4269e-05	0.17698	4	3	0.90803
PRSS45	5	2.308e-05	6.2067e-05	0.256436	5	1	-3.008
SEC14L6	6	2.9416e-05	9.6575e-05	0.298886	6	3	-0.27137
CASP2	6	3.2548e-05	0.00010856	0.298886	7	3	0.13642
ANKRD26	5	4.1123e-05	0.00011575	0.298886	8	3	0.58688
EPC2	6	4.1929e-05	0.00013348	0.306381	9	3	0.5676
PCDH7	6	5.8515e-05	0.00017374	0.358911	10	2	-3.2843
HIST1H2AK	5	0.0001154	0.00032232	0.605311	11	1	-1.6684
EMG1	5	0.00014486	0.00042344	0.72896	12	3	0.11795
CDS1	6	0.00016287	0.00049006	0.755879	13	2	-1.3591
RMDN3	5	0.00019103	0.00056867	0.755879	14	2	-1.8018
AFF2	6	0.00019386	0.00058544	0.755879	15	2	-1.003
SOX4	6	0.0002294	0.00066692	0.767327	16	3	0.37605
CYP2C18	6	0.00023544	0.00068609	0.767327	17	3	-0.53898
CLIP4	6	0.00024924	0.00071964	0.767327	18	1	-4.3618
hsa-mir-1292	3	0.00026307	0.00053799	0.755879	19	2	1.0699
H1F0	6	0.0002633	0.00076182	0.767327	20	3	-0.53095
SLC25A6_X	6	0.00030463	0.00088499	0.809936	21	1	-2.28
ACOT9	6	0.00036	0.0010321	0.809936	22	2	-2.7873
TRAPPC1	6	0.00036451	0.0010422	0.809936	23	2	-1.3045
CXCL1	6	0.00037773	0.001082	0.809936	24	3	-0.12188
SLC8B1	2	0.00039695	0.00078003	0.767327	25	1	2.6642
GALR3	6	0.00041538	0.0011754	0.826205	26	1	-2.193
DCUN1D5	5	0.00042584	0.0010408	0.809936	27	2	-1.6895
PARP1	5	0.00043845	0.0010676	0.809936	28	1	-0.9439
PPP3CC	6	0.00047075	0.0012713	0.826205	29	1	-3.4768
KIAA0586	4	0.00053536	0.0010978	0.809936	30	1	-2.7658
TFAP2D	5	0.00057478	0.0013183	0.826205	31	2	-1.8651
WDR48	6	0.00058149	0.0014913	0.826205	32	1	-2.3974
MEI1	6	0.00063686	0.0015867	0.826205	33	1	-3.2734
RAB11FIP3	5	0.00064282	0.0014419	0.826205	34	2	-2.5602
VAC14	4	0.0006461	0.0013001	0.826205	35	1	-2.5893
MYL1	4	0.00068827	0.0013801	0.826205	36	2	-0.84621
PAPD5	6	0.00069222	0.0016902	0.826205	37	1	-3.4937
RPS6KA5	5	0.00073158	0.0016125	0.826205	38	2	0.11024
PLEK	6	0.00074091	0.001787	0.826205	39	2	-3.8776
GLA	6	0.00074758	0.0017995	0.826205	40	2	-2.1477
CSPG4	5	0.00085369	0.0018383	0.826205	41	1	-2.5364
ADAMTS5	6	0.00085829	0.0020324	0.826205	42	1	-3.1282
SH2B3	6	0.00089093	0.0020981	0.826205	43	2	-2.0333
hsa-mir-4327	4	0.00089188	0.0017707	0.826205	44	2	0.3784
SCD5	5	0.00089982	0.0019097	0.826205	45	1	-3.694
OR51I2	6	0.00091364	0.0021335	0.826205	46	1	-1.7458
CPLX1	6	0.00094179	0.0021853	0.826205	47	2	-2.5189
C19orf43	5	0.00094595	0.0019996	0.826205	48	1	-2.2712
UBE2R2	6	0.0009504	0.0022011	0.826205	49	2	-2.1429
CEP290	3	0.00095523	0.0018819	0.826205	50	1	-0.84621
hsa-mir-6715a	4	0.0010111	0.0019821	0.826205	51	2	-0.51288
ATF7IP	6	0.0010229	0.0023372	0.826205	52	2	-1.9782
NFATC3	5	0.0010705	0.002237	0.826205	53	2	-2.3937
PSME2	5	0.0010843	0.0022653	0.826205	54	1	-4.7991
CHRNA4	6	0.0011003	0.0024853	0.826205	55	2	-2.3234
C3orf79	5	0.0011766	0.0024364	0.826205	56	1	-1.6895
GTF2A1L	6	0.0011877	0.0026305	0.826205	57	2	-3.4596
NUDT10	6	0.0011901	0.0026382	0.826205	58	2	-2.5116
GOLGA1	6	0.0012095	0.0026756	0.826205	59	2	-3.1578
DNAJB8	5	0.0012227	0.0025342	0.826205	60	1	-3.6332
CASKIN2	4	0.0012231	0.0023971	0.826205	61	2	-0.84621
C19orf82	6	0.0012457	0.0027412	0.826205	62	1	-2.4791
ZDHHC15	5	0.0012514	0.002596	0.826205	63	2	-0.84621
KISS1	5	0.0012688	0.0026277	0.826205	64	1	-3.3305
FLYWCH1	6	0.0012709	0.0027897	0.826205	65	2	-2.1322
TTC7B	6	0.0012734	0.002793	0.826205	66	2	-3.1569
SCGB3A1	6	0.0013034	0.0028544	0.826205	67	2	-2.3552
SYTL5	6	0.0013564	0.0029502	0.826205	68	1	-4.4494
C5orf15	6	0.0013645	0.0029641	0.826205	69	2	-1.5694
ANKRD24	4	0.001421	0.0027686	0.826205	70	2	-0.84621
SETDB1	6	0.0014217	0.0030633	0.83266	71	2	-0.99998
NUS1	3	0.0014257	0.0027595	0.826205	72	1	-0.84621
FAM49B	5	0.0014417	0.0029545	0.826205	73	2	-1.1475
NVL	4	0.0014948	0.0029008	0.826205	74	1	-1.3045
PGRMC2	4	0.0015317	0.0029842	0.826205	75	1	-1.9777
hsa-mir-4425	4	0.0015422	0.0029996	0.826205	76	2	-0.44946
PIGG	6	0.0015697	0.0033384	0.870382	77	2	-3.8304
RAB22A	6	0.0015777	0.0033523	0.870382	78	1	-4.0498
IFT52	6	0.0015835	0.0033638	0.870382	79	2	-1.4861
SCGB1D1	6	0.0016197	0.0034276	0.870382	80	2	-1.8372
ZNF319	6	0.0016309	0.0034491	0.870382	81	2	-1.3989
CTNNA3	6	0.001633	0.0034549	0.870382	82	1	-3.602
RANBP2	6	0.0016883	0.0035742	0.884793	83	2	-2.1932
H2AFY	6	0.0017436	0.0036735	0.884793	84	1	-3.8572
DIDO1	6	0.0017989	0.0037607	0.884793	85	1	-3.8276
C2orf78	5	0.0018274	0.0036993	0.884793	86	2	-2.3552
FOXE1	6	0.001854	0.0038738	0.884793	87	2	-0.54909
MRPL45	6	0.0018542	0.0038743	0.884793	88	1	-1.8651
CD109	4	0.0018636	0.0036064	0.884793	89	1	-2.7196
SCGB3A2	5	0.0019457	0.0039164	0.884793	90	2	-2.1243
hsa-mir-1470	4	0.0019515	0.0037885	0.884793	91	2	-1.3401
PLEKHO1	5	0.0019603	0.0039404	0.884793	92	1	-2.9949
ABHD14B	5	0.0020113	0.0040329	0.895827	93	2	-1.5825
LOC100129083	6	0.0020202	0.004204	0.908012	94	1	-2.1696
RHOT2	6	0.0020719	0.0042951	0.908012	95	2	-2.193
NPAS3	6	0.0020755	0.0043027	0.908012	96	1	-2.9092
TOR1A	6	0.0020782	0.0043075	0.908012	97	2	-1.641
KRTAP5-11	4	0.002184	0.0042471	0.908012	98	2	-0.84621
KANSL1L	5	0.0022368	0.0044734	0.929179	99	1	-3.0138
RALGPS1	5	0.0022829	0.0045529	0.929179	100	1	-3.0293
UBQLN3	5	0.0023442	0.0046684	0.929179	101	2	-1.7826
TPH1	4	0.0023732	0.0045975	0.929179	102	2	-0.84621
GRIP1	5	0.0024049	0.004772	0.929179	103	2	-0.81177
CMTM4	6	0.0024072	0.004899	0.929179	104	1	-3.5537
FRMD7	6	0.0024625	0.0050106	0.929179	105	1	-2.2409
ATP6AP1L	5	0.0024672	0.004887	0.929179	106	1	-3.9981
CEP250	5	0.0025133	0.0049785	0.929179	107	1	-1.1295
NR0B1	6	0.002529	0.0051496	0.929179	108	2	-2.3216
MAGEA10-MAGEA5	5	0.0025455	0.0050337	0.929179	109	2	-1.6895
hsa-mir-5579	3	0.0025598	0.0046478	0.929179	110	1	-3.0259
SIKE1	6	0.002573	0.0052297	0.929179	111	1	-2.6015
UAP1L1	6	0.0025883	0.0052627	0.929179	112	2	-2.2715
ACLY	6	0.0026283	0.005339	0.929179	113	1	-3.3256
SOX18	6	0.0026803	0.0054425	0.929179	114	2	-3.2988
LSM10	5	0.0027436	0.0053917	0.929179	115	1	-4.0873
MLF1IP	4	0.0027582	0.0053001	0.929179	116	2	-0.84621
KDM6A	6	0.0027594	0.0055867	0.932891	117	2	-1.8434
UPF1	4	0.0027852	0.0053529	0.929179	118	1	-0.84621
hsa-mir-4462	4	0.0027952	0.0053773	0.929179	119	2	-1.7624
POLR3H	4	0.0028221	0.0054271	0.929179	120	1	-1.5825
MAP1LC3B2	6	0.0028322	0.0057109	0.932891	121	2	-3.2882
ABCG2	6	0.0029046	0.0058326	0.932891	122	2	-1.1141
FADD	6	0.0029694	0.005962	0.932891	123	2	-2.2577
CLDN17	5	0.0029997	0.0058614	0.932891	124	2	-1.4212
HIST2H2AA3	5	0.0030199	0.0059069	0.932891	125	1	-2.4257
LOC653486	6	0.0030704	0.0061724	0.932891	126	1	-0.76002
LYPD3	4	0.0030708	0.0058973	0.932891	127	2	-0.84621
YBX1	6	0.0030772	0.0061858	0.932891	128	2	-1.8365
U2AF1L4	6	0.0030944	0.0062227	0.932891	129	2	-3.5495
GBP5	5	0.003112	0.0060699	0.932891	130	1	-3.8776
RAD51	6	0.0031257	0.006274	0.932891	131	1	-4.5923
TRIM23	3	0.0031403	0.0052057	0.929179	132	1	-0.84621
DDX11	5	0.0031496	0.0061413	0.932891	133	2	-0.84621
HRASLS	6	0.0031809	0.0063699	0.932891	134	1	-1.9544
WDFY3	6	0.0032296	0.0064542	0.932891	135	2	-3.6446
BEND7	6	0.0032361	0.0064633	0.932891	136	2	-4.7803
FCRL2	6	0.003257	0.0065026	0.932891	137	2	-2.8018
ACMSD	6	0.0033466	0.0066608	0.932891	138	1	-3.4929
SYNE4	6	0.0034019	0.0067643	0.932891	139	1	-3.4826
TBC1D10C	5	0.0034343	0.0066939	0.932891	140	1	-3.1163
IFNGR2	5	0.0034368	0.0066968	0.932891	141	2	-0.54722
SEMA6B	6	0.0034571	0.006877	0.932891	142	1	-0.84621
EMD	6	0.0035043	0.006956	0.932891	143	2	-2.4414
TFDP1	6	0.0035123	0.0069738	0.932891	144	2	-0.4596
BID	6	0.0035676	0.0070792	0.932891	145	2	-0.93989
OR5H6	5	0.0035724	0.006957	0.932891	146	1	-3.3798
FAM90A1	5	0.0036406	0.0070816	0.932891	147	2	-1.1111
KLF2	5	0.0036644	0.0071243	0.932891	148	1	-2.4906
GHRHR	4	0.0036727	0.0070553	0.932891	149	2	-0.84621
EIF4A1	6	0.003678	0.0072786	0.932891	150	1	-3.7762
HGSNAT	6	0.0036809	0.0072829	0.932891	151	2	-2.3263
COL22A1	5	0.0036881	0.0071655	0.932891	152	2	-2.3921
COL4A3BP	4	0.0037285	0.0071578	0.932891	153	2	-0.84621
PA2G4	4	0.0037312	0.0071636	0.932891	154	2	-0.84621
NT5M	5	0.0037565	0.0072944	0.932891	155	1	-2.0673
MTFP1	6	0.0037885	0.0074794	0.932891	156	1	-0.84621
CDC42BPG	6	0.0038437	0.0075983	0.932891	157	1	-3.3458
ANKRD13B	6	0.0038489	0.0076088	0.932891	158	2	-3.2697
hsa-mir-422a	3	0.0038863	0.0059198	0.932891	159	1	-1.3831
ZNF496	6	0.0038989	0.0077028	0.932891	160	1	-1.7627
CACFD1	5	0.0039374	0.0076318	0.932891	161	2	-2.0677
C17orf78	6	0.0039541	0.0078149	0.932891	162	1	-3.9739
PARP8	4	0.0039696	0.0076064	0.932891	163	2	-0.84621
MRPS6	6	0.0040075	0.0079002	0.932891	164	2	-1.7627
L3HYPDH	6	0.0040093	0.0079012	0.932891	165	1	-4.2013
POLDIP2	5	0.0040326	0.0078231	0.932891	166	1	-2.4184
TMEM239	6	0.0040553	0.0079827	0.932891	167	2	-1.8822
LYN	6	0.0040645	0.0079985	0.932891	168	1	-4.1168
CHD8	6	0.0040727	0.0080133	0.932891	169	2	-2.0888
PKD1L3	6	0.0040814	0.0080287	0.932891	170	2	-1.8818
PARP2	5	0.0041008	0.0079429	0.932891	171	2	-0.84621
GOT1	6	0.0041428	0.0081413	0.932891	172	2	-3.3505
BORA	5	0.0041706	0.0080776	0.932891	173	1	-1.915
ARHGAP44	6	0.0042356	0.0083148	0.932891	174	2	-3.8362
NOX3	6	0.0042578	0.0083589	0.932891	175	2	-4.2748
ANKLE2	4	0.0042585	0.0081734	0.932891	176	1	-1.1048
PEX3	5	0.0043086	0.0083234	0.932891	177	1	-2.4257
TCF7	6	0.0043405	0.0085142	0.932891	178	1	-3.0146
ZNF182	6	0.0043564	0.0085415	0.932891	179	2	-3.1604
NADK	6	0.0043744	0.0085799	0.932891	180	2	-0.2943
CCDC58	5	0.0044314	0.008554	0.932891	181	2	-0.84621
COL4A2	4	0.0044359	0.008507	0.932891	182	2	-0.84621
PFN3	6	0.0044509	0.0087193	0.932891	183	1	-4.2968
RAB8A	5	0.0044926	0.0086714	0.932891	184	1	-1.1111
PCDHGC3	2	0.0045279	0.0051952	0.929179	185	1	1.0657
KAT2A	5	0.0045386	0.0087596	0.932891	186	1	-3.2726
LGMN	6	0.0045474	0.0088866	0.932891	187	2	-0.70976
CKAP4	6	0.0045797	0.0089398	0.932891	188	2	-3.0042
MATR3	6	0.0045889	0.0089556	0.932891	189	2	-3.1132
NFRKB	6	0.0046165	0.0090026	0.932891	190	1	-3.3368
EIF4H	6	0.0046166	0.0090026	0.932891	191	2	-1.2775
hsa-mir-4654	4	0.0046633	0.0087174	0.932891	192	1	-2.7425
DMRTA1	6	0.0047097	0.0091924	0.932891	193	2	-1.0893
COL11A2	6	0.0047268	0.0092266	0.932891	194	1	-3.4929
IRF2	5	0.0047588	0.0091684	0.932891	195	2	-0.021116
HLA-DMB	6	0.004782	0.0093256	0.932891	196	1	-3.1779
LOC643037	6	0.0047941	0.0093467	0.932891	197	2	0.132
TAS2R19	6	0.0048746	0.00949	0.932891	198	2	-2.7148
MTUS1	6	0.0048923	0.0095207	0.932891	199	1	-2.8214
DDX3X	5	0.0049297	0.0095001	0.932891	200	2	-1.3045
TMUB2	6	0.0049475	0.0096242	0.932891	201	1	-3.602
TFIP11	4	0.0049945	0.0090208	0.932891	202	1	-0.84621
PSMB10	5	0.0050444	0.0097325	0.932891	203	1	-1.6895
ALKBH7	6	0.0050578	0.0098164	0.932891	204	1	-1.8651
ARHGAP6	6	0.0051002	0.0098854	0.932891	205	2	-1.5573
hsa-mir-373	4	0.0051049	0.0091229	0.932891	206	1	-3.3741
hsa-mir-3176	4	0.0051416	0.0091555	0.932891	207	1	-2.5518
TCHP	6	0.0051782	0.010033	0.932891	208	2	-0.85515
TTBK1	6	0.0052233	0.010119	0.932891	209	1	-3.1663
FABP3	6	0.0052784	0.010222	0.932891	210	1	-3.7346
GIMAP5	6	0.0052813	0.010227	0.932891	211	2	-2.3203
DENND4B	6	0.0053307	0.010314	0.932891	212	2	-2.3932
RBMS1	6	0.0053336	0.010318	0.932891	213	1	-1.8474
CPEB4	6	0.0053804	0.010406	0.932891	214	2	-2.6727
THEM5	5	0.0054306	0.010476	0.932891	215	2	-0.87605
MEIS2	6	0.0054954	0.010613	0.932891	216	2	-1.4606
MRPS31	6	0.005499	0.010618	0.932891	217	1	-2.0677
BAX	6	0.0055156	0.010654	0.932891	218	2	-1.8574
CR2	6	0.0055206	0.01066	0.932891	219	2	-1.6895
ZMYM2	6	0.0055408	0.010697	0.932891	220	2	-0.96579
hsa-mir-302b	4	0.0055462	0.0095442	0.932891	221	1	-2.0063
CTSG	6	0.0055509	0.010719	0.932891	222	2	-0.84621
HDAC2	6	0.0055541	0.010725	0.932891	223	1	-3.4746
MAP1LC3C	5	0.005596	0.010778	0.932891	224	1	-3.0042
MGST1	6	0.0056093	0.010822	0.932891	225	1	-3.0321
UBE4B	6	0.0056829	0.01096	0.932891	226	2	-1.3045
USP17L11	6	0.0057341	0.011055	0.932891	227	2	-4.2525
QDPR	5	0.0057928	0.011145	0.932891	228	2	-1.8525
HMGN4	6	0.0058475	0.011263	0.932891	229	2	-2.8134
NADSYN1	5	0.0058563	0.011269	0.932891	230	2	-2.6954
IGFL2	5	0.0058717	0.011305	0.932891	231	1	-2.0975
FSD2	5	0.0058755	0.011312	0.932891	232	2	-1.396
KCNJ18	4	0.0059139	0.0098974	0.932891	233	1	-2.1506
ZYG11A	6	0.00594	0.011436	0.932891	234	1	-2.8756
RDH11	5	0.0059636	0.011476	0.932891	235	1	-2.1729
hsa-mir-4776-1	4	0.0059875	0.0099674	0.932891	236	1	-0.018013
CRADD	6	0.0060142	0.011581	0.932891	237	2	-0.31476
FAM183A	5	0.0060232	0.01159	0.932891	238	2	-0.13333
PFKFB3	6	0.0061054	0.011746	0.932891	239	1	-3.3256
RANBP17	5	0.0061474	0.011808	0.932891	240	1	-4.1734
PIP5K1A	6	0.0061605	0.011861	0.932891	241	1	-1.4867
PCDHA8	2	0.0061852	0.0068338	0.932891	242	1	1.0868
LEFTY1	6	0.0062311	0.012007	0.932891	243	2	-3.5152
FNDC8	5	0.00626	0.01202	0.932891	244	2	-1.2077
MGA	6	0.0063007	0.012114	0.932891	245	2	0.71662
ACSS2	6	0.0063221	0.012157	0.932891	246	2	-2.1767
MCHR2	6	0.0063258	0.012164	0.932891	247	1	-3.2916
ALS2CL	6	0.006436	0.012382	0.932891	248	1	-4.3328
POLR3F	4	0.0064653	0.010406	0.932891	249	1	-1.1111
LANCL2	6	0.0064911	0.012488	0.932891	250	1	-3.7793
BBS4	6	0.0065114	0.012525	0.932891	251	2	-2.3602
WFS1	6	0.0065169	0.012538	0.932891	252	2	-1.0252
OTUD1	6	0.0065462	0.012591	0.932891	253	1	-2.4257
LYRM7	5	0.0065907	0.01264	0.932891	254	2	-1.5825
ZNF558	6	0.0066013	0.012684	0.932891	255	1	-2.7425
ANAPC10	5	0.0066066	0.012664	0.932891	256	1	-1.6213
TMEM252	4	0.006649	0.01059	0.932891	257	1	-0.44273
GLYATL2	6	0.0066564	0.01278	0.932891	258	1	-3.2892
CARTPT	6	0.0066978	0.012859	0.932891	259	2	-0.76075
GUCD1	5	0.0066984	0.012836	0.932891	260	1	-0.56983
FOXN3	6	0.0067665	0.01299	0.932891	261	1	-2.3959
ZNF524	6	0.0068216	0.013094	0.932891	262	1	-4.747
WT1	4	0.0068695	0.010782	0.932891	263	1	-2.2257
SLC38A4	6	0.006881	0.013205	0.932891	264	2	-3.5037
SAV1	6	0.0068922	0.013229	0.932891	265	2	-2.3937
ADCYAP1	6	0.0069318	0.013295	0.932891	266	1	-2.7824
ART4	6	0.0069651	0.013347	0.932891	267	2	-2.3
MKL1	5	0.0069739	0.013331	0.932891	268	1	-3.2734
hsa-mir-3183	4	0.0070164	0.010915	0.932891	269	1	-2.3923
GTF2H4	5	0.0070983	0.013561	0.932891	270	2	-2.2257
FAM150A	4	0.0071266	0.01102	0.932891	271	1	-1.1954
RALYL	5	0.0071963	0.013729	0.932891	272	2	-1.5825
GTF2E1	6	0.0072071	0.013781	0.932891	273	1	-2.9061
C8orf86	5	0.0072493	0.013816	0.932891	274	1	-3.7739
MYH3	6	0.0072622	0.01388	0.932891	275	1	-2.1767
TMEM209	4	0.0072736	0.011154	0.932891	276	1	-1.7301
MRPL54	5	0.0072952	0.013867	0.932891	277	1	-2.193
PHB2	2	0.0073078	0.007906	0.932891	278	1	-0.84621
HELQ	6	0.0073172	0.013996	0.932891	279	1	-3.1147
KAT2B	6	0.0073177	0.013996	0.932891	280	2	-2.0005
IRS2	6	0.0073753	0.014104	0.932891	281	2	-3.7057
hsa-mir-4530	3	0.0073906	0.0092762	0.932891	282	1	-0.82058
FES	6	0.0074157	0.01418	0.932891	283	2	-2.2409
PEMT	6	0.0074273	0.014206	0.932891	284	1	-3.1621
TRDMT1	6	0.0075319	0.014397	0.932891	285	2	-2.3373
C19orf24	6	0.0075374	0.014408	0.932891	286	1	-3.5424
OR10AD1	4	0.0075673	0.011416	0.932891	287	1	-1.8651
hsa-mir-383	4	0.0076408	0.011479	0.932891	288	1	-2.9846
RRBP1	6	0.0076666	0.014643	0.932891	289	2	-2.6168
hsa-mir-106b	4	0.0076775	0.011505	0.932891	290	1	-4.5182
SNX22	5	0.0077081	0.014235	0.932891	291	1	-1.3045
DYNLRB1	5	0.007754	0.014275	0.932891	292	1	-0.8553
C6orf136	6	0.0078126	0.014905	0.932891	293	1	-4.0634
FOSB	6	0.0078677	0.015002	0.932891	294	1	-3.6151
ELMSAN1	5	0.0078916	0.0144	0.932891	295	1	-3.2734
SIGMAR1	3	0.0079141	0.0097359	0.932891	296	1	-0.84621
SGSM3	6	0.0079571	0.015166	0.932891	297	2	-4.1046
RABL5	6	0.0079777	0.015201	0.932891	298	1	-3.3644
ZNF641	6	0.0080711	0.015366	0.932891	299	2	-2.8061
CCDC137	6	0.0081428	0.015481	0.932891	300	1	-3.0866
SLC35C1	6	0.0081496	0.015494	0.932891	301	2	-2.4257
STRN3	6	0.0081556	0.015501	0.932891	302	2	-3.1087
KRTAP22-1	5	0.0081668	0.01467	0.932891	303	1	-4.0906
EVC2	6	0.0081677	0.015523	0.932891	304	2	-2.3823
PSD2	6	0.0081978	0.015576	0.932891	305	1	-1.6305
HCFC2	6	0.0082406	0.01565	0.932891	306	2	-0.88243
hsa-mir-548h-5	2	0.0083745	0.0089436	0.932891	307	1	-0.84621
NDP	6	0.0084177	0.015975	0.932891	308	2	-4.4729
GNG4	6	0.0084178	0.015975	0.932891	309	1	-3.6592
OAF	5	0.0084419	0.014928	0.932891	310	1	-4.2131
DNMT1	6	0.0084728	0.016069	0.932891	311	1	-3.5231
HSPA6	6	0.0085286	0.016169	0.932891	312	2	-2.2075
CHCHD2	6	0.0085595	0.016226	0.932891	313	2	-0.78697
DHX35	5	0.0086253	0.015098	0.932891	314	1	-1.5825
GLRA3	6	0.0086378	0.016378	0.932891	315	1	-3.4316
CHRNA6	5	0.0086712	0.015135	0.932891	316	1	-4.0141
C20orf26	6	0.0088028	0.016678	0.932891	317	1	-2.9904
ESRP1	6	0.0089128	0.016889	0.932891	318	1	-5.3511
EIF2S2	6	0.0089156	0.016892	0.932891	319	2	-2.193
PRKDC	6	0.0090227	0.017089	0.932891	320	1	-2.9619
AKR1B1	6	0.0090612	0.017161	0.932891	321	2	-4.0748
STEAP3	6	0.0090777	0.0172	0.932891	322	1	-3.8555
LSMD1	6	0.009093	0.017228	0.932891	323	2	-2.5524
SRRM2	6	0.0091327	0.017294	0.932891	324	1	-1.696
FMR1	5	0.0091753	0.015571	0.932891	325	1	-2.5189
POU4F2	6	0.0091759	0.017361	0.932891	326	2	-4.1348
TTC39A	6	0.0091876	0.017378	0.932891	327	1	-3.6585
OR9G1	6	0.0091887	0.01738	0.932891	328	2	-2.9196
PDGFRB	6	0.0092079	0.017422	0.932891	329	2	-0.92235
AMACR	6	0.0092303	0.01746	0.932891	330	2	-2.118
ZIK1	6	0.0092303	0.01746	0.932891	331	2	-3.4555
AATK	6	0.0093106	0.017609	0.932891	332	2	-0.15598
hsa-mir-708	3	0.0093186	0.011033	0.932891	333	1	-0.30519
BCAM	6	0.0093363	0.017665	0.932891	334	2	-2.8323
MAP2K3	6	0.0093525	0.017693	0.932891	335	2	-2.3187
NICN1	6	0.0093685	0.017717	0.932891	336	2	-3.4662
MCIDAS	5	0.009496	0.015875	0.932891	337	1	-3.2734
LMBR1	6	0.0095174	0.017993	0.932891	338	1	-2.5254
SGMS1	6	0.0095724	0.018087	0.932891	339	1	-2.8348
STAT3	6	0.0096273	0.018195	0.932891	340	1	-1.0349
PIBF1	5	0.0096334	0.016009	0.932891	341	1	-3.2122
ITM2A	6	0.0096414	0.018226	0.932891	342	2	-2.9427
KCNK17	5	0.0096792	0.01605	0.932891	343	1	-1.1613
NOS1	6	0.0097003	0.018336	0.932891	344	2	-2.7728
EFTUD1	5	0.009725	0.016097	0.932891	345	1	-1.8651
FBXL14	6	0.0097372	0.018416	0.932891	346	1	-3.9411
SAMD1	6	0.0097528	0.018445	0.932891	347	2	-1.1921
FDX1	5	0.0097708	0.016138	0.932891	348	1	-2.1636
XPO1	6	0.0097923	0.018524	0.932891	349	2	-2.1477
RIOK2	6	0.0098471	0.018633	0.932891	350	1	-2.0407
UBL4B	6	0.0098847	0.018698	0.932891	351	2	-3.6312
ATG2A	5	0.0099082	0.016259	0.932891	352	1	-3.0041
SLC2A10	6	0.0099443	0.018799	0.932891	353	2	-2.9427
hsa-mir-942	4	0.0099886	0.013671	0.932891	354	1	-4.0455
S1PR5	6	0.010067	0.019027	0.932891	355	1	-2.3477
RET	6	0.010091	0.019073	0.932891	356	2	-1.7161
CBLB	6	0.010205	0.019268	0.932891	357	2	-4.1789
KERA	6	0.010218	0.01929	0.932891	358	2	-3.0252
ATRAID	6	0.010232	0.019311	0.932891	359	1	-3.0866
IL6ST	6	0.010292	0.019422	0.932891	360	2	-2.3187
NDUFV2	4	0.010355	0.014013	0.932891	361	1	-1.5825
DHRS4L2	2	0.010396	0.010911	0.932891	362	1	-0.84621
hsa-mir-24-1	4	0.010428	0.014083	0.932891	363	1	-3.376
ACVR1C	6	0.010451	0.019719	0.932891	364	1	-3.7883
JAK3	5	0.010503	0.016798	0.932891	365	1	-3.0476
ACOT2	6	0.010561	0.019923	0.932891	366	1	-2.7699
TXNDC8	6	0.01058	0.019952	0.932891	367	2	-1.376
CNTNAP1	6	0.010726	0.020174	0.932891	368	1	-3.6864
GSTP1	5	0.010778	0.017033	0.932891	369	1	-2.9957
C9orf3	6	0.010781	0.020217	0.932891	370	1	-2.1451
GNPDA2	5	0.010824	0.017084	0.932891	371	1	-2.2707
HOXD4	6	0.010836	0.020259	0.932891	372	1	-3.1552
WNT1	5	0.01087	0.017125	0.932891	373	1	-2.1243
TMLHE	5	0.010915	0.01716	0.932891	374	1	-3.3302
DDX10	6	0.010945	0.020353	0.932891	375	1	-3.7804
PCMTD2	4	0.011014	0.014634	0.932891	376	1	-2.4981
SLC25A36	6	0.011055	0.020453	0.932891	377	1	-3.3056
FGF11	5	0.011098	0.017338	0.932891	378	1	-2.1177
SDR9C7	6	0.01111	0.020501	0.932891	379	1	-4.7722
HOXD1	6	0.011165	0.020552	0.932891	380	1	-2.3758
CATSPERD	6	0.011275	0.020656	0.932891	381	1	-1.1111
LRRFIP1	5	0.011739	0.017892	0.932891	382	1	-0.84621
EARS2	3	0.011739	0.013323	0.932891	383	1	-2.3128
ACTL6B	6	0.011768	0.021065	0.932891	384	1	-3.6582
B4GALT3	4	0.011783	0.015347	0.932891	385	1	-1.5825
LAIR2	5	0.01183	0.017978	0.932891	386	1	-3.1663
GCHFR	5	0.011922	0.018064	0.932891	387	1	-2.3
RPL21	2	0.011975	0.012469	0.932891	388	1	-0.84621
hsa-mir-8076	4	0.01204	0.015584	0.932891	389	1	-3.0949
C14orf182	6	0.012097	0.021355	0.932891	390	1	-4.7651
LEAP2	6	0.012207	0.021448	0.932891	391	1	-1.8558
CLVS2	6	0.012262	0.021496	0.932891	392	1	-3.1575
UBE2D1	6	0.012317	0.021545	0.932891	393	1	-2.9675
MITD1	6	0.012372	0.021592	0.932891	394	1	-2.986
C20orf144	6	0.012426	0.021647	0.932891	395	1	-2.1685
hsa-mir-4795	3	0.01248	0.014028	0.932891	396	1	0.15038
POFUT2	6	0.012481	0.021701	0.932891	397	1	-4.0501
FOXC2	6	0.012536	0.021749	0.932891	398	1	-3.4929
hsa-mir-5193	4	0.012588	0.016083	0.932891	399	1	-3.4014
PBDC1	4	0.012625	0.016122	0.932891	400	1	-1.5853
PTPRE	5	0.012653	0.018671	0.932891	401	1	-3.717
NDN	6	0.012755	0.021942	0.932891	402	1	-4.3605
MCUR1	4	0.012771	0.016273	0.932891	403	1	-1.5825
TYMP	6	0.01281	0.021988	0.932891	404	1	-3.4471
ELF2	5	0.012836	0.018829	0.932891	405	1	-0.9169
CYB5R3	6	0.012865	0.022042	0.932891	406	1	-2.4257
SYNPO2	5	0.012973	0.018944	0.932891	407	1	-2.913
NMT1	6	0.013139	0.022284	0.932891	408	1	-2.8697
CCND2	6	0.013194	0.022334	0.932891	409	1	-3.3272
SPACA3	5	0.013201	0.019149	0.932891	410	1	-2.8605
OR9Q2	6	0.013248	0.022377	0.932891	411	1	-4.0956
SBSN	5	0.013292	0.019228	0.932891	412	1	-2.6285
TNNI2	5	0.013338	0.019263	0.932891	413	1	-2.2041
HIST1H3G	2	0.013351	0.013783	0.932891	414	1	-0.84621
OR5M10	6	0.013358	0.022475	0.932891	415	1	-2.8214
SIGLEC1	6	0.013413	0.022521	0.932891	416	1	-3.0077
BRMS1L	5	0.013429	0.019337	0.932891	417	1	-1.5406
KCNH4	3	0.013441	0.014951	0.932891	418	1	-0.84621
ZNF48	6	0.013468	0.022564	0.932891	419	1	-2.3326
hsa-mir-548u	3	0.013469	0.014976	0.932891	420	1	-2.2257
OR52K1	6	0.013577	0.022664	0.932891	421	1	-2.7578
PECAM1	5	0.013612	0.019499	0.932891	422	1	-1.4568
GPATCH8	6	0.013632	0.022714	0.932891	423	1	-3.9592
PSMC3IP	6	0.013687	0.022767	0.932891	424	1	-1.915
DTNA	6	0.013741	0.022807	0.932891	425	1	-1.5825
SYCE1	6	0.013796	0.02286	0.932891	426	1	-4.4523
KIF3C	6	0.013906	0.022965	0.932891	427	1	-2.2409
MBTPS1	6	0.01396	0.02301	0.932891	428	1	-1.078
TMIGD2	6	0.014015	0.023049	0.932891	429	1	-2.3658
ADIPOQ	5	0.014114	0.019975	0.932891	430	1	-2.2604
GPR182	6	0.014125	0.023138	0.932891	431	1	-1.8004
TUSC3	5	0.01416	0.020012	0.932891	432	1	-3.0041
TMEM14B	4	0.014343	0.017751	0.932891	433	1	-1.3045
HIST1H3D	6	0.014344	0.023339	0.932891	434	1	-4.5408
SYT6	6	0.014398	0.023395	0.932891	435	1	-3.7191
SP7	6	0.014453	0.02344	0.932891	436	1	-3.2013
AEBP2	6	0.014508	0.023482	0.932891	437	1	-3.2916
F2RL3	5	0.014525	0.020368	0.932891	438	1	-1.6895
ARHGAP5	6	0.014562	0.023529	0.932891	439	1	-3.3838
CBX2	6	0.014617	0.023572	0.932891	440	1	-3.6363
GSTO1	6	0.014781	0.023717	0.932891	441	1	-3.5902
FAM81A	6	0.014836	0.023759	0.932891	442	1	-2.0637
hsa-mir-4319	4	0.014854	0.018256	0.932891	443	1	-3.1551
hsa-mir-1252	3	0.014896	0.016352	0.932891	444	1	-1.376
hsa-mir-5680	3	0.014923	0.016381	0.932891	445	1	-2.2715
ADAMTS19	6	0.015	0.023901	0.932891	446	1	-5.2283
WWC2	5	0.015072	0.020895	0.932891	447	1	-2.9603
RAB39A	6	0.015109	0.023998	0.932891	448	1	-4.1684
hsa-mir-5688	3	0.01517	0.016603	0.932891	449	1	-1.4714
SIGLEC15	6	0.015219	0.024095	0.932891	450	1	-2.6782
hsa-mir-4489	4	0.015256	0.018626	0.932891	451	1	-1.6895
DEFB126	6	0.015274	0.024144	0.932891	452	1	-3.591
AMOTL2	5	0.0153	0.02111	0.932891	453	1	-3.1896
TSR3	6	0.015328	0.024185	0.932891	454	1	-0.59293
IZUMO4	5	0.015437	0.02124	0.932891	455	1	-2.763
EXD2	6	0.015438	0.024277	0.932891	456	1	-0.84621
LBR	4	0.015438	0.018793	0.932891	457	1	-2.8605
hsa-mir-543	1	0.015579	0.015466	0.932891	458	1	0.6642
MRPL37	5	0.015665	0.021439	0.932891	459	1	-2.7824
ME3	6	0.015711	0.024529	0.932891	460	1	-3.694
hsa-let-7c	4	0.015803	0.01914	0.932891	461	1	-4.177
ZNF418	6	0.015875	0.024671	0.932891	462	1	-2.9512
ATG5	6	0.016148	0.024914	0.932891	463	1	-5.0602
SNX16	6	0.016203	0.024959	0.932891	464	1	-2.9675
PXDNL	4	0.016205	0.01952	0.932891	465	1	-2.0673
C2orf68	6	0.016258	0.025006	0.932891	466	1	-3.5601
PEF1	5	0.016303	0.022029	0.932891	467	1	-2.4467
DNMBP	6	0.016367	0.025105	0.932891	468	1	-2.3162
NPR3	6	0.016421	0.025154	0.932891	469	1	-3.306
hsa-mir-3655	3	0.01643	0.017839	0.932891	470	1	-2.4649
MMRN2	6	0.016531	0.025257	0.932891	471	1	-2.6839
SLC10A5	5	0.016531	0.02224	0.932891	472	1	-4.3328
RPS6KA3	6	0.016585	0.025301	0.932891	473	1	-3.8489
CHPF	5	0.016622	0.022324	0.932891	474	1	-2.6197
ESM1	6	0.01664	0.025355	0.932891	475	1	-3.7607
TANGO6	6	0.016695	0.0254	0.932891	476	1	-3.4126
PAGE5	5	0.016713	0.022406	0.932891	477	1	-0.84621
ASTL	6	0.016749	0.02545	0.932891	478	1	-3.6051
hsa-mir-7109	3	0.016759	0.018156	0.932891	479	1	-2.2715
HRH1	6	0.016804	0.025501	0.932891	480	1	-3.7664
SEL1L3	6	0.016858	0.025546	0.932891	481	1	-3.9551
hsa-mir-1269b	2	0.016888	0.017198	0.932891	482	1	-0.84621
AADAT	5	0.016895	0.022566	0.932891	483	1	-2.1383
WASH1	4	0.017007	0.020268	0.932891	484	1	-1.6895
GZMB	6	0.017022	0.025687	0.932891	485	1	-2.3
CD3G	6	0.017077	0.025729	0.932891	486	1	-3.1377
ZNF433	6	0.017186	0.025826	0.932891	487	1	-3.7209
hsa-mir-548o	4	0.017189	0.020439	0.932891	488	1	-3.3857
AP1AR	3	0.017197	0.018566	0.932891	489	1	-1.1111
ESR1	6	0.017241	0.025876	0.932891	490	1	-3.591
PPIB	6	0.017295	0.025919	0.932891	491	1	-2.4022
hsa-mir-8081	4	0.017299	0.020549	0.932891	492	1	-2.3989
RHAG	6	0.01735	0.025978	0.932891	493	1	-3.4746
EIF2S1	5	0.017396	0.023006	0.932891	494	1	-1.3045
DDIT3	6	0.017459	0.026073	0.932891	495	1	-2.5189
CYP4B1	6	0.017514	0.026126	0.932891	496	1	-3.9093
UBXN10	5	0.017532	0.02313	0.932891	497	1	-2.3902
AXDND1	6	0.017568	0.026175	0.932891	498	1	-3.5539
GDF15	5	0.017578	0.02317	0.932891	499	1	-2.3733
TRIM34	5	0.017623	0.023208	0.932891	500	1	-0.90787
SLC25A26	2	0.017675	0.017963	0.932891	501	1	-0.84621
RBM38	6	0.017677	0.026278	0.932891	502	1	-3.625
XKR4	5	0.01776	0.02334	0.932891	503	1	-3.4587
SCOC	6	0.017787	0.026387	0.932891	504	1	-4.2013
TBC1D2B	5	0.017805	0.023379	0.932891	505	1	-3.736
LYPLA2	6	0.017841	0.026433	0.932891	506	1	-3.2278
UPK2	6	0.017896	0.026489	0.932891	507	1	-3.1443
EGR3	6	0.01795	0.026537	0.932891	508	1	-1.7626
NAIF1	4	0.017955	0.021127	0.932891	509	1	-2.3145
hsa-mir-4279	4	0.0181	0.021271	0.932891	510	1	-4.64
MS4A2	6	0.018114	0.026687	0.932891	511	1	-2.2041
DCAF4L2	6	0.018168	0.026732	0.932891	512	1	-3.8235
CNNM1	5	0.018215	0.023767	0.932891	513	1	-2.5189
C6orf62	6	0.018223	0.026774	0.932891	514	1	-2.3964
FBXO39	5	0.01826	0.023798	0.932891	515	1	-3.7153
ELK1	6	0.018278	0.02683	0.932891	516	1	-4.2037
RPL26L1	6	0.018387	0.026917	0.932891	517	1	-3.7346
PSMD3	5	0.018397	0.023919	0.932891	518	1	-1.2692
hsa-mir-493	4	0.018428	0.021582	0.932891	519	1	-3.9351
hsa-mir-208a	4	0.018501	0.021656	0.932891	520	1	-1.5694
RNF167	6	0.018605	0.02712	0.932891	521	1	-2.9972
ZBED3	6	0.018659	0.027166	0.932891	522	1	-1.915
WDR88	5	0.01867	0.024169	0.932891	523	1	-1.5409
HS6ST2	6	0.018714	0.027207	0.932891	524	1	-2.4257
CRHBP	5	0.018897	0.024372	0.932891	525	1	-3.3504
SLC32A1	6	0.018932	0.027405	0.932891	526	1	-1.9391
EDNRB	6	0.018986	0.027461	0.932891	527	1	-3.3964
LEPREL4	6	0.019041	0.027513	0.932891	528	1	-2.5843
EVL	6	0.01915	0.027606	0.932891	529	1	-2.5464
TENC1	5	0.01917	0.024617	0.932891	530	1	-2.0677
TCEB3CL	3	0.019194	0.02052	0.932891	531	1	-3.7829
SPRY2	6	0.019259	0.027704	0.932891	532	1	-3.6203
LOC100130480	6	0.019423	0.027858	0.932891	533	1	-3.3186
RBM15	4	0.019447	0.022529	0.932891	534	1	-0.96352
LIN28A	6	0.019477	0.027904	0.932891	535	1	-4.1733
SLC9A7	5	0.019533	0.024941	0.932891	536	1	-4.0873
STX3	6	0.019586	0.027995	0.932891	537	1	-4.554
MEF2D	6	0.019749	0.028143	0.932891	538	1	-4.7082
FNDC9	5	0.019761	0.025149	0.932891	539	1	-2.4981
ZNHIT1	3	0.019768	0.021061	0.932891	540	1	-0.84621
COX6A1	4	0.019775	0.022838	0.932891	541	1	-0.84621
MAMDC4	5	0.019806	0.025198	0.932891	542	1	-2.2715
TRMT112	2	0.019906	0.020152	0.932891	543	1	-0.84621
PLGLB2	1	0.019946	0.019916	0.932891	544	1	1.6933
HERC2	6	0.019967	0.028331	0.932891	545	1	-1.376
TAF7L	6	0.020076	0.028435	0.932891	546	1	-3.9695
TCAP	5	0.020078	0.025431	0.932891	547	1	-1.6895
hsa-mir-4478	4	0.020102	0.02315	0.932891	548	1	-2.4907
CCDC33	6	0.020131	0.028487	0.932891	549	1	-1.772
PARP9	6	0.020185	0.028529	0.932891	550	1	-2.9109
hsa-mir-4526	4	0.020248	0.023279	0.932891	551	1	-1.334
NF1	6	0.020294	0.028604	0.932891	552	1	-3.0571
FOXL1	5	0.020306	0.025652	0.932891	553	1	-2.3145
PAOX	6	0.020349	0.028654	0.932891	554	1	-1.9919
SRMS	4	0.020393	0.023413	0.932891	555	1	-1.4997
TIAM2	5	0.020396	0.02574	0.932891	556	1	-1.2822
DNAJC5	6	0.020403	0.028698	0.932891	557	1	-3.1838
RCN1	5	0.020442	0.025779	0.932891	558	1	-2.6754
POLR3GL	6	0.020457	0.028738	0.932891	559	1	-2.2663
RPUSD2	6	0.020512	0.02879	0.932891	560	1	-3.1146
SMARCA2	5	0.020533	0.025855	0.932891	561	1	-1.9853
SLCO1B3	6	0.020566	0.028846	0.932891	562	1	-4.4494
ETV4	6	0.020621	0.028898	0.932891	563	1	-2.8963
ZNF700	6	0.020675	0.028952	0.932891	564	1	-2.8756
TM7SF2	6	0.02073	0.028999	0.932891	565	1	-2.4257
ZNF425	6	0.020784	0.029048	0.932891	566	1	-3.3186
C3orf70	6	0.020893	0.029142	0.932891	567	1	-3.7804
MAN1A2	6	0.020947	0.029194	0.932891	568	1	-2.0407
MYNN	5	0.020987	0.026241	0.932891	569	1	-1.9863
TUBB2B	5	0.021123	0.026369	0.932891	570	1	-2.5602
CAB39L	4	0.021157	0.024112	0.932891	571	1	-2.1767
THAP8	6	0.021165	0.029394	0.932891	572	1	-2.3
TECR	6	0.021219	0.029442	0.932891	573	1	-3.7731
CHAF1B	5	0.021259	0.026492	0.932891	574	1	-1.6895
hsa-mir-4759	3	0.021271	0.022572	0.932891	575	1	-0.011988
KIF14	5	0.021304	0.026526	0.932891	576	1	-1.3045
ADAMTSL3	5	0.02135	0.026564	0.932891	577	1	-2.8039
CXorf61	6	0.021383	0.02959	0.932891	578	1	-2.6716
BCDIN3D	4	0.021411	0.024344	0.932891	579	1	-2.0677
C8B	6	0.021492	0.0297	0.932891	580	1	-2.9232
ZNF232	3	0.021544	0.022843	0.932891	581	1	-0.84621
LENG9	6	0.021546	0.029744	0.932891	582	1	-2.8799
ZBTB33	6	0.0216	0.029791	0.932891	583	1	-3.9032
METAP1	6	0.021655	0.029848	0.932891	584	1	-3.6083
hsa-mir-5008	4	0.021665	0.024575	0.932891	585	1	-3.3741
hsa-mir-6841	4	0.021702	0.024607	0.932891	586	1	-3.9718
STEAP4	6	0.021709	0.029891	0.932891	587	1	-3.7398
PIP5KL1	5	0.021712	0.026894	0.932891	588	1	-2.5825
hsa-mir-376b	4	0.021738	0.024644	0.932891	589	1	-4.4461
hsa-mir-182	4	0.021919	0.024811	0.932891	590	1	-2.0223
DCAF11	6	0.021927	0.030084	0.932891	591	1	-2.7048
OR5M1	4	0.021956	0.024849	0.932891	592	1	-2.2585
NDUFS5	6	0.021981	0.030132	0.932891	593	1	-2.991
ABCD2	4	0.022137	0.025028	0.932891	594	1	-2.0063
SPTY2D1	5	0.022211	0.027349	0.932891	595	1	-5.1358
LRRC14B	6	0.022253	0.030369	0.932891	596	1	-3.0252
RRP12	5	0.022257	0.027387	0.932891	597	1	-1.7826
RFC4	3	0.02239	0.023633	0.932891	598	1	-0.84621
PRRT3	6	0.02247	0.030561	0.932891	599	1	-2.7821
SERPINB1	5	0.022483	0.027578	0.932891	600	1	-0.84621
GCNT7	6	0.022525	0.030613	0.932891	601	1	-1.915
SARDH	6	0.022579	0.030653	0.932891	602	1	-3.7494
TMEM11	6	0.022688	0.030748	0.932891	603	1	-1.7826
CLEC4F	5	0.022801	0.027864	0.932891	604	1	-2.2715
MAP3K14	6	0.022851	0.030904	0.932891	605	1	-1.4088
ZSWIM7	6	0.022905	0.030956	0.932891	606	1	-1.1111
COL20A1	5	0.022936	0.028006	0.932891	607	1	-1.636
NMNAT3	6	0.023014	0.031051	0.932891	608	1	-1.5241
B4GALT7	5	0.023118	0.028184	0.932891	609	1	-2.6505
XRRA1	6	0.023122	0.031147	0.932891	610	1	-2.5441
HES5	5	0.023163	0.02822	0.932891	611	1	-3.014
C6orf10	6	0.023177	0.031194	0.932891	612	1	-2.7219
TCP11	5	0.023208	0.028263	0.932891	613	1	-4.2729
TAX1BP1	6	0.023285	0.031284	0.932891	614	1	-3.1299
PHYH	5	0.023299	0.02836	0.932891	615	1	-1.9509
PLD6	6	0.023557	0.031529	0.932891	616	1	-3.7731
PRSS33	5	0.023661	0.028672	0.932891	617	1	-2.1767
ALMS1	6	0.023774	0.031719	0.932891	618	1	-4.4908
PAX6	6	0.023828	0.031776	0.932891	619	1	-3.4635
AAMDC	6	0.023883	0.031815	0.932891	620	1	-3.7242
SSH2	6	0.023937	0.03186	0.932891	621	1	-3.602
PELI3	6	0.023991	0.031911	0.932891	622	1	-1.7217
SUGT1	3	0.024026	0.0252	0.932891	623	1	-1.6895
MLLT1	6	0.0241	0.032008	0.932891	624	1	-3.3186
PHF20	5	0.024114	0.029064	0.932891	625	1	-3.4803
TRPV5	6	0.024154	0.032059	0.932891	626	1	-4.6344
ZNF367	6	0.024263	0.032143	0.932891	627	1	-3.1761
FAM155B	5	0.024295	0.029233	0.932891	628	1	-3.7731
PCDH10	6	0.024371	0.032226	0.932891	629	1	-2.5893
GPR34	6	0.024534	0.032376	0.932891	630	1	-4.1667
ZNF276	6	0.024642	0.032475	0.932891	631	1	-3.7989
SHCBP1	6	0.024751	0.032575	0.932891	632	1	-2.8578
SETX	5	0.024793	0.029684	0.932891	633	1	-1.4925
PLEKHF1	6	0.024859	0.032669	0.932891	634	1	-2.7873
NUCB2	5	0.024929	0.029803	0.932891	635	1	-2.2091
hsa-mir-4755	3	0.024979	0.026117	0.932891	636	1	-0.14951
TRIM65	3	0.025006	0.02615	0.932891	637	1	-0.84621
C5orf46	6	0.025022	0.032799	0.932891	638	1	-3.685
SIX3	6	0.025076	0.032844	0.932891	639	1	-4.5136
FGG	6	0.025185	0.032945	0.932891	640	1	-2.8039
ACOT13	5	0.0252	0.030033	0.932891	641	1	-2.8193
PSAT1	6	0.025239	0.03299	0.932891	642	1	-3.4983
SLC10A6	5	0.025562	0.03037	0.932891	643	1	-1.7826
PRUNE2	6	0.025619	0.033328	0.932891	644	1	-3.5101
POP7	4	0.025655	0.028287	0.932891	645	1	-1.7826
KCNJ1	6	0.025727	0.033428	0.932891	646	1	-2.13
IL18RAP	5	0.025743	0.030531	0.932891	647	1	-3.4126
BIRC7	4	0.025764	0.028389	0.932891	648	1	-1.7826
ARHGEF10	6	0.025781	0.033468	0.932891	649	1	-2.7873
PRR14	6	0.02589	0.033572	0.932891	650	1	-2.2409
TRHR	5	0.025923	0.030683	0.932891	651	1	-3.3982
SCN5A	6	0.025944	0.033626	0.932891	652	1	-3.4772
KRTCAP2	3	0.025987	0.027091	0.932891	653	1	-0.84621
C2orf71	5	0.026104	0.030848	0.932891	654	1	-3.3368
CEP85L	6	0.026106	0.033768	0.932891	655	1	-3.8079
hsa-mir-874	4	0.026162	0.028748	0.932891	656	1	-3.6067
CPNE5	6	0.026215	0.033857	0.932891	657	1	-2.843
DUSP12	6	0.026269	0.033906	0.932891	658	1	-3.7082
OXSM	3	0.026286	0.027358	0.932891	659	1	-0.84621
TSTD1	6	0.026323	0.03395	0.932891	660	1	-3.5487
NSA2	4	0.026325	0.028904	0.932891	661	1	-1.1111
CSPP1	6	0.026377	0.034007	0.932891	662	1	-4.1126
CPE	6	0.026431	0.034055	0.932891	663	1	-3.4405
CD96	5	0.026511	0.031235	0.932891	664	1	-3.7621
SMAD3	6	0.02654	0.034151	0.932891	665	1	-4.1911
LURAP1L	6	0.026865	0.034441	0.932891	666	1	-3.2082
ADAM20	5	0.026872	0.031583	0.932891	667	1	-1.9578
TAAR6	5	0.026917	0.031628	0.932891	668	1	-2.8781
PPP2CB	6	0.026973	0.034536	0.932891	669	1	-3.5073
CTSO	6	0.027081	0.034619	0.932891	670	1	-2.0673
ZG16	6	0.02719	0.034718	0.932891	671	1	-2.9109
ZFX	5	0.027279	0.031954	0.932891	672	1	-1.593
LDLRAP1	6	0.027352	0.034869	0.932891	673	1	-2.6716
KDELC2	6	0.027568	0.035056	0.932891	674	1	-1.8651
hsa-mir-4683	3	0.027591	0.028609	0.932891	675	1	-2.8502
hsa-mir-4323	4	0.027609	0.030102	0.932891	676	1	-4.7698
hsa-mir-7-3	3	0.027646	0.028653	0.932891	677	1	-1.3045
CAPN5	5	0.027685	0.032325	0.932891	678	1	-2.5497
TBXAS1	4	0.02779	0.030258	0.932891	679	1	-2.0063
LRRIQ3	5	0.02782	0.032445	0.932891	680	1	-3.0196
hsa-mir-24-2	4	0.027826	0.030289	0.932891	681	1	-2.9606
SPG20	6	0.027947	0.03537	0.932891	682	1	-3.0078
N6AMT1	5	0.027956	0.032568	0.932891	683	1	-2.2712
NAALADL2	6	0.028001	0.035422	0.932891	684	1	-4.3141
C1orf189	4	0.028007	0.030464	0.932891	685	1	-1.4568
PTGES2	6	0.028055	0.03547	0.932891	686	1	-3.8691
CDH8	6	0.02811	0.035516	0.932891	687	1	-3.8902
SPATA31A6	3	0.028135	0.029125	0.932891	688	1	-0.84621
FOXD4L2	5	0.028136	0.032745	0.932891	689	1	-3.1606
RIIAD1	6	0.028164	0.035564	0.932891	690	1	-3.0117
CCNC	6	0.028218	0.035619	0.932891	691	1	-2.2041
REPIN1	5	0.028272	0.032865	0.932891	692	1	-3.1087
ZNF81	6	0.028272	0.035665	0.932891	693	1	-2.9596
KLHL8	5	0.028362	0.032945	0.932891	694	1	-1.2275
TJP1	6	0.028434	0.035824	0.932891	695	1	-3.8028
EHBP1L1	6	0.028542	0.03592	0.932891	696	1	-2.193
ALDH8A1	6	0.028596	0.035975	0.932891	697	1	-5.8168
GLRX	6	0.02865	0.036021	0.932891	698	1	-4.8271
hsa-mir-548q	3	0.028651	0.029627	0.932891	699	1	-1.1111
NAA50	4	0.028694	0.031098	0.932891	700	1	-0.84621
SSR3	6	0.028704	0.036074	0.932891	701	1	-4.6029
hsa-mir-4699	4	0.02873	0.031126	0.932891	702	1	-3.0689
KIF5B	6	0.028758	0.036131	0.932891	703	1	-2.5583
SGK196	4	0.028802	0.031195	0.932891	704	1	-3.3458
C11orf68	6	0.028813	0.036179	0.932891	705	1	-3.1087
PAPD4	5	0.028903	0.03344	0.932891	706	1	-2.018
MIIP	6	0.028921	0.036267	0.932891	707	1	-1.5824
hsa-mir-4322	4	0.028947	0.031327	0.932891	708	1	-3.3452
TNFSF15	6	0.028975	0.036312	0.932891	709	1	-2.6431
hsa-mir-3160-1	4	0.028983	0.03136	0.932891	710	1	-4.4261
MUSTN1	5	0.029129	0.033646	0.932891	711	1	-0.84621
NEO1	6	0.029137	0.036465	0.932891	712	1	-4.0602
MYBPC1	6	0.029191	0.036509	0.932891	713	1	-2.3574
RIT2	6	0.029245	0.036549	0.932891	714	1	-2.6299
MRPS26	6	0.029299	0.036609	0.932891	715	1	-2.336
KBTBD4	5	0.029309	0.033804	0.932891	716	1	-1.4959
SOX7	6	0.029353	0.036655	0.932891	717	1	-2.7609
PTK7	5	0.029399	0.033878	0.932891	718	1	-3.439
AMPD1	6	0.029461	0.03675	0.932891	719	1	-3.4664
MDFIC	5	0.029489	0.033955	0.932891	720	1	-2.2557
IFI6	6	0.029785	0.03703	0.932891	721	1	-3.3863
hsa-mir-3662	3	0.029792	0.030751	0.932891	722	1	-2.5327
WHSC1	5	0.029895	0.034335	0.932891	723	1	-3.4018
TMEM181	6	0.029947	0.03718	0.932891	724	1	-4.1126
MLL	4	0.029994	0.032287	0.932891	725	1	-4.4414
NDUFS1	6	0.030055	0.037272	0.932891	726	1	-3.7082
SLFNL1	5	0.030165	0.034582	0.932891	727	1	-2.7425
SPATA31C2	6	0.030271	0.037447	0.932891	728	1	-4.281
C19orf35	6	0.030325	0.037492	0.932891	729	1	-3.3857
METTL7A	6	0.030379	0.037541	0.932891	730	1	-2.0407
MRPL35	5	0.03039	0.034781	0.932891	731	1	-3.2446
PPIAL4F	2	0.030443	0.030551	0.932891	732	1	-0.33658
NAGLU	4	0.030463	0.032716	0.932891	733	1	-3.2851
ZFPM1	5	0.03057	0.034958	0.932891	734	1	-3.1606
KRTAP5-1	4	0.030571	0.032831	0.932891	735	1	-1.5586
hsa-mir-4445	4	0.030643	0.032905	0.932891	736	1	-2.193
MAPRE3	6	0.030649	0.037786	0.932891	737	1	-3.9048
COX6B2	4	0.030679	0.032944	0.932891	738	1	-1.8072
ODF2	6	0.030757	0.037883	0.932891	739	1	-3.2172
FGF3	6	0.030919	0.038027	0.932891	740	1	-2.7348
RILPL2	5	0.03102	0.03534	0.932891	741	1	-1.3045
DNMT3B	4	0.031076	0.033328	0.932891	742	1	-0.84621
PCDHGB1	2	0.03108	0.031169	0.932891	743	1	-1.633
EP300	6	0.031081	0.038163	0.932891	744	1	-3.4966
hsa-mir-609	4	0.031112	0.033362	0.932891	745	1	-3.9078
TRPC5OS	6	0.031135	0.038214	0.932891	746	1	-2.5189
PYY	6	0.031189	0.038264	0.932891	747	1	-3.0321
WDR96	4	0.031256	0.033502	0.932891	748	1	-1.1111
PRMT5	3	0.031257	0.032188	0.932891	749	1	-0.84621
ZCCHC4	5	0.031291	0.035594	0.932891	750	1	-1.5825
SMUG1	6	0.031297	0.038365	0.932891	751	1	-2.1388
CNTN3	6	0.031405	0.038459	0.932891	752	1	-4.4142
ATP1A1	5	0.031426	0.035717	0.932891	753	1	-2.9779
IQSEC1	6	0.031458	0.038511	0.932891	754	1	-1.915
WHAMM	5	0.031471	0.035757	0.932891	755	1	-2.1919
IZUMO2	6	0.031512	0.038569	0.932891	756	1	-3.8506
EXOC5	3	0.031555	0.032476	0.932891	757	1	-0.32414
CIRH1A	3	0.031609	0.032525	0.932891	758	1	-0.84621
CDK6	6	0.03162	0.03867	0.932891	759	1	-1.9563
GPR85	6	0.031674	0.038718	0.932891	760	1	-2.7873
SCARA3	5	0.031695	0.035973	0.932891	761	1	-2.3707
LYRM4	6	0.031836	0.038872	0.932891	762	1	-3.2278
CYP3A5	5	0.031875	0.036139	0.932891	763	1	-4.4424
ITPR2	6	0.03189	0.038922	0.932891	764	1	-4.1126
hsa-mir-4739	2	0.031934	0.032019	0.932891	765	1	-0.36113
KRTAP5-3	4	0.031977	0.034151	0.932891	766	1	-0.84621
ZNF449	6	0.031998	0.039038	0.932891	767	1	-3.2579
VSTM2A	6	0.032052	0.039072	0.932891	768	1	-3.8954
MOB3A	6	0.032106	0.039124	0.932891	769	1	-2.3238
FN3KRP	5	0.032145	0.036383	0.932891	770	1	-4.1946
CHTOP	6	0.032267	0.039273	0.932891	771	1	-2.633
TNFRSF21	5	0.03237	0.03659	0.932891	772	1	-3.1147
UBASH3B	6	0.032483	0.039465	0.932891	773	1	-2.8015
PROSER2	6	0.032537	0.039515	0.932891	774	1	-4.7821
ZNF446	6	0.032806	0.039761	0.932891	775	1	-3.8985
RASSF1	6	0.03286	0.039806	0.932891	776	1	-3.9815
CAPN9	6	0.032914	0.039859	0.932891	777	1	-3.2573
CLCN4	6	0.033075	0.039993	0.932891	778	1	-4.397
TAS2R16	5	0.033134	0.037303	0.932891	779	1	-3.7731
SLC14A2	5	0.033179	0.037342	0.932891	780	1	-2.1243
IFT122	6	0.033183	0.040089	0.932891	781	1	-3.3519
KIAA1614	4	0.033274	0.035413	0.932891	782	1	-1.9391
NDUFAF1	6	0.033399	0.04028	0.932891	783	1	-2.6259
OR5A2	6	0.033506	0.040372	0.932891	784	1	-3.6864
CFP	6	0.033614	0.040478	0.932891	785	1	-3.743
STX17	5	0.033696	0.037809	0.932891	786	1	-4.9969
PAX2	6	0.033722	0.040566	0.932891	787	1	-3.2815
CHN2	6	0.033775	0.040609	0.932891	788	1	-2.3459
OGT	3	0.03383	0.034645	0.932891	789	1	-0.84621
hsa-mir-381	4	0.033922	0.036029	0.932891	790	1	-2.7431
XPOT	5	0.033943	0.038025	0.932891	791	1	-1.7217
TMEM212	5	0.033988	0.038064	0.932891	792	1	-2.3179
EPSTI1	6	0.033991	0.040815	0.932891	793	1	-4.1168
F9	6	0.034045	0.040866	0.932891	794	1	-2.4569
ZNF574	5	0.034077	0.038146	0.932891	795	1	-2.7873
ZNF358	5	0.034122	0.038188	0.932891	796	1	-3.8469
USHBP1	6	0.034152	0.040965	0.932891	797	1	-3.4481
ARMC1	5	0.034167	0.03823	0.932891	798	1	-1.6895
NKIRAS1	6	0.034206	0.041006	0.932891	799	1	-3.7615
DHRS12	6	0.03426	0.041056	0.932891	800	1	-2.8013
SETD8	4	0.034282	0.036375	0.932891	801	1	-0.84621
C16orf93	5	0.034302	0.038356	0.932891	802	1	-2.2712
ICMT	6	0.034314	0.041102	0.932891	803	1	-2.6775
FARP2	6	0.034367	0.041151	0.932891	804	1	-3.6319
ANGPTL1	4	0.03439	0.036473	0.932891	805	1	-1.6895
DGCR6L	6	0.034475	0.041241	0.932891	806	1	-3.3996
TIGD5	6	0.034529	0.041288	0.932891	807	1	-3.9693
PEX2	6	0.034636	0.041386	0.932891	808	1	-3.8143
NOD1	6	0.03469	0.041441	0.932891	809	1	-4.66
TTC13	6	0.034744	0.041492	0.932891	810	1	-4.3846
hsa-mir-6124	2	0.034748	0.034755	0.932891	811	1	-0.84621
TOB1	6	0.034798	0.041534	0.932891	812	1	-4.806
MRPS7	3	0.034886	0.03567	0.932891	813	1	-0.84621
FAM101A	6	0.034905	0.041635	0.932891	814	1	-2.789
POU3F2	6	0.034959	0.041683	0.932891	815	1	-4.1647
RPL7L1	3	0.034967	0.035752	0.932891	816	1	-0.84621
CCDC89	6	0.035013	0.041734	0.932891	817	1	-3.3335
ABCB11	5	0.03502	0.039	0.932891	818	1	-2.13
PKDCC	5	0.035065	0.03904	0.932891	819	1	-1.9353
PAWR	6	0.03512	0.041832	0.932891	820	1	-3.4471
AFF3	4	0.035181	0.037255	0.932891	821	1	-0.84621
C22orf23	6	0.035228	0.04194	0.932891	822	1	-3.4746
LHPP	6	0.035336	0.04204	0.932891	823	1	-4.0388
ZNF34	5	0.035379	0.039343	0.932891	824	1	-2.884
TMEM98	6	0.035389	0.042084	0.932891	825	1	-2.9675
TMEM47	4	0.035433	0.037491	0.932891	826	1	-0.84621
SREK1IP1	6	0.035443	0.042126	0.932891	827	1	-1.7627
ZNF440	5	0.035468	0.039418	0.932891	828	1	-4.0821
TPBG	4	0.035469	0.037525	0.932891	829	1	-0.84621
PSMD14	4	0.035505	0.037552	0.932891	830	1	-0.84621
C1orf43	6	0.035551	0.04222	0.932891	831	1	-3.1663
SLC15A4	5	0.035603	0.039543	0.932891	832	1	-2.0617
HYI	6	0.035604	0.042272	0.932891	833	1	-3.8079
C19orf59	6	0.035658	0.042318	0.932891	834	1	-2.132
ACTC1	5	0.035693	0.039636	0.932891	835	1	-3.4953
LCA5	6	0.035712	0.042367	0.932891	836	1	-3.0041
ZFYVE19	6	0.035819	0.042456	0.932891	837	1	-4.0008
ARAP2	6	0.035873	0.042512	0.932891	838	1	-2.8015
ATP12A	5	0.035917	0.039856	0.932891	839	1	-2.193
NCK2	6	0.035927	0.042564	0.932891	840	1	-2.9581
KLC2	5	0.035962	0.039891	0.932891	841	1	-1.8261
hsa-mir-15a	3	0.035967	0.036709	0.932891	842	1	-2.1702
EHBP1	6	0.036034	0.042662	0.932891	843	1	-2.7602
SSR2	5	0.036141	0.040061	0.932891	844	1	-2.0769
VPS26B	6	0.036195	0.042797	0.932891	845	1	-2.7297
SIGLEC10	3	0.036211	0.036952	0.932891	846	1	-0.84621
ITLN1	6	0.036249	0.042836	0.932891	847	1	-3.1132
GREM1	6	0.036303	0.042886	0.932891	848	1	-3.9224
ZNF503	5	0.03641	0.040302	0.932891	849	1	-2.0673
APLF	6	0.036437	0.043014	0.932891	850	1	-2.0646
RNF11	6	0.036437	0.043014	0.932891	851	1	-4.0285
DPH7	5	0.036455	0.040343	0.932891	852	1	-3.9039
VCAM1	6	0.036518	0.043091	0.932891	853	1	-1.8474
PLCE1	6	0.036625	0.043188	0.932891	854	1	-3.6741
AURKA	5	0.036634	0.040514	0.932891	855	1	-0.84621
RHPN1	6	0.036679	0.043232	0.932891	856	1	-4.7551
C7orf69	6	0.036786	0.043354	0.932891	857	1	-3.0863
SH3BP5L	5	0.036813	0.040684	0.932891	858	1	-3.1663
TEX2	6	0.036893	0.043447	0.932891	859	1	-3.2904
TSSK4	6	0.036947	0.043495	0.932891	860	1	-3.9688
NUDT16L1	5	0.036948	0.040787	0.932891	861	1	-2.3326
MAZ	6	0.037001	0.043549	0.932891	862	1	-2.8459
SNX13	6	0.037054	0.04361	0.932891	863	1	-3.9739
PEX19	5	0.037082	0.040904	0.932891	864	1	-0.84621
CYB5D2	6	0.037162	0.043695	0.932891	865	1	-3.2908
HSPB9	6	0.037215	0.043748	0.932891	866	1	-4.7075
SELK	6	0.037269	0.0438	0.932891	867	1	-1.9544
IL25	6	0.037323	0.043846	0.932891	868	1	-4.0696
FITM1	5	0.037485	0.04128	0.932891	869	1	-2.635
LRRTM4	6	0.037537	0.044048	0.932891	870	1	-3.2082
C1orf94	5	0.037664	0.041443	0.932891	871	1	-3.2908
THEMIS2	6	0.037698	0.044193	0.932891	872	1	-3.4315
C4orf29	5	0.037709	0.041487	0.932891	873	1	-2.2409
ANKS4B	6	0.037752	0.044245	0.932891	874	1	-4.0515
hsa-mir-5002	4	0.037767	0.039644	0.932891	875	1	-3.2158
SF3B2	6	0.037806	0.044288	0.932891	876	1	-3.9749
PCSK9	5	0.037843	0.041613	0.932891	877	1	-3.1404
RNFT2	6	0.037859	0.044339	0.932891	878	1	-2.9619
BCCIP	4	0.03791	0.039783	0.932891	879	1	-1.8651
TRIM67	6	0.037967	0.044432	0.932891	880	1	-2.236
CLCNKA	5	0.038112	0.041842	0.932891	881	1	-2.6839
TAS2R9	6	0.038181	0.044631	0.932891	882	1	-3.8808
ATP6V1B1	6	0.038288	0.044725	0.932891	883	1	-4.9125
PTMA	2	0.0383	0.038278	0.932891	884	1	-0.84621
LAMB2	6	0.038342	0.044778	0.932891	885	1	-3.8918
SCFD2	5	0.03838	0.042074	0.932891	886	1	-4.2983
CAV1	5	0.038469	0.04216	0.932891	887	1	-0.84621
PLS3	6	0.038503	0.044925	0.932891	888	1	-4.0837
ZNF646	6	0.038556	0.044968	0.932891	889	1	-2.9675
ALDH1L1	6	0.03861	0.045014	0.932891	890	1	-2.7191
IL3RA_X	6	0.038664	0.045054	0.932891	891	1	-4.6294
HSPA9	5	0.038783	0.042436	0.932891	892	1	-1.8651
SLC26A2	6	0.038824	0.045203	0.932891	893	1	-3.7203
AKAP12	6	0.038878	0.04526	0.932891	894	1	-3.9484
MCM7	4	0.038914	0.040713	0.932891	895	1	-0.84621
XYLT1	6	0.038932	0.045305	0.932891	896	1	-2.6586
SSNA1	5	0.039006	0.042653	0.932891	897	1	-1.1836
TUBB4A	6	0.039039	0.045395	0.932891	898	1	-4.1183
ACE	5	0.039051	0.04269	0.932891	899	1	-2.3187
BCL11B	6	0.039092	0.045449	0.932891	900	1	-3.4866
SMARCC1	5	0.03914	0.042781	0.932891	901	1	-2.8761
MBNL1	5	0.039185	0.042821	0.932891	902	1	-1.0244
IKBIP	6	0.039226	0.045578	0.932891	903	1	-1.5694
IL17F	5	0.03923	0.042867	0.932891	904	1	-2.6951
RPF2	3	0.039234	0.039868	0.932891	905	1	-0.84621
SBF2	6	0.039307	0.04564	0.932891	906	1	-2.1243
PTPLAD1	5	0.039319	0.042951	0.932891	907	1	-2.6732
MAEL	6	0.03936	0.045684	0.932891	908	1	-3.8189
RAD54L2	6	0.039414	0.045737	0.932891	909	1	-2.5346
HLF	5	0.039453	0.04308	0.932891	910	1	-2.7658
LIMK1	6	0.039467	0.045786	0.932891	911	1	-4.5177
hsa-mir-568	4	0.039559	0.041312	0.932891	912	1	-1.5825
PRDM12	6	0.039575	0.045885	0.932891	913	1	-3.8187
hsa-mir-3155a	4	0.039631	0.04139	0.932891	914	1	-5.05
DDX43	5	0.039632	0.043243	0.932891	915	1	-2.6168
LAX1	4	0.039667	0.041422	0.932891	916	1	-1.8651
ITGBL1	6	0.039735	0.046025	0.932891	917	1	-4.2664
TCTE1	6	0.039789	0.046069	0.932891	918	1	-1.8242
AK2	6	0.039842	0.046118	0.932891	919	1	-5.0569
MTCH1	6	0.039896	0.046161	0.932891	920	1	-2.2699
TP53I13	5	0.0399	0.043503	0.932891	921	1	-2.5625
RHOT1	2	0.039965	0.039946	0.932891	922	1	-0.84621
MS4A4A	6	0.040003	0.046261	0.932891	923	1	-2.9619
PEX11B	6	0.040057	0.046309	0.932891	924	1	-3.7829
GIN1	6	0.04011	0.046361	0.932891	925	1	-4.7075
HPN	6	0.040164	0.046409	0.932891	926	1	-4.6073
METTL1	4	0.040168	0.041884	0.932891	927	1	-1.6895
TMX1	6	0.040217	0.046458	0.932891	928	1	-3.3414
HSPH1	6	0.040297	0.04654	0.932891	929	1	-1.7874
PGLYRP2	6	0.040378	0.046611	0.932891	930	1	-1.6773
DEFB106A	6	0.040431	0.046665	0.932891	931	1	-3.9718
RPS17	5	0.040436	0.044014	0.932891	932	1	-1.004
C7orf62	4	0.040455	0.042146	0.932891	933	1	-1.4358
HEBP1	5	0.040481	0.044048	0.932891	934	1	-3.6028
FOXD3	6	0.040485	0.046713	0.932891	935	1	-2.7084
hsa-mir-4507	3	0.040582	0.04119	0.932891	936	1	-0.84621
GDPD3	5	0.040615	0.044159	0.932891	937	1	-2.8253
GABARAPL1	6	0.040699	0.046928	0.932891	938	1	-2.1428
POMZP3	4	0.040813	0.042461	0.932891	939	1	-1.5689
HIST1H2AG	6	0.040913	0.047119	0.932891	940	1	-2.1477
METTL17	4	0.040956	0.042601	0.932891	941	1	-1.3045
HDC	5	0.040972	0.04448	0.932891	942	1	-2.7196
CCNL2	5	0.041017	0.044529	0.932891	943	1	-3.775
VIL1	6	0.041073	0.047256	0.932891	944	1	-1.3307
OXSR1	6	0.04118	0.047347	0.932891	945	1	-3.9776
DVL2	6	0.041234	0.047395	0.932891	946	1	-1.7013
NOA1	6	0.041287	0.047439	0.932891	947	1	-2.193
OR10A6	6	0.041341	0.047489	0.932891	948	1	-2.0475
hsa-mir-943	4	0.04135	0.042969	0.932891	949	1	-4.4549
LIPN	6	0.041501	0.047637	0.932891	950	1	-4.6021
OR2G6	5	0.041552	0.045034	0.932891	951	1	-3.3458
S100A14	6	0.041555	0.047691	0.932891	952	1	-2.2671
CHRND	6	0.041662	0.047777	0.932891	953	1	-3.1218
hsa-mir-371a	4	0.041672	0.043263	0.932891	954	1	-1.6936
PIGL	2	0.041683	0.041644	0.932891	955	1	-0.84621
DPYD	5	0.041731	0.045187	0.932891	956	1	-3.7847
SCP2D1	6	0.041768	0.047875	0.932891	957	1	-4.0238
LRP11	5	0.041954	0.045388	0.932891	958	1	-2.5039
SLC2A11	6	0.041982	0.048073	0.932891	959	1	-4.0439
OR1G1	6	0.042036	0.048116	0.932891	960	1	-2.1678
RBM12	5	0.042043	0.045472	0.932891	961	1	-4.4154
SPSB1	6	0.042143	0.048221	0.932891	962	1	-4.5306
MRC2	6	0.042196	0.048271	0.932891	963	1	-2.221
LPHN1	6	0.042249	0.048319	0.932891	964	1	-3.0992
hsa-mir-4523	1	0.042251	0.042158	0.932891	965	0	-0.84621
IKZF3	6	0.042356	0.048405	0.932891	966	1	-2.9631
ZFP92	6	0.042463	0.048511	0.932891	967	1	-2.7196
SULT6B1	6	0.042517	0.048563	0.932891	968	1	-3.0041
ANO7	5	0.042623	0.046001	0.932891	969	1	-4.15
RERE	4	0.042637	0.044166	0.932891	970	1	-0.90978
hsa-mir-4428	3	0.042789	0.043345	0.932891	971	1	-1.5825
ZNF517	6	0.042837	0.048855	0.932891	972	1	-4.1637
MALSU1	5	0.042846	0.046221	0.932891	973	1	-1.9307
LPIN1	6	0.043051	0.049048	0.932891	974	1	-3.5343
PIN1	5	0.043202	0.046537	0.932891	975	1	-2.5774
ABCB7	5	0.043291	0.046625	0.932891	976	1	-1.6895
MND1	6	0.043371	0.049324	0.932891	977	1	-3.6482
CPSF6	6	0.043424	0.049377	0.932891	978	1	-2.884
ZBTB32	6	0.043478	0.049427	0.932891	979	1	-2.7283
ATP5J2-PTCD1	4	0.04353	0.044999	0.932891	980	1	-0.84621
SNX2	5	0.043603	0.046921	0.932891	981	1	-2.5652
IL1F10	6	0.043638	0.049579	0.932891	982	1	-3.1437
hsa-mir-4475	4	0.043673	0.045142	0.932891	983	1	-4.4571
PRAF2	6	0.043691	0.049621	0.932891	984	1	-3.3997
FGFR1	5	0.043737	0.047055	0.932891	985	1	-3.6632
FZD2	6	0.043745	0.049672	0.932891	986	1	-4.0692
COMMD5	4	0.04378	0.045249	0.932891	987	1	-2.5602
C15orf43	6	0.043851	0.049746	0.932891	988	1	-4.4652
CYP4A22	6	0.043905	0.049797	0.932891	989	1	-4.3502
SLC39A2	6	0.043958	0.049839	0.932891	990	1	-4.1168
SFXN5	5	0.044004	0.047324	0.932891	991	1	-3.4929
ZNF623	6	0.044065	0.049936	0.932891	992	1	-4.0736
MRPS24	4	0.044102	0.045552	0.932891	993	1	-0.84621
ST18	6	0.044118	0.049985	0.932891	994	1	-3.3666
TSPYL1	6	0.044225	0.050085	0.932891	995	1	-2.3
HHAT	5	0.04436	0.047644	0.932891	996	1	-2.5189
INTS2	6	0.044385	0.050225	0.932891	997	1	-3.1132
SUOX	6	0.044438	0.050281	0.932891	998	1	-3.02
SF3A3	5	0.044449	0.047731	0.932891	999	1	-1.6895
EPS15L1	6	0.044492	0.050327	0.932891	1000	1	-2.4417
PINK1	4	0.04453	0.045941	0.932891	1001	1	-1.1111
NAP1L5	6	0.044545	0.050375	0.932891	1002	1	-2.5816
PPP1R13L	6	0.044705	0.050513	0.932891	1003	1	-3.1432
UBE2V1	6	0.044758	0.050562	0.932891	1004	1	-2.3234
CASC5	5	0.04485	0.048114	0.932891	1005	1	-1.8651
TCP11X2	4	0.044851	0.046238	0.932891	1006	1	-2.0677
ATP6V1C1	6	0.044865	0.050661	0.932891	1007	1	-1.9544
TRIM9	5	0.044894	0.048155	0.932891	1008	1	-2.4257
NFIA	6	0.044918	0.050703	0.932891	1009	1	-3.9333
ANKRD20A2	1	0.044975	0.044944	0.932891	1010	0	0.25028
RRNAD1	6	0.045131	0.050884	0.932891	1011	1	-2.1648
PIGN	6	0.045185	0.050938	0.932891	1012	1	-2.6168
C10orf99	4	0.045279	0.046634	0.932891	1013	1	-1.7826
SRSF12	6	0.045291	0.051031	0.932891	1014	1	-3.4014
CYP2C19	4	0.045315	0.04667	0.932891	1015	1	-2.6173
MSI1	5	0.045339	0.048588	0.932891	1016	1	-0.41898
PFKL	5	0.045428	0.048672	0.932891	1017	1	-4.5437
IMPDH2	3	0.04545	0.045927	0.932891	1018	1	-0.84621
TNFRSF6B	6	0.045451	0.051156	0.932891	1019	1	-3.02
LOR	5	0.045472	0.048709	0.932891	1020	1	-1.8177
TMEM170B	6	0.045718	0.051381	0.932891	1021	1	-2.4257
ZNF135	6	0.045771	0.051428	0.932891	1022	1	-5.2336
KRTCAP3	5	0.045873	0.0491	0.932891	1023	1	-1.7423
TXNDC17	4	0.045903	0.047202	0.932891	1024	1	-1.7826
IRAK1BP1	6	0.045931	0.051562	0.932891	1025	1	-0.50947
ZNF766	5	0.045962	0.049175	0.932891	1026	1	-2.8549
USP22	6	0.046037	0.051671	0.932891	1027	1	-3.3857
CCDC112	6	0.04609	0.051718	0.932891	1028	1	-2.0407
NDUFAF2	5	0.046139	0.049346	0.932891	1029	1	-1.4568
CCND3	6	0.046144	0.051762	0.932891	1030	1	-2.0176
hsa-mir-6784	3	0.046175	0.046606	0.932891	1031	1	-1.5825
UPB1	6	0.046197	0.051812	0.932891	1032	1	-3.1957
TXNDC12	5	0.046406	0.049571	0.932891	1033	1	-1.5825
CFD	6	0.04641	0.052005	0.932891	1034	1	-3.6228
DSG2	6	0.046463	0.052047	0.932891	1035	1	-3.836
NUDCD3	3	0.04647	0.046893	0.932891	1036	1	-0.84621
SMARCE1	5	0.046495	0.049659	0.932891	1037	1	-2.3145
XK	5	0.046539	0.049706	0.932891	1038	1	-4.0857
DEFB1	5	0.046673	0.04983	0.932891	1039	1	-3.3368
MIB1	6	0.046729	0.052296	0.932891	1040	1	-3.1963
hsa-mir-3118-4	2	0.046774	0.046704	0.932891	1041	1	0.70061
U2AF1	3	0.046873	0.047284	0.932891	1042	1	-0.84621
ELN	6	0.046942	0.052492	0.932891	1043	1	-3.3982
CKS1B	6	0.047049	0.05259	0.932891	1044	1	-0.96068
hsa-mir-6511a-4	4	0.047097	0.048315	0.932891	1045	1	-0.84621
TGM7	4	0.047204	0.04841	0.932891	1046	1	-1.4568
C22orf42	6	0.047208	0.052726	0.932891	1047	1	-3.9199
CELF1	6	0.047262	0.052768	0.932891	1048	1	-2.9113
KCNE1	4	0.047311	0.048515	0.932891	1049	1	-1.5825
SCUBE2	6	0.047421	0.052905	0.932891	1050	1	-3.5767
PXK	5	0.047516	0.050637	0.932891	1051	1	-2.1767
ACSM2A	6	0.047634	0.053099	0.932891	1052	1	-3.3458
LUC7L	5	0.047738	0.050843	0.932891	1053	1	-1.8474
ACKR3	6	0.047793	0.053252	0.932891	1054	1	-3.4744
OR51A2	6	0.047847	0.053299	0.932891	1055	1	-4.1599
C10orf131	5	0.047872	0.050968	0.932891	1056	1	-2.884
ZNF624	6	0.0479	0.053349	0.932891	1057	1	-3.2964
ZIM3	5	0.04796	0.051053	0.932891	1058	1	-2.882
HAS2	6	0.048006	0.053453	0.932891	1059	1	-2.0981
SORD	6	0.048059	0.0535	0.932891	1060	1	-2.9427
hsa-mir-484	3	0.048079	0.048484	0.932891	1061	1	-0.84621
RTL1	6	0.048112	0.053549	0.932891	1062	1	-3.2571
ST3GAL4	5	0.048182	0.051273	0.932891	1063	1	-2.0673
CEP120	6	0.048219	0.05365	0.932891	1064	1	-1.761
DYNC2H1	5	0.048227	0.051312	0.932891	1065	1	-2.6168
MICAL3	6	0.048431	0.053845	0.932891	1066	1	-1.376
C10orf113	6	0.048485	0.053894	0.932891	1067	1	-2.3187
OR52N5	6	0.048591	0.053985	0.932891	1068	1	-4.5096
hsa-mir-550a-2	1	0.048594	0.048627	0.932891	1069	0	0.083888
hsa-mir-6729	2	0.048612	0.048483	0.932891	1070	1	-0.84621
FGF16	6	0.048644	0.054035	0.932891	1071	1	-4.289
PATE3	6	0.048697	0.054084	0.932891	1072	1	-4.1188
DMKN	6	0.04875	0.054133	0.932891	1073	1	-3.5579
SSTR2	5	0.048848	0.051886	0.932891	1074	1	-2.3234
BIN3	6	0.048856	0.054228	0.932891	1075	1	-2.7382
KCNA7	6	0.04891	0.054274	0.932891	1076	1	-3.2079
TRMT61A	5	0.049069	0.052086	0.932891	1077	1	-3.2079
ABCC3	6	0.049122	0.054472	0.932891	1078	1	-2.3187
GPSM3	6	0.049175	0.054518	0.932891	1079	1	-1.5825
CTBP1	6	0.049228	0.054555	0.932891	1080	1	-4.1263
IQGAP3	5	0.049247	0.052236	0.932891	1081	1	-2.0416
RAF1	6	0.049281	0.054603	0.932891	1082	1	-3.601
PSMB4	3	0.049338	0.049752	0.932891	1083	1	-0.84621
hsa-mir-545	4	0.049374	0.050505	0.932891	1084	1	-4.8654
LRR1	4	0.04941	0.050535	0.932891	1085	1	-1.4568
AGPHD1	5	0.049424	0.052399	0.932891	1086	1	-3.251
ESAM	6	0.049441	0.054736	0.932891	1087	1	-3.8618
LMAN2	6	0.049547	0.054837	0.932891	1088	1	-3.2026
GLT8D1	5	0.049557	0.052522	0.932891	1089	1	-1.5694
TTC40	5	0.04969	0.052644	0.932891	1090	1	-4.1126
C9orf152	6	0.049706	0.054984	0.932891	1091	1	-4.6742
FGFBP3	5	0.049734	0.052688	0.932891	1092	1	-2.8756
OR6B1	6	0.049759	0.055032	0.932891	1093	1	-2.8373
SEPT3	3	0.049847	0.05027	0.932891	1094	1	-2.884
hsa-mir-573	4	0.049979	0.051091	0.932891	1095	1	-2.5118
SLC25A27	6	0.050025	0.055262	0.932891	1096	1	-2.6259
STX4	5	0.050089	0.053024	0.932891	1097	1	-2.2712
QTRT1	6	0.050184	0.055394	0.932891	1098	1	-3.4345
CTAGE9	3	0.050302	0.050728	0.932891	1099	1	-0.84621
LDOC1L	6	0.050396	0.0556	0.932891	1100	1	-3.8695
HIST1H2BN	5	0.050443	0.053352	0.932891	1101	1	-0.56216
EVA1B	5	0.050487	0.053402	0.932891	1102	1	-1.7352
NR2F1	6	0.050502	0.055704	0.932891	1103	1	-2.9109
CHCHD3	6	0.050555	0.055757	0.932891	1104	1	-3.4929
UFC1	5	0.050576	0.053494	0.932891	1105	1	-2.4379
NTAN1	6	0.050608	0.05581	0.932891	1106	1	-3.4481
NDUFS2	4	0.050618	0.051735	0.932891	1107	1	-2.1767
MOSPD3	6	0.050714	0.055894	0.932891	1108	1	-3.931
ASGR2	6	0.050768	0.055947	0.932891	1109	1	-3.8918
OOEP	6	0.050821	0.055991	0.932891	1110	1	-4.4684
DHRS9	5	0.050886	0.05379	0.932891	1111	1	-2.4417
CC2D2B	6	0.051086	0.056227	0.932891	1112	1	-2.4645
PCDHGB2	2	0.051149	0.051021	0.932891	1113	1	-0.96142
HMOX2	6	0.051245	0.05639	0.932891	1114	1	-4.8235
TMTC4	6	0.051351	0.05648	0.932891	1115	1	-2.4257
BOLA2	6	0.051404	0.056534	0.932891	1116	1	-4.3583
ARL6IP5	6	0.051457	0.056576	0.932891	1117	1	-3.8096
NLE1	5	0.051506	0.05439	0.932891	1118	1	-2.7196
PBX3	6	0.05151	0.056631	0.932891	1119	1	-3.9981
HEPHL1	6	0.051563	0.056674	0.932891	1120	1	-3.491
SLC35F1	5	0.051638	0.054518	0.932891	1121	1	-2.3569
SPDYE4	6	0.051669	0.056794	0.932891	1122	1	-3.0252
C1QTNF9B	3	0.051693	0.052077	0.932891	1123	1	-2.3187
C14orf28	5	0.051727	0.054597	0.932891	1124	1	-1.7217
ANAPC1	6	0.051775	0.056893	0.932891	1125	1	-1.2845
MBD1	6	0.051828	0.05694	0.932891	1126	1	-4.2692
PTOV1	5	0.05186	0.054733	0.932891	1127	1	-2.4627
ACOT7	6	0.051934	0.057052	0.932891	1128	1	-3.8079
BCL9L	6	0.051987	0.057102	0.932891	1129	1	-3.1293
GEMIN7	6	0.052093	0.057189	0.932891	1130	1	-3.7734
RPTOR	4	0.052109	0.053159	0.932891	1131	1	-0.84621
FXYD5	6	0.052199	0.057287	0.932891	1132	1	-3.5537
DDI1	4	0.052357	0.05342	0.932891	1133	1	-2.0063
SAMD3	6	0.052358	0.057412	0.932891	1134	1	-3.4471
ACTL6A	5	0.05239	0.055193	0.932891	1135	1	-3.7302
DNALI1	6	0.052411	0.057463	0.932891	1136	1	-4.6904
IREB2	6	0.052464	0.057502	0.932891	1137	1	-3.0252
AQP11	5	0.052479	0.055266	0.932891	1138	1	-1.7162
FBXW8	6	0.052517	0.057547	0.932891	1139	1	-3.8444
CLECL1	5	0.052611	0.055387	0.932891	1140	1	-2.1506
TEX264	6	0.052622	0.057633	0.932891	1141	1	-4.1485
PSMC6	5	0.052877	0.055631	0.932891	1142	1	-2.5339
HCST	6	0.05294	0.057909	0.932891	1143	1	-2.9616
CDK17	6	0.053046	0.058011	0.932891	1144	1	-2.0407
MTHFD2L	5	0.053142	0.055884	0.932891	1145	1	-3.0862
DAOA	6	0.053152	0.058111	0.932891	1146	1	-2.9581
ZNF652	6	0.053205	0.058161	0.932891	1147	1	-2.3202
OSTC	4	0.053208	0.054205	0.932891	1148	1	-2.7242
TRIM56	6	0.053364	0.058296	0.932891	1149	1	-3.7346
KIAA1549	6	0.053416	0.058345	0.932891	1150	1	-3.657
hsa-mir-6750	4	0.053421	0.054427	0.932891	1151	1	-2.0063
TNFAIP6	6	0.053469	0.058396	0.932891	1152	1	-4.3025
GLT1D1	6	0.053522	0.058432	0.932891	1153	1	-3.1606
hsa-mir-6736	3	0.053536	0.0539	0.932891	1154	1	0.09437
DAZAP1	5	0.053583	0.05631	0.932891	1155	1	-1.4011
EME2	5	0.053672	0.056406	0.932891	1156	1	-2.9464
LOC283710	6	0.053681	0.058563	0.932891	1157	1	-2.1477
POLB	5	0.053716	0.056454	0.932891	1158	1	-2.2257
PRAMEF11	6	0.053734	0.058612	0.932891	1159	1	-2.7873
LAD1	5	0.05376	0.056492	0.932891	1160	1	-2.3904
PRKAA2	6	0.053787	0.058662	0.932891	1161	1	-1.6174
WNT10A	6	0.05384	0.05871	0.932891	1162	1	-1.8189
MATN2	6	0.053945	0.058806	0.932891	1163	1	-3.5073
hsa-mir-3118-5	1	0.053995	0.053992	0.932891	1164	0	-0.12996
LCE3A	6	0.053998	0.058853	0.932891	1165	1	-3.9776
ABCA10	6	0.054051	0.058908	0.932891	1166	1	-3.6632
MAP1LC3A	6	0.054104	0.058961	0.932891	1167	1	-4.4665
NRCAM	5	0.054202	0.056907	0.932891	1168	1	-1.4568
KCNJ3	6	0.05421	0.059049	0.932891	1169	1	-4.0465
PTMS	4	0.054307	0.055256	0.932891	1170	1	-1.7826
AIPL1	6	0.054369	0.059181	0.932891	1171	1	-3.4548
DNAAF3	6	0.054474	0.059278	0.932891	1172	1	-2.5259
RBM14	3	0.054497	0.054848	0.932891	1173	1	-0.84621
KRT23	5	0.054511	0.057182	0.932891	1174	1	-2.0687
FGFRL1	5	0.054555	0.057233	0.932891	1175	1	-2.5794
ALDH16A1	6	0.05458	0.059367	0.932891	1176	1	-3.6857
CDH7	4	0.054625	0.055564	0.932891	1177	1	-0.84621
ZNF611	5	0.054643	0.05731	0.932891	1178	1	-4.5931
DEFB4B	3	0.054657	0.055015	0.932891	1179	1	-3.1663
PCSK1N	5	0.054731	0.057392	0.932891	1180	1	-2.0482
VPS18	6	0.054739	0.059516	0.932891	1181	1	-3.5926
RTP1	6	0.054844	0.059621	0.932891	1182	1	-2.5727
ZNF106	4	0.054944	0.055849	0.932891	1183	1	-0.84621
APH1B	6	0.05495	0.059714	0.932891	1184	1	-2.2216
TOX4	5	0.054952	0.057608	0.932891	1185	1	-2.0154
KHDRBS1	6	0.055003	0.059777	0.932891	1186	1	-3.6517
HGS	5	0.05504	0.057694	0.932891	1187	1	-2.5259
ZNF257	5	0.055128	0.057779	0.932891	1188	1	-2.0707
ZC3H14	6	0.055214	0.059968	0.932891	1189	1	-4.9236
ETV5	6	0.055267	0.060012	0.932891	1190	1	-4.6613
hsa-mir-5583-1	4	0.055333	0.056233	0.932891	1191	1	-3.6573
hsa-mir-6857	4	0.055369	0.056264	0.932891	1192	1	-3.6332
TMEM129	6	0.055373	0.060115	0.932891	1193	1	-5.0244
UVRAG	5	0.055393	0.05803	0.932891	1194	1	-1.3661
LYRM2	5	0.05557	0.058199	0.932891	1195	1	-2.4649
PDE6G	6	0.055637	0.060347	0.932891	1196	1	-3.5939
HSPE1-MOB4	5	0.055658	0.058281	0.932891	1197	1	-3.7829
INPP5E	6	0.05569	0.060395	0.932891	1198	1	-3.5824
KRTAP10-8	6	0.055795	0.060486	0.932891	1199	1	-3.8068
PARD6A	6	0.055848	0.060523	0.932891	1200	1	-3.1605
LRRC8E	6	0.055901	0.060576	0.932891	1201	1	-3.9307
hsa-mir-1179	4	0.055935	0.056802	0.932891	1202	1	-3.187
TFRC	6	0.055954	0.06062	0.932891	1203	1	-2.2715
ANXA10	6	0.056006	0.060671	0.932891	1204	1	-2.4417
L3MBTL2	6	0.056165	0.060812	0.932891	1205	1	-0.6866
YAE1D1	4	0.056182	0.057048	0.932891	1206	1	-1.1111
FIBP	5	0.056187	0.058763	0.932891	1207	1	-2.5189
TSPY3	1	0.056201	0.056149	0.932891	1208	0	-0.22137
C1QA	6	0.056218	0.060856	0.932891	1209	1	-4.235
ALB	6	0.05627	0.0609	0.932891	1210	1	-2.9427
PTP4A3	6	0.056376	0.061002	0.932891	1211	1	-1.8474
TAC4	5	0.056407	0.058977	0.932891	1212	1	-2.4649
CHAT	6	0.056429	0.061049	0.932891	1213	1	-2.3434
IFNA7	6	0.056534	0.061145	0.932891	1214	1	-2.7512
CASZ1	5	0.056539	0.059102	0.932891	1215	1	-2.1359
C1RL	6	0.05664	0.061239	0.932891	1216	1	-1.4889
C21orf33	6	0.056693	0.061286	0.932891	1217	1	-3.4014
PRAMEF5	5	0.05676	0.05932	0.932891	1218	1	-3.8641
IL11	6	0.056798	0.061386	0.932891	1219	1	-2.2435
hsa-mir-8072	2	0.056824	0.056683	0.932891	1220	0	-0.84621
GRM3	6	0.056851	0.061429	0.932891	1221	1	-3.966
PCTP	6	0.056904	0.061476	0.932891	1222	1	-3.6045
MTERFD1	4	0.056924	0.057764	0.932891	1223	1	-0.42154
C9orf116	6	0.056956	0.061532	0.932891	1224	1	-3.5641
ZNF662	6	0.057062	0.061631	0.932891	1225	1	-3.1707
RAD21L1	5	0.057112	0.059648	0.932891	1226	1	-1.2607
JAG1	6	0.057115	0.061677	0.932891	1227	1	-3.5495
HOOK2	6	0.05722	0.06177	0.932891	1228	1	-3.4525
TRMT10A	6	0.057326	0.061876	0.932891	1229	1	-3.9693
SAGE1	6	0.057378	0.061923	0.932891	1230	1	-3.8604
ANP32A	5	0.05742	0.059926	0.932891	1231	1	-1.4568
UQCRHL	6	0.057431	0.061973	0.932891	1232	1	-4.3843
BTBD1	6	0.057484	0.062026	0.932891	1233	1	-4.2794
PRKCH	5	0.05764	0.060122	0.932891	1234	1	-2.9673
LIX1	6	0.057642	0.062173	0.932891	1235	1	-3.0605
DNTT	6	0.057695	0.06222	0.932891	1236	1	-4.2485
VPS25	4	0.057702	0.058478	0.932891	1237	1	-2.0677
TMA7	2	0.057703	0.057573	0.932891	1238	0	-0.84621
RARS2	3	0.057828	0.058138	0.932891	1239	1	-0.84621
UAP1	6	0.057853	0.062371	0.932891	1240	1	-4.7509
KDM2A	4	0.057878	0.058654	0.932891	1241	1	-2.3937
RGS16	5	0.057904	0.060379	0.932891	1242	1	-1.4971
BNIP2	6	0.057905	0.062423	0.932891	1243	1	-3.762
TMSB4X	4	0.057914	0.058692	0.932891	1244	1	-3.6525
ZNF174	6	0.057958	0.062481	0.932891	1245	1	-3.3414
MAN1A1	6	0.058011	0.062531	0.932891	1246	1	-5.1414
TRIM55	5	0.058036	0.060495	0.932891	1247	1	-1.7217
C13orf45	6	0.058064	0.062587	0.932891	1248	1	-4.0455
NRDE2	6	0.058116	0.062627	0.932891	1249	1	-3.5814
MPDU1	6	0.058169	0.062666	0.932891	1250	1	-1.8474
hsa-mir-4514	4	0.058196	0.058953	0.932891	1251	1	-3.0252
TMEM208	6	0.058222	0.06271	0.932891	1252	1	-1.5694
hsa-mir-8075	2	0.058223	0.058087	0.932891	1253	0	-2.205
hsa-mir-1253	4	0.058337	0.059087	0.932891	1254	1	-5.18
SPRY3_X	6	0.05838	0.062854	0.932891	1255	1	-3.5912
NAA16	6	0.058432	0.062901	0.932891	1256	1	-2.6259
PSG5	6	0.058485	0.062945	0.932891	1257	1	-5.2472
ZC3H18	5	0.058608	0.061012	0.932891	1258	1	-1.3045
DEFB105A	6	0.058643	0.063093	0.932891	1259	1	-2.2689
hsa-mir-548i-1	4	0.058655	0.059388	0.932891	1260	1	-1.376
POC1A	5	0.058916	0.061274	0.932891	1261	1	-0.81402
AMIGO3	6	0.058959	0.063389	0.932891	1262	1	-2.0082
MSGN1	6	0.059064	0.063479	0.932891	1263	1	-4.4172
MTMR6	5	0.059092	0.061446	0.932891	1264	1	-3.2055
NHP2L1	4	0.059096	0.059801	0.932891	1265	1	-0.84621
C9orf142	6	0.059222	0.063617	0.932891	1266	1	-4.4935
hsa-mir-7975	3	0.059238	0.059486	0.932891	1267	1	-1.1686
IRGQ	5	0.059268	0.061615	0.932891	1268	1	-3.251
NTHL1	6	0.059275	0.063663	0.932891	1269	1	-3.6564
M1AP	4	0.05929	0.059981	0.932891	1270	1	-2.0389
FBXO11	6	0.059486	0.063871	0.932891	1271	1	-3.8985
TDRP	3	0.059504	0.059767	0.932891	1272	1	-2.7191
FGFR2	6	0.059538	0.063906	0.932891	1273	1	-3.1761
NR5A1	6	0.059591	0.063958	0.932891	1274	1	-3.7386
RPE	4	0.059643	0.060295	0.932891	1275	1	-1.1111
TFPI	6	0.059696	0.064052	0.932891	1276	1	-3.5037
PCF11	3	0.059717	0.059969	0.932891	1277	1	-0.84621
ITGB2	6	0.059749	0.064098	0.932891	1278	1	-3.4126
GPS2	6	0.059854	0.064194	0.932891	1279	1	-2.9581
CASC4	6	0.059907	0.064247	0.932891	1280	1	-5.0228
ZFAT	6	0.059959	0.064289	0.932891	1281	1	-3.7804
hsa-mir-4650-1	3	0.060036	0.060273	0.932891	1282	1	-2.1243
PRR23B	4	0.060101	0.06073	0.932891	1283	1	-0.84621
C1orf194	3	0.060116	0.060348	0.932891	1284	1	-0.84621
SLC23A1	6	0.060117	0.064422	0.932891	1285	1	-4.9731
PSMB11	6	0.06017	0.064477	0.932891	1286	1	-3.2916
HVCN1	5	0.060191	0.06252	0.932891	1287	1	-2.1767
FOXN1	5	0.060235	0.062559	0.932891	1288	1	-3.8253
FAM227A	6	0.060327	0.064637	0.932891	1289	1	-3.6228
HSPB8	5	0.060366	0.06268	0.932891	1290	1	-2.3583
SNN	6	0.060433	0.064736	0.932891	1291	1	-1.9544
hsa-mir-1255a	3	0.060461	0.060687	0.932891	1292	1	-0.28321
MMP7	6	0.060485	0.064791	0.932891	1293	1	-3.7103
SNX5	6	0.060538	0.064841	0.932891	1294	1	-2.5327
DNTTIP2	5	0.060674	0.062966	0.932891	1295	1	-1.1111
TBL1XR1	6	0.060695	0.06498	0.932891	1296	1	-3.4126
CCER1	5	0.060718	0.063013	0.932891	1297	1	-1.1111
IL2RB	5	0.060805	0.0631	0.932891	1298	1	-2.3147
PABPC1L	4	0.060841	0.061442	0.932891	1299	1	-0.84621
SERPIND1	6	0.060853	0.065132	0.932891	1300	1	-0.74497
FAM177B	6	0.060958	0.065229	0.932891	1301	1	-1.7217
hsa-mir-4251	3	0.060992	0.061193	0.932891	1302	1	-1.9238
hsa-mir-1273g	2	0.060998	0.060812	0.932891	1303	0	-0.84621
HESX1	5	0.061025	0.063318	0.932891	1304	1	-2.5359
IFITM2	6	0.061063	0.065327	0.932891	1305	1	-4.0692
ZCRB1	4	0.061158	0.061739	0.932891	1306	1	-2.1767
FOXN2	5	0.061244	0.063553	0.932891	1307	1	-2.3145
TSPAN19	4	0.061264	0.061827	0.932891	1308	1	-0.84621
CACNG3	6	0.061274	0.065512	0.932891	1309	1	-4.0455
OCM	6	0.061326	0.065564	0.932891	1310	1	-3.4559
LOC100287399	6	0.061431	0.065657	0.932891	1311	1	-3.5455
MT1M	5	0.061464	0.063743	0.932891	1312	1	-4.6854
hsa-mir-320b-1	3	0.061523	0.06171	0.932891	1313	1	-0.47194
CSTF3	5	0.061683	0.063956	0.932891	1314	1	-2.0407
FASTKD5	6	0.061694	0.065907	0.932891	1315	1	-2.6824
KCNK6	4	0.061757	0.062321	0.932891	1316	1	-1.8651
QPRT	5	0.061902	0.064163	0.932891	1317	1	-1.141
CYP21A2	5	0.061946	0.064204	0.932891	1318	1	-2.3932
TM4SF4	6	0.061957	0.066148	0.932891	1319	1	-4.2543
LSMEM2	5	0.062166	0.064407	0.932891	1320	1	-0.89982
ITIH3	6	0.062167	0.066337	0.932891	1321	1	-4.0455
PSMA1	6	0.062272	0.066441	0.932891	1322	1	-3.5487
hsa-mir-6789	4	0.062285	0.062853	0.932891	1323	1	-1.3045
PRTN3	5	0.062297	0.064515	0.932891	1324	1	-1.8942
USP27X	6	0.062324	0.066496	0.932891	1325	1	-3.8988
hsa-mir-328	3	0.062346	0.062504	0.932891	1326	1	-1.1111
EGFR	6	0.062377	0.066539	0.932891	1327	1	-4.5528
ANKRD34B	6	0.062429	0.066585	0.932891	1328	1	-4.4511
STT3B	5	0.062473	0.064675	0.932891	1329	1	-2.5189
NEU2	6	0.062482	0.066634	0.932891	1330	1	-3.4548
CAMP	5	0.06256	0.064744	0.932891	1331	1	-1.2526
APOBEC3A	6	0.062587	0.066724	0.932891	1332	1	-3.4721
P4HA1	3	0.062611	0.062769	0.932891	1333	1	-0.84621
hsa-mir-6077-1	4	0.062637	0.063182	0.932891	1334	1	-2.8039
PDP1	6	0.062692	0.066816	0.932891	1335	1	-2.8963
ABCB4	4	0.062742	0.06328	0.932891	1336	1	-2.4981
CCDC180	6	0.062744	0.066865	0.932891	1337	1	-4.544
PXN	5	0.062779	0.064959	0.932891	1338	1	-3.3368
HELZ	6	0.062849	0.066968	0.932891	1339	1	-3.7313
hsa-mir-4326	3	0.062877	0.063029	0.932891	1340	1	-2.3145
OR1F1	6	0.062902	0.067021	0.932891	1341	1	-4.2794
PDE2A	6	0.062954	0.067062	0.932891	1342	1	-4.7497
EPB41L5	6	0.063059	0.067143	0.932891	1343	1	-3.02
UBE2I	5	0.063086	0.065242	0.932891	1344	1	-2.7092
STRAP	5	0.06313	0.065284	0.932891	1345	1	-1.4568
TMOD1	6	0.063164	0.067254	0.932891	1346	1	-2.7191
CHST4	6	0.063216	0.067305	0.932891	1347	1	-3.1299
DCAF17	6	0.063321	0.067418	0.932891	1348	1	-2.7824
MAGEB16	6	0.063374	0.067463	0.932891	1349	1	-3.1957
EMB	6	0.063479	0.067559	0.932891	1350	1	-2.0673
CASP9	6	0.063531	0.067606	0.932891	1351	1	-1.9872
TADA1	5	0.063568	0.065679	0.932891	1352	1	-3.7242
ABCE1	6	0.063636	0.067714	0.932891	1353	1	-4.1485
hsa-mir-5011	4	0.063656	0.064185	0.932891	1354	1	-2.4069
HTRA4	5	0.063678	0.065785	0.932891	1355	1	-5.3525
MOB4	2	0.06368	0.063512	0.932891	1356	0	-0.88838
ZNF121	6	0.063688	0.067761	0.932891	1357	1	-2.1997
LOC284385	2	0.063733	0.06357	0.932891	1358	0	-0.84621
SOHLH1	6	0.063741	0.067807	0.932891	1359	1	-2.1767
MIDN	6	0.063793	0.067857	0.932891	1360	1	-2.4047
GON4L	5	0.063831	0.065933	0.932891	1361	1	-2.9581
NSMF	6	0.063898	0.067962	0.932891	1362	1	-3.5073
MED17	5	0.06405	0.066124	0.932891	1363	1	-1.9754
NCBP1	5	0.064093	0.066168	0.932891	1364	1	-2.2303
PPIC	6	0.064213	0.068247	0.932891	1365	1	-1.9886
ZNF518B	6	0.064265	0.068296	0.932891	1366	1	-2.8625
FAM161A	5	0.064269	0.066334	0.932891	1367	1	-3.6051
KRT33B	6	0.06437	0.068387	0.932891	1368	1	-2.6168
CASP3	6	0.064422	0.068427	0.932891	1369	1	-3.594
VPS51	6	0.064475	0.068478	0.932891	1370	1	-2.8015
EBF3	6	0.064527	0.068534	0.932891	1371	1	-3.7632
FXR1	5	0.064575	0.066612	0.932891	1372	1	-1.9187
STXBP3	4	0.064605	0.065101	0.932891	1373	1	-2.7431
hsa-mir-3164	4	0.064781	0.065274	0.932891	1374	1	-2.9581
CYP2B6	6	0.064789	0.068769	0.932891	1375	1	-2.8605
DSG4	6	0.064789	0.068769	0.932891	1376	1	-3.731
ZNF251	5	0.064837	0.066863	0.932891	1377	1	-3.517
FAM73A	6	0.064894	0.068865	0.932891	1378	1	-3.2079
hsa-mir-4424	4	0.064921	0.065409	0.932891	1379	1	-2.6754
MELK	6	0.064999	0.068962	0.932891	1380	1	-2.2926
TOE1	4	0.065062	0.065543	0.932891	1381	1	-1.1111
APOBEC3A_B	1	0.065083	0.06511	0.932891	1382	0	-0.68543
SIRT2	6	0.065156	0.069112	0.932891	1383	1	-4.4947
SHKBP1	6	0.06526	0.069218	0.932891	1384	1	-4.3313
RASAL1	6	0.06547	0.069403	0.932891	1385	1	-4.2446
PTGFR	6	0.065522	0.069448	0.932891	1386	1	-3.9636
ZNHIT2	5	0.065537	0.067526	0.932891	1387	1	-1.9391
hsa-mir-6746	4	0.065553	0.066048	0.932891	1388	1	-3.6312
COX4I1	5	0.065625	0.067611	0.932891	1389	1	-2.3041
ATF5	6	0.065627	0.069553	0.932891	1390	1	-2.913
hsa-mir-6859-2	1	0.065655	0.065703	0.932891	1391	0	-0.68248
ACHE	6	0.065732	0.06965	0.932891	1392	1	-4.0124
LDHA	5	0.065756	0.067723	0.932891	1393	1	-3.2369
hsa-mir-944	3	0.065765	0.065824	0.932891	1394	1	-5.075
PAQR4	6	0.065889	0.069784	0.932891	1395	1	-1.8803
FCGRT	5	0.065931	0.067888	0.932891	1396	1	-2.1243
PTPRB	6	0.065941	0.069835	0.932891	1397	1	-4.6073
hsa-mir-3922	4	0.066044	0.06651	0.932891	1398	1	-4.9675
RNF133	4	0.066115	0.066574	0.932891	1399	1	-1.8651
PLSCR4	6	0.06615	0.070038	0.932891	1400	1	-3.4023
RIMBP2	6	0.066255	0.070135	0.932891	1401	1	-3.7955
S100A6	6	0.06636	0.070235	0.932891	1402	1	-3.8044
hsa-mir-550a-1	4	0.06643	0.066878	0.932891	1403	1	-3.1824
DNAH5	6	0.066516	0.070379	0.932891	1404	1	-3.7601
AKAP1	6	0.066621	0.070475	0.932891	1405	1	-2.905
NRXN1	6	0.066673	0.070519	0.932891	1406	1	-4.507
POLR3C	3	0.066717	0.066728	0.932891	1407	1	-0.84621
DDHD2	6	0.066726	0.070567	0.932891	1408	1	-4.0593
hsa-mir-760	4	0.066746	0.067203	0.932891	1409	1	-2.5497
SENP7	6	0.066778	0.070614	0.932891	1410	1	-4.0996
THYN1	6	0.06683	0.070656	0.932891	1411	1	-4.5376
TESK1	5	0.066848	0.068779	0.932891	1412	1	-2.1642
MAD1L1	4	0.066851	0.067322	0.932891	1413	1	-2.2223
AKAP17A_X	6	0.066935	0.070747	0.932891	1414	1	-3.8315
FBXO24	5	0.066979	0.068915	0.932891	1415	1	-2.8891
GPR37L1	6	0.066987	0.070793	0.932891	1416	1	-2.6014
KIAA1958	6	0.067092	0.070886	0.932891	1417	1	-2.2616
RYBP	5	0.06711	0.069025	0.932891	1418	1	-2.5189
UBD	5	0.067241	0.069167	0.932891	1419	1	-3.6228
ATP5C1	6	0.067249	0.071025	0.932891	1420	1	-1.9544
PDZD11	6	0.067353	0.071126	0.932891	1421	1	-3.3978
hsa-mir-548aa-1	4	0.067377	0.067833	0.932891	1422	1	-3.9279
KIAA1324	6	0.067405	0.071173	0.932891	1423	1	-4.0821
EP400	6	0.06751	0.07126	0.932891	1424	1	-1.5694
C2orf47	5	0.067547	0.069424	0.932891	1425	1	-1.4511
TDRD9	6	0.067562	0.07131	0.932891	1426	1	-2.0506
RALB	6	0.067614	0.071357	0.932891	1427	1	-3.4097
LCE3C	6	0.067667	0.071402	0.932891	1428	1	-3.0607
ATP2B3	5	0.067765	0.069639	0.932891	1429	1	-2.0063
PSMD9	6	0.067771	0.071497	0.932891	1430	1	-2.1477
DMPK	6	0.067823	0.071543	0.932891	1431	1	-3.5537
TGFA	5	0.067852	0.06973	0.932891	1432	1	-1.7841
LYPD8	6	0.067876	0.071584	0.932891	1433	1	-2.2243
RYR3	6	0.067928	0.071632	0.932891	1434	1	-3.218
COG2	5	0.06794	0.069808	0.932891	1435	1	-1.7592
KCNA5	6	0.068058	0.071755	0.932891	1436	1	-4.2121
MAGED1	6	0.068189	0.071872	0.932891	1437	1	-1.0968
SART1	5	0.068289	0.070132	0.932891	1438	1	-1.376
GABRD	6	0.068293	0.071978	0.932891	1439	1	-3.1621
CSNK1A1L	5	0.068332	0.070185	0.932891	1440	1	-3.5562
OMP	6	0.068346	0.072027	0.932891	1441	1	-4.9223
COPS5	6	0.068398	0.072069	0.932891	1442	1	-3.2843
GALNT2	5	0.06842	0.070267	0.932891	1443	1	-1.4568
KIF4B	6	0.06845	0.072112	0.932891	1444	1	-4.0588
GAGE10	4	0.068533	0.068941	0.932891	1445	1	-3.0607
HIST1H2BC	5	0.068594	0.070435	0.932891	1446	1	-2.9232
ATP11C	6	0.068607	0.072255	0.932891	1447	1	-3.5558
PRKCA	6	0.068659	0.072308	0.932891	1448	1	-3.5021
SPATA31A1	6	0.068816	0.072433	0.932891	1449	1	-3.1087
ZNF587B	6	0.068868	0.072484	0.932891	1450	1	-2.1506
hsa-mir-873	4	0.068918	0.069328	0.932891	1451	1	-3.0992
SCRIB	6	0.06892	0.072528	0.932891	1452	1	-2.8756
GRIA2	6	0.068972	0.07258	0.932891	1453	1	-3.5152
KRTAP19-4	5	0.068986	0.070805	0.932891	1454	1	-1.6649
CNIH3	6	0.069024	0.072637	0.932891	1455	1	-3.2245
MYF6	5	0.069117	0.070922	0.932891	1456	1	-0.81445
PSMD12	4	0.069163	0.069564	0.932891	1457	1	-0.84621
GPIHBP1	6	0.069181	0.072793	0.932891	1458	1	-1.0873
CRELD1	6	0.069285	0.07289	0.932891	1459	1	-1.7913
hsa-mir-217	4	0.069338	0.069733	0.932891	1460	1	-1.2145
ITPR3	6	0.06939	0.072979	0.932891	1461	1	-4.2729
PLCB1	6	0.069442	0.073032	0.932891	1462	1	-3.8604
COL18A1	5	0.069466	0.071245	0.932891	1463	1	-1.3045
AP1M1	6	0.069494	0.073077	0.932891	1464	1	-3.5343
SCMH1	6	0.069598	0.073177	0.932891	1465	1	-3.6332
GFRA2	6	0.069703	0.07327	0.932891	1466	1	-2.2951
hsa-mir-5681a	4	0.069793	0.070178	0.932891	1467	1	-4.7651
RTN2	6	0.069807	0.073364	0.932891	1468	1	-3.4023
EFCAB4A	6	0.069807	0.073364	0.932891	1469	1	-1.8039
TFF1	6	0.070015	0.073565	0.932891	1470	1	-2.635
RNASE8	6	0.070068	0.073616	0.932891	1471	1	-2.138
KLRC3	5	0.070163	0.071913	0.932891	1472	1	-3.7829
LRRIQ4	6	0.070172	0.073715	0.932891	1473	1	-3.02
TRDN	6	0.070224	0.073764	0.932891	1474	1	-3.2835
DHRSX_X	6	0.070328	0.07386	0.932891	1475	1	-4.312
LRFN2	6	0.07038	0.073915	0.932891	1476	1	-0.85181
KRTAP19-2	4	0.070387	0.070759	0.932891	1477	1	-0.84621
PAPSS2	5	0.070424	0.072164	0.932891	1478	1	-4.1123
LAMB3	6	0.070433	0.073972	0.932891	1479	1	-2.3187
ZNF671	5	0.070468	0.072205	0.932891	1480	1	-4.3141
KIAA0825	5	0.070511	0.072249	0.932891	1481	1	-4.4117
OS9	6	0.070537	0.07406	0.932891	1482	1	-3.1984
ZMIZ2	5	0.070555	0.072283	0.932891	1483	1	-1.338
ENPP5	6	0.070589	0.074108	0.932891	1484	1	-3.2221
ZNF679	5	0.070685	0.072397	0.932891	1485	1	-2.4081
PRX	6	0.070797	0.074313	0.932891	1486	1	-4.0692
DNAJB11	6	0.070849	0.074359	0.932891	1487	1	-3.0252
RASL11A	6	0.070902	0.074402	0.932891	1488	1	-3.6561
LTB4R	6	0.070954	0.074455	0.932891	1489	1	-1.7627
QRICH1	6	0.071006	0.074505	0.932891	1490	1	-3.801
HSD17B1	6	0.071058	0.07455	0.932891	1491	1	-3.4471
SAMD10	6	0.071162	0.074647	0.932891	1492	1	-1.3425
hsa-mir-1269a	4	0.071191	0.071544	0.932891	1493	1	-0.59307
BDP1	6	0.071214	0.074689	0.932891	1494	1	-3.9688
AGMAT	6	0.071318	0.074787	0.932891	1495	1	-2.128
AP1S2	5	0.071338	0.073004	0.932891	1496	1	-2.6363
GAS1	6	0.07137	0.074834	0.932891	1497	1	-2.9163
STMND1	6	0.071422	0.074883	0.932891	1498	1	-3.8776
RBP2	6	0.071474	0.074925	0.932891	1499	1	-4.7812
CLCN2	4	0.071506	0.071854	0.932891	1500	1	-2.0677
FBXL13	4	0.071575	0.071914	0.932891	1501	1	-0.84621
SLURP1	6	0.071579	0.075021	0.932891	1502	1	-1.0861
GRAP	6	0.071631	0.075073	0.932891	1503	1	-2.913
C3orf62	6	0.071683	0.075121	0.932891	1504	1	-3.5495
BCL2A1	5	0.071686	0.073345	0.932891	1505	1	-2.5352
CLLU1OS	6	0.071735	0.07517	0.932891	1506	1	-4.2782
TRNAU1AP	4	0.07175	0.072087	0.932891	1507	1	-0.84621
WDSUB1	3	0.07176	0.071683	0.932891	1508	1	-0.84621
RNF103-CHMP3	3	0.071866	0.071792	0.932891	1509	1	-2.7191
HMOX1	6	0.071943	0.07537	0.932891	1510	1	-3.6451
MRPS14	5	0.072078	0.073728	0.932891	1511	1	-2.1243
DYRK4	6	0.072099	0.075508	0.932891	1512	1	-4.6073
VAMP7_X	6	0.072151	0.075552	0.932891	1513	1	-1.9004
PLCG2	6	0.072203	0.0756	0.932891	1514	1	-2.7191
PRMT1	5	0.072252	0.073878	0.932891	1515	1	-2.1243
CDH10	6	0.072255	0.075649	0.932891	1516	1	-3.1347
FBXO46	6	0.072307	0.075694	0.932891	1517	1	-4.3473
SERPINF1	5	0.072338	0.073965	0.932891	1518	1	-2.8221
hsa-mir-153-2	2	0.072432	0.07229	0.932891	1519	0	-0.84621
UNC79	6	0.072463	0.075834	0.932891	1520	1	-3.6259
RAD17	5	0.072469	0.074104	0.932891	1521	1	-2.8374
TTLL9	3	0.072498	0.072437	0.932891	1522	1	-0.84621
ICAM1	4	0.072553	0.072857	0.932891	1523	1	-1.9391
INF2	6	0.072567	0.075931	0.932891	1524	1	-4.2412
LMX1A	5	0.072599	0.074227	0.932891	1525	1	-1.376
FLJ27352	3	0.072603	0.072547	0.932891	1526	1	-2.5327
SLC25A44	6	0.07262	0.075974	0.932891	1527	1	-3.5767
SLMO1	6	0.072672	0.076023	0.932891	1528	1	-2.6259
C12orf40	6	0.072724	0.076067	0.932891	1529	1	-1.3222
PLEKHA3	4	0.072728	0.073026	0.932891	1530	1	-0.84621
DEPTOR	6	0.072828	0.07616	0.932891	1531	1	-2.9476
OR4X2	6	0.07288	0.076203	0.932891	1532	1	-2.9119
NBL1	3	0.072893	0.072822	0.932891	1533	1	-0.50412
CENPF	6	0.072984	0.076305	0.932891	1534	1	-3.1663
RASA2	6	0.073088	0.076404	0.932891	1535	1	-3.8444
SLC25A51	4	0.073111	0.073405	0.932891	1536	1	-1.7826
BCAS2	5	0.073164	0.074759	0.932891	1537	1	-2.2181
hsa-mir-1976	4	0.073216	0.073506	0.932891	1538	1	-3.0689
RAB10	6	0.073244	0.076554	0.932891	1539	1	-2.2081
TMEM187	6	0.073348	0.076642	0.932891	1540	1	-3.8902
TEX9	6	0.0734	0.076689	0.932891	1541	1	-0.50212
GIGYF1	6	0.073452	0.076736	0.932891	1542	1	-1.6549
LLGL1	6	0.073504	0.076784	0.932891	1543	1	-3.7862
AP4S1	5	0.073512	0.075113	0.932891	1544	1	-1.9347
CHD1	6	0.073607	0.076874	0.932891	1545	1	-3.0897
RPL10L	6	0.073659	0.076922	0.932891	1546	1	-3.7321
RAB34	2	0.073694	0.073546	0.932891	1547	0	-0.84621
UGT2B17	4	0.073704	0.073952	0.932891	1548	1	-5.2689
DCLK1	6	0.073711	0.076966	0.932891	1549	1	-2.9683
SNAP25	6	0.073763	0.077022	0.932891	1550	1	-2.8756
ASB9	5	0.073772	0.07535	0.932891	1551	1	-0.80494
RBM4	3	0.073814	0.073756	0.932891	1552	1	-2.7191
STAT5B	5	0.073815	0.075388	0.932891	1553	1	-0.84621
hsa-mir-155	4	0.073844	0.074101	0.932891	1554	1	-2.5189
RBPJL	6	0.073919	0.077173	0.932891	1555	1	-2.8015
ST20	3	0.07392	0.07385	0.932891	1556	1	-0.84621
DDX17	6	0.073971	0.077219	0.932891	1557	1	-1.0907
C2	5	0.074033	0.075581	0.932891	1558	1	-4.3133
PUF60	3	0.074051	0.073972	0.932891	1559	1	-0.84621
PLCZ1	6	0.074075	0.07732	0.932891	1560	1	-3.3368
DOT1L	5	0.074119	0.07566	0.932891	1561	1	-2.2746
AFAP1L1	6	0.074179	0.077408	0.932891	1562	1	-2.4257
POLR3E	6	0.074231	0.077463	0.932891	1563	1	-2.4302
SMPDL3B	6	0.074335	0.077559	0.932891	1564	1	-3.7524
KRT14	4	0.074367	0.074583	0.932891	1565	1	-1.3045
FBXO2	6	0.074387	0.077604	0.932891	1566	1	-3.6967
PIK3CB	6	0.074439	0.077654	0.932891	1567	1	-2.4969
TTC32	6	0.074543	0.077746	0.932891	1568	1	-3.2904
ROBO2	6	0.074698	0.077904	0.932891	1569	1	-3.6864
DCAF4	6	0.07475	0.077958	0.932891	1570	1	-2.8495
AURKC	6	0.074802	0.078005	0.932891	1571	1	-3.6451
COX7A2	5	0.074857	0.076376	0.932891	1572	1	-1.5741
hsa-mir-101-2	4	0.074889	0.075102	0.932891	1573	1	-3.1957
ASIC5	6	0.074906	0.078096	0.932891	1574	1	-1.7919
S100Z	4	0.074959	0.075161	0.932891	1575	1	-1.6685
BSPRY	6	0.07501	0.078194	0.932891	1576	1	-4.0489
MACROD2	5	0.07503	0.076546	0.932891	1577	1	-1.6314
RGS21	6	0.075062	0.078235	0.932891	1578	1	-3.1649
VSIG2	6	0.075114	0.078287	0.932891	1579	1	-3.9575
ADCY10	5	0.075117	0.076626	0.932891	1580	1	-1.759
TDRD10	6	0.075166	0.078334	0.932891	1581	1	-3.3857
PDCD2L	5	0.075334	0.076832	0.932891	1582	1	-1.6895
SEC24A	6	0.075373	0.078535	0.932891	1583	1	-2.4757
C14orf37	4	0.075377	0.075573	0.932891	1584	1	-0.84621
hsa-mir-6793	3	0.075393	0.075322	0.932891	1585	1	-3.3065
NUDC	4	0.075412	0.075619	0.932891	1586	1	-1.4759
SUCNR1	5	0.075421	0.076922	0.932891	1587	1	-3.442
LSM12	6	0.075425	0.078583	0.932891	1588	1	-1.3045
SLC20A2	6	0.075477	0.078627	0.932891	1589	1	-3.536
OR2T11	6	0.075529	0.07868	0.932891	1590	1	-2.9251
CSRNP3	5	0.075551	0.07704	0.932891	1591	1	-1.376
STAU1	6	0.075581	0.078729	0.932891	1592	1	-3.3449
MTCH2	5	0.075594	0.077083	0.932891	1593	1	-2.635
AEBP1	6	0.075633	0.078787	0.932891	1594	1	-2.8015
BZW2	6	0.075684	0.078834	0.932891	1595	1	-4.0857
B3GNT7	6	0.075736	0.078887	0.932891	1596	1	-3.3186
C10orf128	4	0.07576	0.075987	0.932891	1597	1	-1.8651
MRGPRX2	6	0.07584	0.078985	0.932891	1598	1	-3.8554
MS4A6E	6	0.075918	0.079059	0.932891	1599	1	-2.1033
KRTAP4-1	6	0.075996	0.079121	0.932891	1600	1	-3.2734
IFITM5	5	0.076071	0.077552	0.932891	1601	1	-1.605
ADSS	3	0.076076	0.076017	0.932891	1602	1	-0.84621
LITAF	5	0.076136	0.077617	0.932891	1603	1	-2.8642
ZNF644	6	0.076151	0.079265	0.932891	1604	1	-3.8345
hsa-mir-7107	3	0.076155	0.076099	0.932891	1605	1	-2.0622
SV2A	6	0.076255	0.079357	0.932891	1606	1	-3.4866
ZNF579	5	0.076287	0.077761	0.932891	1607	1	-3.3477
LETMD1	6	0.076307	0.079398	0.932891	1608	1	-2.5667
hsa-mir-138-1	4	0.076386	0.076561	0.932891	1609	1	-2.2838
hsa-mir-1295a	4	0.076421	0.076593	0.932891	1610	1	-4.559
CLK4	6	0.076462	0.079534	0.932891	1611	1	-3.0041
BMPR1A	6	0.076514	0.079577	0.932891	1612	1	-2.9092
ITPKB	6	0.076566	0.079617	0.932891	1613	1	-0.71285
CHRFAM7A	6	0.07667	0.079719	0.932891	1614	1	-4.2286
PEPD	4	0.076734	0.076871	0.932891	1615	1	-0.84621
C19orf38	6	0.076773	0.07982	0.932891	1616	1	-3.5903
GPR97	6	0.076825	0.079873	0.932891	1617	1	-3.1664
ATG12	6	0.076877	0.079916	0.932891	1618	1	-2.9467
ATP2C1	5	0.077024	0.078442	0.932891	1619	1	-1.5017
FAM57B	5	0.077067	0.078479	0.932891	1620	1	-2.3552
DYM	6	0.077084	0.080092	0.932891	1621	1	-1.8103
PUM1	6	0.077188	0.080202	0.932891	1622	1	-3.2079
ACE2	5	0.077197	0.078605	0.932891	1623	1	-3.3102
PSMA8	6	0.07724	0.08024	0.932891	1624	1	-3.7346
SERPINA7	5	0.077283	0.078683	0.932891	1625	1	-4.0489
hsa-mir-6770-1	3	0.077284	0.077223	0.932891	1626	1	-1.627
CAMK2N2	6	0.077343	0.080339	0.932891	1627	1	-4.0857
CHGB	6	0.077395	0.080394	0.932891	1628	1	-4.1725
INSL5	6	0.077447	0.08044	0.932891	1629	1	-3.2802
C3	4	0.077499	0.077616	0.932891	1630	1	-1.2691
AADACL4	6	0.07755	0.08054	0.932891	1631	1	-3.9776
TOR3A	6	0.077654	0.080639	0.932891	1632	1	-3.6809
ABCA7	6	0.077706	0.080687	0.932891	1633	1	-1.915
DCLK2	5	0.077759	0.079146	0.932891	1634	1	-2.8117
ENAH	6	0.077809	0.080776	0.932891	1635	1	-3.1147
AQP1	6	0.077887	0.080845	0.932891	1636	1	-4.2032
SGK2	6	0.077887	0.080845	0.932891	1637	1	-3.5767
TNS3	5	0.077889	0.079274	0.932891	1638	1	-2.3775
C11orf84	6	0.078017	0.080957	0.932891	1639	1	-3.0866
ECHDC3	4	0.07802	0.078142	0.932891	1640	1	-0.84621
GALNT11	6	0.078068	0.081005	0.932891	1641	1	-2.2119
ADNP2	5	0.078106	0.079476	0.932891	1642	1	-1.6883
TMEM136	6	0.078172	0.081097	0.932891	1643	1	-2.3937
hsa-mir-6086	3	0.078176	0.078121	0.932891	1644	1	-0.9144
CCT4	2	0.078256	0.078147	0.932891	1645	0	-0.84621
CYP26C1	4	0.078264	0.078378	0.932891	1646	1	-1.1111
HABP4	6	0.078275	0.081196	0.932891	1647	1	-3.9303
NDUFB1	6	0.078327	0.081238	0.932891	1648	1	-2.7611
COX17	3	0.078334	0.078284	0.932891	1649	1	-0.84621
MSX1	6	0.078431	0.081335	0.932891	1650	1	-3.9023
HACL1	6	0.078482	0.081385	0.932891	1651	1	-1.6224
SHROOM3	6	0.078534	0.081427	0.932891	1652	1	-2.1514
DONSON	5	0.078538	0.079873	0.932891	1653	1	-1.9945
SLC25A16	6	0.078638	0.081519	0.932891	1654	1	-1.915
MICAL1	6	0.078689	0.081566	0.932891	1655	1	-2.1477
ZNF862	5	0.078733	0.080056	0.932891	1656	1	-2.6885
FBXL4	6	0.078793	0.081656	0.932891	1657	1	-4.7263
DPY30	6	0.078844	0.081701	0.932891	1658	1	-3.0012
ID1	6	0.078896	0.08174	0.932891	1659	1	-3.5029
hsa-mir-431	4	0.078923	0.079025	0.932891	1660	1	-4.559
CA4	6	0.079	0.081845	0.932891	1661	1	-3.1713
IFIT3	5	0.079014	0.080318	0.932891	1662	1	-3.2697
LPAR6	5	0.0791	0.080409	0.932891	1663	1	-0.96611
DBNL	6	0.079103	0.081939	0.932891	1664	1	-3.6332
hsa-mir-495	4	0.079132	0.07924	0.932891	1665	1	-3.5926
C17orf50	6	0.079155	0.081988	0.932891	1666	1	-3.3857
S100A8	5	0.079186	0.080496	0.932891	1667	1	-3.1222
NLN	3	0.079199	0.079143	0.932891	1668	1	-0.84621
PDLIM5	6	0.079207	0.082044	0.932891	1669	1	-3.8264
C19orf70	6	0.07931	0.08213	0.932891	1670	1	-2.6168
CXXC1	5	0.079316	0.080619	0.932891	1671	1	-1.148
ITGA10	6	0.079362	0.082171	0.932891	1672	1	-4.2114
FBLN7	5	0.079402	0.080705	0.932891	1673	1	-2.6201
BMP6	6	0.079413	0.082213	0.932891	1674	1	-2.8039
hsa-mir-133a-1	4	0.079479	0.079598	0.932891	1675	1	-3.8044
EPHX3	6	0.07962	0.082407	0.932891	1676	1	-3.6727
OR6C74	4	0.079652	0.079766	0.932891	1677	1	-1.0594
TOM1	6	0.079724	0.082489	0.932891	1678	1	-2.7824
WFDC1	6	0.079775	0.082528	0.932891	1679	1	-2.8698
LRFN3	5	0.079834	0.081132	0.932891	1680	1	-1.8269
UFSP1	6	0.079879	0.08263	0.932891	1681	1	-3.7603
RIMKLA	5	0.079921	0.081215	0.932891	1682	1	-4.0773
INO80D	6	0.07993	0.082684	0.932891	1683	1	-2.9614
NACC2	5	0.079964	0.081261	0.932891	1684	1	-0.60141
MPC1	5	0.080007	0.081296	0.932891	1685	1	-2.8605
VGLL1	6	0.080034	0.082767	0.932891	1686	1	-3.323
PPP2CA	3	0.080116	0.080088	0.932891	1687	1	-0.84621
TAS2R13	6	0.080189	0.082919	0.932891	1688	1	-3.6561
THAP6	6	0.08024	0.082961	0.932891	1689	1	-2.8266
KRTAP4-6	4	0.080242	0.080344	0.932891	1690	1	-0.76093
hsa-mir-4261	3	0.080247	0.08022	0.932891	1691	1	-3.0857
FAM25C	5	0.080266	0.081544	0.932891	1692	1	-2.4954
hsa-mir-7854	4	0.080277	0.080369	0.932891	1693	1	-4.6613
hsa-mir-941-2	2	0.080311	0.080167	0.932891	1694	0	-1.2328
CD101	6	0.080395	0.083107	0.932891	1695	1	-4.2155
LRRC4B	6	0.080447	0.083145	0.932891	1696	1	-3.3368
UBE3C	6	0.08055	0.083245	0.932891	1697	1	-3.4295
ACTR5	6	0.080602	0.083292	0.932891	1698	1	-4.0008
C6orf48	6	0.080705	0.083389	0.932891	1699	1	-2.8015
hsa-mir-496	4	0.080728	0.080816	0.932891	1700	1	-1.8276
hsa-mir-326	4	0.080762	0.08085	0.932891	1701	1	-2.0534
ARHGEF4	6	0.080912	0.083584	0.932891	1702	1	-2.4509
FLOT1	5	0.080914	0.082204	0.932891	1703	1	-2.2033
EBI3	5	0.080957	0.082247	0.932891	1704	1	-2.1243
PAM16	6	0.081015	0.083684	0.932891	1705	1	-1.3045
SLITRK1	6	0.081067	0.083744	0.932891	1706	1	-2.313
TFB1M	4	0.081074	0.081174	0.932891	1707	1	-0.84621
ALDH1A3	6	0.08117	0.083842	0.932891	1708	1	-3.1432
NEUROD1	6	0.081221	0.083889	0.932891	1709	1	-4.2269
OR2D2	6	0.081325	0.083977	0.932891	1710	1	-3.6112
GSTM4	4	0.081351	0.081473	0.932891	1711	1	-0.84621
WDR25	5	0.081388	0.082677	0.932891	1712	1	-1.7217
DYNLL1	4	0.081473	0.0816	0.932891	1713	1	-1.5825
ISM2	6	0.08148	0.084127	0.932891	1714	1	-3.8776
KDM3B	6	0.081583	0.08422	0.932891	1715	1	-2.5259
PHLPP1	6	0.081634	0.084257	0.932891	1716	1	-2.3677
ADAR	6	0.081686	0.084308	0.932891	1717	1	-4.3186
NTN5	5	0.081776	0.083049	0.932891	1718	1	-3.2229
GREB1L	6	0.081789	0.084413	0.932891	1719	1	-4.7145
DIAPH3	4	0.08194	0.082059	0.932891	1720	1	-1.0669
MYH7	5	0.081992	0.083252	0.932891	1721	1	-2.0742
OTUD6B	6	0.081995	0.084609	0.932891	1722	1	-2.9092
RREB1	4	0.08201	0.082124	0.932891	1723	1	-2.3937
ZNF557	6	0.082047	0.084662	0.932891	1724	1	-3.7954
AR	6	0.082099	0.084717	0.932891	1725	1	-4.8137
DOLPP1	5	0.082121	0.083379	0.932891	1726	1	-3.4315
TARS	4	0.082131	0.082245	0.932891	1727	1	-1.4568
STT3A	6	0.08215	0.084762	0.932891	1728	1	-3.3982
L3MBTL1	6	0.082253	0.084862	0.932891	1729	1	-3.3982
GPM6B	5	0.082294	0.083549	0.932891	1730	1	-2.4645
RANBP6	6	0.082305	0.084914	0.932891	1731	1	-5.2666
CCSER1	4	0.082321	0.082418	0.932891	1732	1	-1.3045
RIN1	6	0.082408	0.085007	0.932891	1733	1	-2.0959
hsa-mir-103a-2	4	0.082425	0.082513	0.932891	1734	1	-2.1469
HRASLS5	6	0.08246	0.085044	0.932891	1735	1	-1.5825
DDX1	4	0.08246	0.082551	0.932891	1736	1	-3.5562
CELSR2	5	0.082466	0.083723	0.932891	1737	1	-1.3045
SAMD4A	6	0.082511	0.085095	0.932891	1738	1	-4.8541
TNFSF13	5	0.082552	0.083809	0.932891	1739	1	-2.5298
TMEM63B	6	0.082563	0.085145	0.932891	1740	1	-3.2904
JKAMP	4	0.082564	0.082649	0.932891	1741	1	-2.0063
RBBP9	6	0.082614	0.08519	0.932891	1742	1	-4.9998
ZSWIM1	4	0.082668	0.082743	0.932891	1743	1	-1.8743
SRSF6	6	0.08282	0.085395	0.932891	1744	1	-2.2604
TFE3	6	0.082872	0.085451	0.932891	1745	1	-3.7731
SMARCB1	6	0.082924	0.085499	0.932891	1746	1	-2.7839
CCRL2	6	0.082975	0.085551	0.932891	1747	1	-3.0321
CNN1	6	0.083181	0.08573	0.932891	1748	1	-3.2369
DHRS4L1	5	0.083198	0.084438	0.932891	1749	1	-2.3145
hsa-mir-378d-2	4	0.083221	0.083275	0.932891	1750	1	-1.8913
PTPRR	6	0.083233	0.085777	0.932891	1751	1	-4.1221
RILP	6	0.083336	0.085865	0.932891	1752	1	-1.7627
OPLAH	6	0.083387	0.085908	0.932891	1753	1	-4.3141
IL17RC	5	0.083413	0.08464	0.932891	1754	1	-1.2027
hsa-mir-769	4	0.083429	0.08348	0.932891	1755	1	-3.5272
WEE2	6	0.08349	0.08599	0.932891	1756	1	-3.5767
hsa-mir-486-2	1	0.083533	0.083528	0.932891	1757	0	-0.84621
RPS10-NUDT3	1	0.083533	0.083528	0.932891	1758	0	-0.84621
DPH6	1	0.083533	0.083528	0.932891	1759	0	-0.84621
CAPZB	1	0.083533	0.083528	0.932891	1760	0	-0.84621
MBD3L4	1	0.083533	0.083528	0.932891	1761	0	-0.84621
TMEM261	1	0.083533	0.083528	0.932891	1762	0	-0.84621
SEPT7	1	0.083533	0.083528	0.932891	1763	0	-0.84621
hsa-mir-1207	1	0.083533	0.083528	0.932891	1764	0	-0.84621
TMPO	6	0.083542	0.086045	0.932891	1765	1	-4.2905
AIFM2	4	0.083567	0.083626	0.932891	1766	1	-1.4652
STAR	4	0.083602	0.083662	0.932891	1767	1	-1.5715
ZIC5	6	0.083645	0.086142	0.932891	1768	1	-2.4257
ADAP1	6	0.083696	0.086188	0.932891	1769	1	-2.1212
DDX3Y	5	0.083715	0.084924	0.932891	1770	1	-2.6201
SLC37A4	6	0.083799	0.086286	0.932891	1771	1	-1.8347
NAA35	6	0.083851	0.086343	0.932891	1772	1	-3.2904
hsa-mir-548e	4	0.083913	0.08396	0.932891	1773	1	-2.3552
RAD9B	5	0.083973	0.085149	0.932891	1774	1	-3.2278
C6orf203	5	0.084016	0.085197	0.932891	1775	1	-2.7836
TET1	6	0.084108	0.086585	0.932891	1776	1	-2.5259
LGSN	5	0.084145	0.085323	0.932891	1777	1	-2.5259
LGI3	5	0.084188	0.085363	0.932891	1778	1	-4.1887
SRSF2	4	0.084224	0.084257	0.932891	1779	1	-0.84621
P4HA2	6	0.084263	0.08673	0.932891	1780	1	-4.1207
TRAF3IP3	6	0.084314	0.086778	0.932891	1781	1	-4.1168
HIPK4	5	0.084317	0.085497	0.932891	1782	1	-1.898
CDC123	5	0.08436	0.085537	0.932891	1783	1	-2.8699
GAGE1	6	0.084366	0.086837	0.932891	1784	1	-2.7128
COBL	6	0.084494	0.086956	0.932891	1785	1	-4.0873
UPF2	6	0.084494	0.086956	0.932891	1786	1	-3.9479
NUTM2G	6	0.084494	0.086956	0.932891	1787	1	-2.7425
PASD1	6	0.084623	0.087079	0.932891	1788	1	-3.8985
MMD2	6	0.084674	0.08714	0.932891	1789	1	-3.8776
HES3	5	0.084704	0.085859	0.932891	1790	1	-3.8096
LY6K	6	0.084777	0.087239	0.932891	1791	1	-3.625
ZNF143	6	0.08488	0.087332	0.932891	1792	1	-2.7695
RTP3	6	0.084932	0.087391	0.932891	1793	1	-4.5982
FAT1	6	0.085035	0.087492	0.932891	1794	1	-1.7217
C9orf117	6	0.085086	0.087539	0.932891	1795	1	-2.7824
hsa-mir-8059	4	0.085088	0.085097	0.932891	1796	1	-0.55973
TMEM225	5	0.085134	0.086267	0.932891	1797	1	-1.3045
CD302	6	0.085137	0.087589	0.932891	1798	1	-3.8554
HGC6.3	6	0.085189	0.087636	0.932891	1799	1	-2.3234
MAFK	6	0.08524	0.087685	0.932891	1800	1	-3.1981
TPD52L1	5	0.085306	0.086438	0.932891	1801	1	-3.2754
SDK2	6	0.085446	0.087874	0.932891	1802	1	-2.9427
LGALS2	6	0.085497	0.087921	0.932891	1803	1	-3.9446
FBF1	6	0.085652	0.088059	0.932891	1804	1	-3.4804
LRCH3	6	0.085703	0.088108	0.932891	1805	1	-3.9854
ZCCHC18	5	0.085736	0.086845	0.932891	1806	1	-1.7826
PON3	6	0.08578	0.088184	0.932891	1807	1	-2.6284
UHMK1	6	0.085909	0.088309	0.932891	1808	1	-3.8444
ANGPT1	6	0.08596	0.088356	0.932891	1809	1	-4.4094
hsa-mir-4799	4	0.085986	0.085939	0.932891	1810	1	-3.5509
BROX	5	0.086123	0.087209	0.932891	1811	1	-1.24
RTCB	4	0.086124	0.086073	0.932891	1812	1	-2.5043
EYA2	6	0.086268	0.088651	0.932891	1813	1	-3.5982
NCOA5	6	0.086371	0.088744	0.932891	1814	1	-3.1011
ZNF334	6	0.086577	0.088937	0.932891	1815	1	-4.3605
DAB1	6	0.086628	0.088985	0.932891	1816	1	-3.9188
ELMOD2	5	0.086638	0.087714	0.932891	1817	1	-3.7847
WRAP73	5	0.086724	0.087794	0.932891	1818	1	-3.8044
BPIFB4	6	0.086731	0.089085	0.932891	1819	1	-3.6517
WWC1	6	0.086782	0.08913	0.932891	1820	1	-3.3641
CUL1	5	0.08681	0.087872	0.932891	1821	1	-2.8453
ANKRD11	6	0.086833	0.089175	0.932891	1822	1	-2.13
LOXL2	6	0.086936	0.089258	0.932891	1823	1	-2.9801
hsa-mir-4766	4	0.086952	0.086876	0.932891	1824	1	-2.3552
GLTSCR2	5	0.086981	0.088022	0.932891	1825	1	-1.3045
CDK19	6	0.086988	0.089312	0.932891	1826	1	-4.4665
LRRC32	6	0.087039	0.089353	0.932891	1827	1	-3.9776
CD79B	4	0.087056	0.086981	0.932891	1828	1	-0.8874
hsa-mir-1208	4	0.087125	0.087039	0.932891	1829	1	-1.8354
HN1	6	0.087193	0.089491	0.932891	1830	1	-4.6506
AP5B1	5	0.087239	0.088278	0.932891	1831	1	-1.3045
CMKLR1	5	0.087282	0.08832	0.932891	1832	1	-2.9109
CCDC168	6	0.087321	0.089619	0.932891	1833	1	-2.9581
VMO1	6	0.087321	0.089619	0.932891	1834	1	-4.4154
AQP4	6	0.087321	0.089619	0.932891	1835	1	-4.8026
KLF14	5	0.087325	0.088362	0.932891	1836	1	-3.8918
HIST1H2BM	6	0.08745	0.089739	0.932891	1837	1	-3.1935
EIF2AK3	6	0.087501	0.08979	0.932891	1838	1	-4.7518
ERBB2IP	5	0.087625	0.088656	0.932891	1839	1	-3.7607
GAD2	6	0.087655	0.089928	0.932891	1840	1	-4.3328
EPHB3	6	0.087757	0.090025	0.932891	1841	1	-2.2553
MGRN1	5	0.087797	0.088814	0.932891	1842	1	-2.9675
SLC7A1	6	0.087809	0.090076	0.932891	1843	1	-3.5807
hsa-mir-6082	4	0.087883	0.08779	0.932891	1844	1	-3.1655
OR2K2	6	0.087963	0.090232	0.932891	1845	1	-5.1253
MRPL21	3	0.088005	0.087852	0.932891	1846	0	-0.84621
CDH18	6	0.088014	0.090282	0.932891	1847	1	-2.0673
TAPT1	6	0.088065	0.090344	0.932891	1848	1	-2.9109
CYP4V2	6	0.088219	0.090491	0.932891	1849	1	-3.2033
hsa-mir-4454	4	0.088228	0.088135	0.932891	1850	1	-2.3469
hsa-mir-6826	4	0.088297	0.088206	0.932891	1851	1	-2.5877
DEFB123	6	0.088322	0.090591	0.932891	1852	1	-2.6014
TMPRSS12	5	0.088354	0.08935	0.932891	1853	1	-2.3552
CADM4	6	0.088373	0.090637	0.932891	1854	1	-2.9619
IL4	5	0.088397	0.089394	0.932891	1855	1	-1.6291
MIEF1	6	0.088424	0.090685	0.932891	1856	1	-3.0992
PRR12	6	0.088476	0.09073	0.932891	1857	1	-3.4126
LPAR5	6	0.088527	0.090774	0.932891	1858	1	-2.8884
TMEM211	6	0.088681	0.090912	0.932891	1859	1	-3.1282
CDC42BPA	5	0.088697	0.089679	0.932891	1860	1	-3.2158
WARS2	4	0.08871	0.088638	0.932891	1861	1	-0.84621
NSFL1C	6	0.088732	0.090958	0.932891	1862	1	-4.5232
hsa-mir-4768	3	0.088838	0.088665	0.932891	1863	0	-3.5239
FOXR1	6	0.088886	0.091095	0.932891	1864	1	-1.8642
HERC4	5	0.088911	0.089889	0.932891	1865	1	-3.1663
TPM1	6	0.088937	0.091139	0.932891	1866	1	-4.1076
NCALD	6	0.088988	0.091183	0.932891	1867	1	-4.2121
MN1	6	0.08904	0.091233	0.932891	1868	1	-4.9731
SULT1E1	6	0.089091	0.091289	0.932891	1869	1	-4.1918
ZNF337	6	0.089245	0.091436	0.932891	1870	1	-4.4494
TBL1X	6	0.089296	0.091484	0.932891	1871	1	-1.3814
GSKIP	5	0.089297	0.090251	0.932891	1872	1	-0.84621
CLN8	5	0.089382	0.090324	0.932891	1873	1	-2.0677
GPR4	6	0.089398	0.091581	0.932891	1874	1	-2.6754
FAM84B	6	0.089501	0.091671	0.932891	1875	1	-3.6892
HMSD	6	0.089603	0.091762	0.932891	1876	1	-3.2734
STON1	5	0.089618	0.090542	0.932891	1877	1	-2.521
SLC39A11	5	0.089618	0.090542	0.932891	1878	1	-3.6151
YLPM1	5	0.089618	0.090542	0.932891	1879	1	-2.8517
PATE4	6	0.089654	0.091813	0.932891	1880	1	-2.5497
hsa-mir-1227	4	0.089984	0.089864	0.932891	1881	1	-3.4315
C8A	6	0.090115	0.092225	0.932891	1882	1	-4.2794
TEC	6	0.090166	0.092275	0.932891	1883	1	-4.0956
ATP6V0A4	4	0.090225	0.090096	0.932891	1884	1	-0.84621
GPX8	4	0.090259	0.09013	0.932891	1885	1	-2.3552
SLC22A23	6	0.090269	0.092387	0.932891	1886	1	-4.3033
SKIV2L2	5	0.090303	0.091228	0.932891	1887	1	-3.1663
hsa-mir-520b	3	0.090347	0.090135	0.932891	1888	0	-4.4652
TLL2	5	0.090367	0.091284	0.932891	1889	1	-0.84621
LMO3	6	0.090422	0.092544	0.932891	1890	1	-2.3568
WDR75	6	0.090525	0.09265	0.932891	1891	1	-2.4579
PPP2R5A	6	0.090653	0.092767	0.932891	1892	1	-3.1443
CCL3L1	6	0.09073	0.092846	0.932891	1893	1	-2.5452
KDM4C	5	0.090923	0.091823	0.932891	1894	1	-3.0992
FAM199X	6	0.090934	0.093045	0.932891	1895	1	-1.9544
SYNE3	6	0.090985	0.093084	0.932891	1896	1	-3.2904
SIX4	6	0.091037	0.093141	0.932891	1897	1	-2.819
SP4	6	0.091088	0.093199	0.932891	1898	1	-2.8823
TRIM59	5	0.091094	0.09199	0.932891	1899	1	-3.694
CLDN8	6	0.091241	0.093344	0.932891	1900	1	-4.2729
ZNF491	6	0.091292	0.093397	0.932891	1901	1	-3.8189
RHOC	6	0.091395	0.093494	0.932891	1902	1	-2.9389
SLCO3A1	6	0.091446	0.09354	0.932891	1903	1	-2.6288
TATDN2	5	0.091479	0.092345	0.932891	1904	1	-2.8495
MARCKSL1	6	0.091497	0.093587	0.932891	1905	1	-2.6168
HERC6	5	0.091522	0.092385	0.932891	1906	1	-2.3382
LYZL2	3	0.091569	0.091345	0.932891	1907	0	-1.0997
CERS1	6	0.091599	0.093685	0.932891	1908	1	-3.7607
PAK6	5	0.09165	0.092502	0.932891	1909	1	-3.3666
ZNF7	6	0.09165	0.093734	0.932891	1910	1	-1.4857
NALCN	5	0.091693	0.092549	0.932891	1911	1	-2.8832
CSNK1G1	5	0.091778	0.092631	0.932891	1912	1	-1.8166
CA13	6	0.091804	0.093878	0.932891	1913	1	-2.3178
UBL7	5	0.091821	0.092671	0.932891	1914	1	-2.8756
CST9L	6	0.091855	0.093928	0.932891	1915	1	-2.8583
CAPN12	5	0.091864	0.092705	0.932891	1916	1	-1.9391
ALG1L	4	0.091978	0.091847	0.932891	1917	1	-1.3045
ADAMTS1	6	0.092059	0.094118	0.932891	1918	1	-3.5495
C14orf93	6	0.09211	0.094162	0.932891	1919	1	-2.6055
CILP	6	0.092161	0.094207	0.932891	1920	1	-3.7762
PCSK1	6	0.092213	0.094257	0.932891	1921	1	-3.1871
CEACAM6	5	0.092291	0.093126	0.932891	1922	1	-3.7203
C18orf42	6	0.092315	0.094355	0.932891	1923	1	-3.8985
KRT13	4	0.092356	0.092238	0.932891	1924	1	-1.0935
ARMS2	6	0.092366	0.094403	0.932891	1925	1	-3.1615
C2orf49	5	0.092398	0.093234	0.932891	1926	1	-2.1477
DDT	6	0.092417	0.094453	0.932891	1927	1	-4.9778
hsa-mir-520g	2	0.092471	0.092394	0.932891	1928	0	-1.4513
hsa-mir-424	4	0.092527	0.092422	0.932891	1929	1	-1.3714
KEL	5	0.092547	0.093385	0.932891	1930	1	-1.9391
PTTG1	5	0.09259	0.093425	0.932891	1931	1	-2.5379
ANKHD1-EIF4EBP3	4	0.092699	0.092598	0.932891	1932	1	-3.3173
YWHAB	6	0.092826	0.094828	0.932891	1933	1	-1.7841
CBLN1	6	0.092877	0.094878	0.932891	1934	1	-4.549
C4orf3	5	0.092889	0.0937	0.932891	1935	1	-3.3982
ADAM23	6	0.092928	0.094924	0.932891	1936	1	-4.7997
FAM19A1	5	0.092932	0.093745	0.932891	1937	1	-3.3335
DIRAS1	6	0.09303	0.095018	0.932891	1938	1	-2.5949
NKX1-2	4	0.093111	0.093023	0.932891	1939	1	-1.5252
BTG4	6	0.093132	0.095109	0.932891	1940	1	-2.2257
ACYP2	6	0.093183	0.095161	0.932891	1941	1	-3.5073
ATAD3B	5	0.093188	0.093994	0.932891	1942	1	-2.6333
SIGLECL1	4	0.093214	0.093117	0.932891	1943	1	-2.5104
TSPAN32	5	0.093231	0.094043	0.932891	1944	1	-1.9182
IYD	6	0.093234	0.095205	0.932891	1945	1	-4.0035
C1QTNF3	6	0.093285	0.095258	0.932891	1946	1	-2.7728
SOWAHD	6	0.093336	0.095304	0.932891	1947	1	-1.9255
IL11RA	5	0.093401	0.094208	0.932891	1948	1	-3.1606
EPHA8	5	0.093444	0.094248	0.932891	1949	1	-3.7482
GGT1	5	0.093529	0.09433	0.932891	1950	1	-1.7097
UCP2	6	0.09354	0.095504	0.932891	1951	1	-3.4471
CPT1B	6	0.093591	0.095554	0.932891	1952	1	-3.8649
hsa-mir-519b	2	0.093614	0.093541	0.932891	1953	0	-2.6031
PLK1	3	0.093671	0.093437	0.932891	1954	0	-0.84621
CCDC149	6	0.093719	0.095662	0.932891	1955	1	-4.2489
TOMM6	3	0.093723	0.093491	0.932891	1956	0	-0.84621
ADAMTS14	6	0.093796	0.095741	0.932891	1957	1	-2.8015
SPATA6	5	0.093828	0.094608	0.932891	1958	1	-4.5437
GSDMC	5	0.093871	0.094657	0.932891	1959	1	-1.89
TMSB15B	3	0.093905	0.09367	0.932891	1960	0	-0.94373
OPCML	5	0.093913	0.094696	0.932891	1961	1	-1.4568
B4GALNT4	6	0.094	0.095923	0.932891	1962	1	-3.1432
ZC3H3	4	0.09402	0.093912	0.932891	1963	1	-1.5825
LRRIQ1	5	0.094041	0.094815	0.932891	1964	1	-2.6087
NINL	6	0.094153	0.096064	0.932891	1965	1	-3.0217
STRBP	6	0.094153	0.096064	0.932891	1966	1	-2.5976
SRSF5	5	0.094212	0.09497	0.932891	1967	1	-1.553
APP	5	0.094255	0.095006	0.932891	1968	1	-2.2409
hsa-mir-3664	4	0.094312	0.094191	0.932891	1969	1	-3.2461
UBE2C	6	0.094357	0.096256	0.932891	1970	1	-3.7804
SMIM13	6	0.094459	0.096347	0.932891	1971	1	-3.5926
hsa-mir-4743	3	0.094462	0.094214	0.932891	1972	0	-2.109
FGL1	6	0.094612	0.09648	0.932891	1973	1	-1.4755
CYP2A7	6	0.094714	0.096591	0.932891	1974	1	-3.615
SLC2A12	5	0.094724	0.095436	0.932891	1975	1	-1.9373
INHBB	6	0.094765	0.096637	0.932891	1976	1	-0.74492
CSMD1	6	0.094867	0.096747	0.932891	1977	1	-2.0301
LOC100287036	6	0.094918	0.096803	0.932891	1978	1	-1.8929
ATXN7	6	0.094969	0.096841	0.932891	1979	1	-2.0184
DDX49	5	0.095065	0.095798	0.932891	1980	1	-0.84621
MATN3	6	0.095071	0.096943	0.932891	1981	1	-3.517
MARK4	5	0.095107	0.095835	0.932891	1982	1	-1.7217
IPO11	6	0.095274	0.09713	0.932891	1983	1	-4.3473
LRRC26	5	0.095278	0.09601	0.932891	1984	1	-0.93408
ARF4	5	0.09532	0.096052	0.932891	1985	1	-2.5259
LHX6	6	0.095376	0.097227	0.932891	1986	1	-2.5189
USB1	6	0.095427	0.097272	0.932891	1987	1	-4.6742
PI4KB	5	0.095448	0.096179	0.932891	1988	1	-4.188
KCTD1	6	0.095478	0.097321	0.932891	1989	1	-4.6093
MRPL4	3	0.095512	0.095239	0.932891	1990	0	-0.84621
SETD7	4	0.095614	0.09548	0.932891	1991	1	-1.9391
CCDC181	6	0.095631	0.097454	0.932891	1992	1	-3.2096
ZNF737	6	0.095682	0.0975	0.932891	1993	1	-3.02
hsa-mir-3915	4	0.095819	0.095676	0.932891	1994	1	-4.5018
SSTR4	6	0.095835	0.097643	0.932891	1995	1	-1.8651
APOO	5	0.095874	0.096599	0.932891	1996	1	-0.9744
DLX1	6	0.095911	0.097725	0.932891	1997	1	-2.0246
TNNT2	6	0.095911	0.097725	0.932891	1998	1	-3.6577
ETAA1	6	0.096039	0.097842	0.932891	1999	1	-3.673
[truncated: 18,659 more rows]

## Sheet: Obatoclax
id	num	pos|score	pos|p-value	pos|fdr	pos|rank	pos|goodsgrna	pos|lfc (median)
FAM180A	6	1.1607e-05	7.7853e-05	0.723762	1	4	7.9957
ATP6V0A2	6	1.8212e-05	0.00010708	0.723762	2	6	7.0429
ZNF589	6	2.6718e-05	0.00015211	0.723762	3	1	-1.0856
FADD	6	2.9793e-05	0.00017032	0.723762	4	5	7.4678
PKN2	6	3.0343e-05	0.00017511	0.723762	5	4	5.2583
EZH1	6	5.3862e-05	0.00029632	0.732983	6	6	6.5351
ADHFE1	5	5.3988e-05	0.00025081	0.732983	7	2	-0.20598
TSPAN8	6	8.0153e-05	0.00041993	0.732983	8	2	-0.33986
MAGEL2	6	9.2299e-05	0.00049994	0.732983	9	6	4.5418
PMAIP1	4	9.6357e-05	0.00038495	0.732983	10	4	6.5855
UGCG	6	9.7697e-05	0.00052533	0.732983	11	3	3.3088
RBP2	6	9.8976e-05	0.00053251	0.732983	12	3	3.9007
XPNPEP3	5	0.00010186	0.00046305	0.732983	13	2	0.16662
RIPK1	6	0.0001023	0.00055599	0.732983	14	5	6.1677
HOXC6	6	0.00010463	0.00056749	0.732983	15	6	5.0552
GAST	5	0.00011132	0.00050377	0.732983	16	3	0.99564
EPPK1	6	0.00011648	0.00063839	0.761906	17	6	5.9348
MAGEA1	6	0.00012941	0.00070283	0.761906	18	5	6.4449
PLXND1	6	0.00018385	0.0010222	0.761906	19	6	4.4983
FANK1	6	0.00018701	0.0010389	0.761906	20	3	1.3137
PPAPDC1B	5	0.00019071	0.00089998	0.761906	21	3	1.6856
C9orf117	6	0.00019586	0.0010796	0.761906	22	5	6.4508
PDZRN3	5	0.00020037	0.00094262	0.761906	23	1	-2.073
LIG1	6	0.0002005	0.0010964	0.761906	24	3	4.7492
NBR1	6	0.00020755	0.0011338	0.761906	25	3	3.7921
ELAVL1	6	0.00020876	0.0011414	0.761906	26	6	4.6728
TWF1	5	0.00021036	0.00099388	0.761906	27	4	6.6799
ICAM5	5	0.00022242	0.0010475	0.761906	28	3	4.0594
WTAP	4	0.00023154	0.00089998	0.761906	29	2	0.87544
ATF2	6	0.00023784	0.0012809	0.761906	30	4	7.3623
GIPR	5	0.0002449	0.0011515	0.761906	31	2	-0.34372
KIAA1644	6	0.00027103	0.00146	0.761906	32	5	5.4624
LOC149373	5	0.00028417	0.001334	0.761906	33	3	4.1219
TXNL1	6	0.00028868	0.0015597	0.761906	34	6	4.2492
TOPBP1	6	0.00029569	0.0015947	0.761906	35	2	-0.15772
MMP11	6	0.00030009	0.0016153	0.761906	36	5	6.2946
GPCPD1	6	0.00030039	0.0016167	0.761906	37	5	6.2012
SRGAP2B	4	0.00030277	0.0011515	0.761906	38	4	6.003
ABHD12B	6	0.00030707	0.0016546	0.761906	39	4	7.0292
ZNF597	6	0.00034918	0.0018591	0.761906	40	6	2.9228
FEM1B	6	0.00036493	0.0019343	0.761906	41	4	1.9584
PLXNA3	5	0.0003849	0.0017734	0.761906	42	4	6.2999
TRIP13	6	0.00040071	0.0021236	0.761906	43	2	-0.23518
RANBP3	6	0.00040838	0.0021686	0.761906	44	6	3.2546
FBXO32	5	0.00041974	0.001932	0.761906	45	4	6.4185
SPR	6	0.00044695	0.0023593	0.761906	46	5	6.7189
L1TD1	5	0.00045098	0.002079	0.761906	47	5	3.7058
TIFAB	6	0.00045949	0.002424	0.761906	48	6	4.1677
BOP1	5	0.00046749	0.0021533	0.761906	49	1	-2.3114
POFUT2	6	0.00047474	0.0024935	0.761906	50	3	4.5923
CT47A1	6	0.00047649	0.0025054	0.761906	51	6	4.2086
SPOCK1	6	0.00049858	0.0026209	0.761906	52	5	5.4924
IQSEC2	6	0.00050332	0.0026439	0.761906	53	5	6.2459
MALSU1	6	0.00050754	0.0026688	0.761906	54	3	2.27
CD320	5	0.000512	0.002366	0.761906	55	4	4.1527
SYTL2	6	0.00052189	0.0027392	0.761906	56	6	5.2901
HIPK2	6	0.00052287	0.0027411	0.761906	57	6	5.5814
KRTAP5-9	6	0.00053898	0.0028168	0.761906	58	5	5.1195
RBM3	6	0.00055428	0.0029012	0.761906	59	6	7.1267
FAM170B	6	0.00055452	0.0029026	0.761906	60	4	6.718
RBM12B	6	0.00058432	0.0030684	0.761906	61	5	4.8242
ERMARD	6	0.00059556	0.0031316	0.761906	62	6	3.7428
IL20	6	0.0006017	0.0031637	0.761906	63	3	4.4204
PDGFRB	6	0.00060381	0.0031719	0.761906	64	4	6.5605
REG3A	6	0.00060517	0.0031795	0.761906	65	6	4.3929
OR2AK2	5	0.00060778	0.0027737	0.761906	66	5	5.7776
CDK4	6	0.00061558	0.0032356	0.761906	67	6	5.5575
ALDH16A1	6	0.00061722	0.0032447	0.761906	68	3	2.236
XPR1	6	0.00062837	0.0032955	0.761906	69	4	6.7676
USP17L11	6	0.00063408	0.0033252	0.761906	70	6	5.0669
HEBP2	6	0.00063645	0.0033338	0.761906	71	4	6.7083
ARSH	5	0.00064071	0.002927	0.761906	72	4	6.1245
EFHB	6	0.0006479	0.0033908	0.761906	73	2	-0.61496
PRKRIR	3	0.00064887	0.0018745	0.761906	74	2	-0.46242
CYYR1	6	0.00064891	0.0033946	0.761906	75	6	3.5956
MFAP3L	6	0.00065069	0.0034047	0.761906	76	3	3.9363
hsa-mir-3194	4	0.00065727	0.0024417	0.761906	77	2	5.2848
HMGB1	4	0.00065889	0.0024455	0.761906	78	3	1.7877
MKL2	6	0.00066778	0.0034948	0.761906	79	1	-2.6257
ARAP1	6	0.00067403	0.0035273	0.761906	80	2	0.34222
INSL5	6	0.0006925	0.0036188	0.761906	81	6	5.2074
DNASE1	6	0.00071094	0.0037204	0.761906	82	4	6.4711
FAM150A	6	0.00071685	0.003753	0.761906	83	4	6.6748
NCS1	6	0.00072149	0.003775	0.761906	84	6	4.2285
DHRS4L1	6	0.0007338	0.0038373	0.761906	85	6	3.2004
KCNMB3	6	0.00074661	0.0039063	0.761906	86	4	6.7313
SPATA31D3	6	0.00075992	0.0039686	0.761906	87	5	4.9817
LYPD1	6	0.00077458	0.0040496	0.761906	88	1	-0.40086
CTNND2	6	0.00077532	0.0040543	0.761906	89	5	6.8184
SIX1	6	0.00077643	0.0040591	0.761906	90	5	6.5963
WDR43	2	0.0007833	0.0015065	0.761906	91	2	-0.46242
PRY	6	0.00080104	0.0041823	0.761906	92	5	5.7398
ATP13A5	6	0.0008065	0.0042086	0.761906	93	3	3.2184
KIN	6	0.00081613	0.0042613	0.761906	94	5	2.8934
ATF6	6	0.00082799	0.0043226	0.761906	95	3	1.3315
hsa-mir-448	4	0.00083692	0.0030756	0.761906	96	1	0.24412
RARA	6	0.00086115	0.0045033	0.761906	97	3	3.6982
ZBTB22	6	0.00086313	0.0045119	0.761906	98	5	4.3808
MFSD11	6	0.00086314	0.0045119	0.761906	99	4	2.5952
FNDC9	6	0.0008751	0.0045651	0.761906	100	3	3.7434
ALDH18A1	5	0.00087534	0.0039427	0.761906	101	4	4.683
IL20RA	6	0.00088138	0.0045962	0.761906	102	1	-2.8215
CTSF	6	0.00088431	0.0046106	0.761906	103	6	3.3103
ARHGAP30	6	0.00088594	0.0046216	0.761906	104	5	6.6572
PDYN	6	0.00092345	0.004806	0.761906	105	6	2.825
ACSM2B	6	0.00092693	0.0048247	0.761906	106	6	4.5465
GPC1	6	0.00093478	0.0048664	0.761906	107	3	0.46022
TCF3	5	0.00093603	0.0042029	0.761906	108	5	2.8995
OR13C3	6	0.00094447	0.0049119	0.761906	109	4	6.3821
BLMH	6	0.00095893	0.0049838	0.761906	110	3	1.0928
C14orf79	5	0.00096255	0.0043265	0.761906	111	5	3.1262
CLDN1	6	0.00096684	0.0050164	0.761906	112	5	5.6884
KCNJ6	6	0.00096846	0.0050255	0.761906	113	5	6.639
hsa-mir-4476	4	0.00097932	0.0035844	0.761906	114	2	0.70621
VIL1	6	0.0009892	0.0051175	0.761906	115	3	4.3939
GATAD2B	6	0.0010083	0.0052104	0.761906	116	3	3.581
hsa-mir-676	4	0.0010182	0.0037175	0.761906	117	3	8.0247
PRDX5	6	0.0010206	0.0052712	0.761906	118	5	6.434
CBX7	6	0.0010233	0.0052823	0.761906	119	6	6.1611
FRZB	6	0.0010347	0.0053383	0.761906	120	3	3.6628
NRBF2	6	0.0010416	0.0053695	0.761906	121	4	2.3883
TNNI3	5	0.0010452	0.0046935	0.761906	122	3	3.7882
ASB15	6	0.0010532	0.0054217	0.761906	123	6	3.6383
PTRF	6	0.0010645	0.0054739	0.761906	124	6	2.8229
hsa-mir-6755	4	0.0010749	0.0039317	0.761906	125	3	6.6241
CD1C	6	0.0010801	0.0055673	0.761906	126	6	2.4574
KRTAP5-4	6	0.0010828	0.0055831	0.761906	127	5	7.0852
PIGX	6	0.001095	0.0056411	0.761906	128	2	0.45894
TYRO3	6	0.001104	0.0056833	0.761906	129	3	-0.20807
HYLS1	6	0.0011063	0.0056986	0.761906	130	6	3.0325
PTPRC	6	0.0011098	0.0057192	0.761906	131	3	3.0571
ALK	6	0.001113	0.0057345	0.761906	132	4	3.6399
WIPI2	4	0.0011217	0.0040994	0.761906	133	2	-0.46242
TMCO2	6	0.0011279	0.0058059	0.761906	134	5	4.2581
OR8B2	6	0.0011319	0.0058251	0.761906	135	3	4.3187
AHCY	4	0.0011322	0.0041353	0.761906	136	4	4.4404
EID2	6	0.0011483	0.0058984	0.765687	137	3	-0.80813
ATXN2L	6	0.0011543	0.0059281	0.765687	138	4	4.2009
TOMM20L	6	0.0011652	0.0059794	0.767511	139	4	6.1924
MRPL20	6	0.0011785	0.0060416	0.770027	140	3	3.9095
hsa-mir-4460	4	0.0011813	0.004314	0.761906	141	2	4.9448
SLC26A3	6	0.0012004	0.0061427	0.770027	142	5	5.5982
SEC24B	6	0.0012014	0.0061461	0.770027	143	3	4.4642
CEP95	6	0.0012017	0.006148	0.770027	144	1	-1.0306
SYN2	5	0.001211	0.0054322	0.761906	145	4	5.2197
GSTM1	6	0.0012122	0.0061964	0.771412	146	4	6.3388
TAS1R1	5	0.0012259	0.0054969	0.761906	147	3	4.2451
HEYL	5	0.0012282	0.0055074	0.761906	148	4	5.7644
BEX1	6	0.0012333	0.0062965	0.774546	149	4	4.9777
RNF219	5	0.0012374	0.0055463	0.761906	150	5	4.2752
hsa-mir-5693	3	0.0012454	0.0035264	0.761906	151	3	8.5688
hsa-mir-6793	3	0.0012485	0.003534	0.761906	152	3	6.4837
LRIT1	6	0.001255	0.0064101	0.777459	153	4	6.2502
HSD3B7	6	0.0012595	0.0064331	0.777459	154	5	4.0436
CHRNB1	4	0.0012651	0.004602	0.761906	155	2	-0.36919
SLC46A1	5	0.0012685	0.0056924	0.761906	156	2	-0.46278
HIST2H3D	5	0.0012731	0.0057087	0.761906	157	2	0.22626
MS4A5	6	0.0012913	0.0065931	0.781659	158	5	4.1698
TFG	5	0.0012929	0.0057954	0.761906	159	3	1.4625
CST1	6	0.0012975	0.0066228	0.781659	160	3	1.4039
TEDDM1	6	0.0013085	0.0066649	0.781659	161	3	1.5622
MEFV	6	0.0013169	0.0067119	0.781659	162	3	0.6239
ADC	6	0.0013301	0.0067833	0.781659	163	6	3.108
CD99_X	6	0.0013352	0.0068139	0.781659	164	6	3.6693
hsa-mir-219a-1	4	0.0013597	0.0049316	0.761906	165	3	7.0044
PHACTR3	6	0.0013619	0.0069304	0.785019	166	3	1.0837
ETV3	6	0.001367	0.0069514	0.785019	167	5	5.7653
DEFA1	6	0.0013751	0.006996	0.785757	168	6	3.5392
hsa-mir-224	3	0.0013754	0.0038867	0.761906	169	3	2.4811
PDHA2	6	0.0013886	0.0070544	0.788039	170	3	2.47
hsa-mir-545	4	0.0013986	0.0050763	0.761906	171	3	7.2707
LOC286238	6	0.0013988	0.007099	0.788752	172	4	6.1373
CYP27B1	6	0.0014152	0.0071886	0.789643	173	2	-2.1194
SLC27A1	6	0.001416	0.0071919	0.789643	174	4	5.3132
HOXA13	5	0.0014222	0.0063435	0.775704	175	4	5.2715
LIPA	6	0.0014229	0.0072216	0.789643	176	5	4.4702
PPARGC1A	5	0.0014769	0.0065653	0.781659	177	3	2.9732
SHISA2	6	0.0014857	0.007511	0.804605	178	5	5.6335
PRLH	6	0.0014925	0.007545	0.804605	179	6	4.335
RGAG1	6	0.0014967	0.0075632	0.804605	180	6	3.7316
CDY1	6	0.0015009	0.0075781	0.804605	181	5	6.0907
XKRY	6	0.0015278	0.0076988	0.804605	182	5	5.1643
SOCS5	6	0.0015298	0.0077089	0.804605	183	4	6.1545
SLC2A6	6	0.0015407	0.0077515	0.80499	184	4	6.0609
CCRL1	5	0.0015408	0.006846	0.781659	185	4	6.2139
SPRR2D	3	0.0015547	0.0043983	0.761906	186	3	6.679
TPT1	6	0.0015562	0.0078114	0.807153	187	5	5.8729
C5orf30	6	0.0015754	0.0078909	0.807537	188	2	-0.95506
hsa-mir-1184-3	3	0.0015889	0.0044956	0.761906	189	2	2.5493
B3GAT1	6	0.0015967	0.0079714	0.807537	190	4	4.6212
CEP89	6	0.0016287	0.0080936	0.815914	191	3	2.5495
hsa-mir-4749	3	0.001659	0.0046901	0.761906	192	2	4.0568
BSG	6	0.0016631	0.0082416	0.820451	193	4	6.0846
MED21	5	0.0016744	0.0074123	0.804605	194	4	5.753
KCNK6	6	0.0016871	0.0083351	0.820451	195	3	4.1883
TNFRSF10B	6	0.0017049	0.0084045	0.820451	196	5	3.5424
HOXC12	6	0.0017077	0.0084165	0.820451	197	2	0.6703
ZP2	6	0.0017354	0.0085138	0.822175	198	3	0.45178
CDC14A	4	0.0017455	0.0062797	0.774546	199	4	6.679
hsa-mir-552	3	0.0017678	0.0050025	0.761906	200	3	6.2323
KLHL35	6	0.0017888	0.0087092	0.826892	201	3	3.6558
BLOC1S4	6	0.0017916	0.0087227	0.826892	202	4	4.5897
FAM90A1	5	0.0018022	0.0079671	0.807537	203	2	0.7929
hsa-mir-1278	3	0.0018024	0.005093	0.761906	204	2	7.6257
CRISP1	6	0.0018173	0.0088333	0.828642	205	5	5.295
MUT	6	0.0018422	0.0089239	0.828642	206	1	-0.096062
CENPH	2	0.0018427	0.0035863	0.761906	207	2	2.9865
SLC14A1	6	0.0018451	0.0089378	0.828642	208	4	5.9733
NEK2	6	0.001846	0.0089416	0.828642	209	3	0.33672
GSTZ1	5	0.0018467	0.0081597	0.818586	210	3	1.8305
hsa-mir-3202-1	4	0.0018707	0.0067167	0.781659	211	2	4.6433
SLC26A5	6	0.0018807	0.0090839	0.834235	212	3	2.8711
IQCC	5	0.0018911	0.0083504	0.820451	213	2	-0.15733
TLCD1	6	0.0018955	0.0091471	0.834235	214	3	0.22153
SEMA6D	5	0.001901	0.008395	0.820451	215	4	4.7104
METTL10	6	0.0019489	0.0093603	0.848424	216	1	-1.3235
TLX3	6	0.0019766	0.0094887	0.85297	217	5	4.1305
C21orf33	6	0.0019776	0.009493	0.85297	218	4	4.5361
HK1	5	0.0019784	0.0087083	0.826892	219	4	4.2718
NONO	5	0.001979	0.0087107	0.826892	220	5	4.6049
ZNF213	6	0.0020022	0.0095817	0.857207	221	1	-1.6658
KIAA2013	5	0.0020105	0.0088491	0.828642	222	4	5.1472
TNRC6C	6	0.0020248	0.0096665	0.857371	223	3	4.3076
OSCP1	6	0.0020436	0.0097383	0.860053	224	3	1.8439
CCDC8	6	0.0020556	0.0097819	0.860228	225	5	4.392
PRKCZ	5	0.0020854	0.0091634	0.834235	226	4	5.2769
SLC35G1	6	0.0020861	0.0098883	0.86247	227	4	6.0433
SCGB3A2	6	0.0020984	0.0099367	0.86247	228	5	5.4838
PTGES2	6	0.0021089	0.0099755	0.86247	229	2	0.13426
PCSK6	6	0.0021287	0.010061	0.86247	230	3	3.6926
NETO2	4	0.0021294	0.007661	0.804605	231	3	3.0321
hsa-mir-7973-1	4	0.0021332	0.0076677	0.804605	232	4	5.4074
GRIN2A	6	0.002138	0.0101	0.86247	233	4	5.8631
GJB6	6	0.0021544	0.01016	0.864096	234	5	6.0325
PPP3CC	6	0.0021752	0.010243	0.867534	235	3	4.0596
MIER3	6	0.0022079	0.010368	0.870985	236	5	4.8618
PRHOXNB	6	0.0022383	0.010486	0.871378	237	4	5.1063
ATP2A1	6	0.0022577	0.010567	0.871378	238	4	6.4342
CALCB	6	0.0022859	0.010675	0.871378	239	5	5.2992
NPTN	6	0.00231	0.010767	0.871378	240	4	6.0848
IFNE	6	0.0023223	0.010805	0.871378	241	2	-0.92243
CCDC178	6	0.0023512	0.010914	0.871378	242	5	3.3174
DSPP	4	0.0023712	0.0085128	0.822175	243	2	-0.46242
RPS3	6	0.0023756	0.011008	0.871378	244	2	0.334
MLL2	1	0.0023913	0.0023727	0.761906	245	1	5.0254
PRKAR1A	6	0.0023987	0.01109	0.871378	246	3	1.7339
ZBTB7A	6	0.0024071	0.011124	0.871378	247	5	4.7005
GPR132	6	0.0024289	0.011216	0.871378	248	2	0.85061
PLSCR4	6	0.002438	0.011249	0.871378	249	5	4.9022
SLC25A36	6	0.0024431	0.011268	0.871378	250	5	3.9663
PHOX2B	5	0.002469	0.010772	0.871378	251	2	0.30102
C9orf96	6	0.0024743	0.011387	0.871378	252	2	-0.49482
MR1	6	0.0024817	0.011423	0.871378	253	3	3.1329
VILL	6	0.0024822	0.011427	0.871378	254	2	0.42504
SEMA6C	6	0.0024927	0.011469	0.871378	255	3	4.1923
TEPP	6	0.0025353	0.011652	0.876335	256	5	4.6581
PLAC1L	6	0.0025356	0.011652	0.876335	257	3	1.6805
ABCB7	4	0.0025447	0.0091117	0.834235	258	2	-0.46242
METTL11B	6	0.0025687	0.011782	0.876335	259	4	6.3
RNASE8	5	0.0025734	0.011194	0.871378	260	3	3.6314
RAB31	6	0.0025871	0.011852	0.876335	261	5	4.6319
HOXB7	6	0.0025889	0.011859	0.876335	262	2	0.16936
TMEM42	6	0.0026107	0.011941	0.876335	263	4	5.8252
PTH1R	6	0.0026422	0.012059	0.876335	264	5	3.512
LNX2	6	0.002685	0.012227	0.876335	265	4	5.7565
RPF1	5	0.0026912	0.011665	0.876335	266	2	-0.5731
SCAMP2	6	0.0026955	0.012268	0.876335	267	3	0.26915
FAM219B	6	0.002703	0.012297	0.876335	268	5	5.1486
TMEM63B	6	0.0027035	0.012298	0.876335	269	3	4.2784
hsa-mir-30a	4	0.0027043	0.0096358	0.857371	270	3	6.5212
IL13	6	0.0027217	0.012359	0.876335	271	4	5.0234
PROB1	6	0.0027426	0.012434	0.876335	272	3	4.3687
VSIG1	6	0.0027578	0.012486	0.876335	273	5	5.9959
SYP	5	0.0027719	0.011991	0.876335	274	4	4.6049
KCNH5	6	0.0027754	0.012543	0.876335	275	4	5.9264
ZNF304	6	0.0027881	0.01259	0.876335	276	4	3.5591
SGIP1	6	0.0027886	0.012593	0.876335	277	3	2.4892
EFCAB3	6	0.0028022	0.012642	0.876335	278	3	1.6602
RPL21	2	0.0028035	0.0054768	0.761906	279	1	-0.46242
CCDC155	6	0.0028259	0.012729	0.876335	280	4	5.6614
C7orf63	5	0.0028316	0.012239	0.876335	281	3	3.8304
DNAJC11	3	0.0028428	0.0079178	0.807537	282	3	1.0273
RPGR	6	0.0028528	0.012826	0.876335	283	5	5.3211
ZNRD1	5	0.0028689	0.012396	0.876335	284	3	1.3954
TEAD4	6	0.0028725	0.012892	0.876335	285	5	5.8217
LOC100130539	6	0.0028834	0.012933	0.876335	286	3	4.2404
CDC37	4	0.0029002	0.010298	0.86864	287	4	2.8802
APEX2	6	0.0029088	0.013031	0.880072	288	2	-0.31838
MPST	5	0.0029331	0.012637	0.876335	289	5	3.0055
CACNG5	6	0.0029374	0.013141	0.880691	290	3	3.7481
CSGALNACT2	6	0.0029433	0.013168	0.880691	291	4	5.4901
PLSCR1	6	0.0029834	0.013322	0.884913	292	5	5.0947
NUDT2	5	0.0029884	0.012855	0.876335	293	4	4.7871
PDE6B	6	0.0030042	0.013395	0.884913	294	5	6.153
PUS3	6	0.0030154	0.01344	0.884913	295	2	-0.60116
hsa-mir-3910-1	4	0.0030177	0.010709	0.871378	296	4	5.1442
hsa-mir-5009	4	0.0030193	0.010715	0.871378	297	3	6.5259
HARBI1	6	0.0030197	0.01346	0.884913	298	5	4.1399
hsa-mir-6767	4	0.0030424	0.010787	0.871378	299	1	-1.2031
SYT6	5	0.0030537	0.013118	0.880691	300	4	3.3126
FBLN7	6	0.0030687	0.013659	0.890824	301	2	-0.49333
NMRK1	6	0.0030806	0.013708	0.890824	302	5	6.0012
hsa-mir-4481	4	0.0030992	0.010977	0.871378	303	4	4.0593
TUBA1C	4	0.003107	0.011009	0.871378	304	3	2.9518
hsa-mir-1286	4	0.0031152	0.011034	0.871378	305	2	3.4623
SCRN3	6	0.003122	0.013864	0.890955	306	2	-2.1377
YWHAQ	6	0.0031273	0.013883	0.890955	307	4	3.5309
NUMB	4	0.0031341	0.0111	0.871378	308	2	-0.46242
RPE	5	0.0031475	0.013488	0.884913	309	3	3.1997
PM20D1	5	0.0031961	0.013674	0.890824	310	4	4.7016
TUBA3D	4	0.0032201	0.011415	0.871378	311	1	0.097426
PPM1F	6	0.0032317	0.014263	0.890955	312	5	5.113
EIF1AD	6	0.0032819	0.014433	0.890955	313	3	0.90887
RRP7A	6	0.0033051	0.014524	0.890955	314	5	4.9808
ITGB4	6	0.0033108	0.014543	0.890955	315	3	4.248
AKAP3	6	0.0033296	0.014614	0.890955	316	4	5.7528
C2orf57	6	0.0033352	0.014634	0.890955	317	2	0.25644
HELZ2	6	0.0033401	0.014648	0.890955	318	5	3.6895
CNTRL	6	0.0033645	0.014754	0.890955	319	4	5.4354
ZDHHC15	6	0.0033785	0.014804	0.890955	320	4	5.7661
LIMA1	6	0.0033884	0.014842	0.890955	321	2	-1.5145
G6PC	4	0.0033978	0.012019	0.876335	322	2	-0.46242
C19orf44	6	0.003443	0.015061	0.890955	323	4	5.7519
CLDND2	6	0.0034439	0.015064	0.890955	324	5	3.8672
ORM2	4	0.0034593	0.012226	0.876335	325	4	6.3619
PARP10	6	0.0034602	0.015127	0.890955	326	3	3.2386
GUCA1C	6	0.0034708	0.015172	0.890955	327	5	5.231
ZNF250	5	0.0034894	0.014862	0.890955	328	4	5.1377
KIF13A	6	0.003495	0.015245	0.890955	329	3	0.09943
hsa-mir-548g	2	0.0035051	0.0068278	0.781659	330	2	7.5214
CERKL	6	0.0035483	0.015451	0.890955	331	2	0.9751
PSMC3IP	5	0.0035588	0.015127	0.890955	332	2	-0.46717
IL2RA	6	0.0035635	0.015511	0.890955	333	4	5.4136
VAPB	6	0.0035755	0.015551	0.890955	334	2	0.40919
hsa-mir-671	3	0.0035893	0.0099424	0.86247	335	2	1.942
hsa-mir-3692	4	0.0036172	0.012749	0.876335	336	3	7.024
PTP4A2	6	0.0036544	0.015834	0.890955	337	3	3.1768
CGNL1	6	0.0036548	0.015834	0.890955	338	3	1.875
hsa-mir-221	4	0.0036681	0.012923	0.876335	339	4	3.9329
PCDHGA1	6	0.0036962	0.016002	0.890955	340	5	5.312
CXorf38	6	0.0037021	0.016018	0.890955	341	4	5.7253
LRRN2	6	0.0037081	0.016044	0.890955	342	2	-0.29279
DRAXIN	5	0.0037128	0.015736	0.890955	343	3	0.86833
KLHDC7A	6	0.0037237	0.016107	0.890955	344	5	5.6256
CLEC6A	6	0.0037378	0.016155	0.890955	345	4	5.8863
PLA2G2D	6	0.0037548	0.016212	0.890955	346	5	5.674
CTSG	6	0.0037614	0.016241	0.890955	347	2	0.44297
TMEM98	6	0.003788	0.016347	0.890955	348	5	5.7399
AEBP2	6	0.0038233	0.016481	0.890955	349	4	5.3529
RNF220	5	0.0038574	0.016322	0.890955	350	3	3.1381
VGLL1	6	0.0038578	0.016611	0.890955	351	5	4.2814
ZNF565	6	0.0038679	0.016646	0.890955	352	4	5.9404
NQO2	6	0.0038684	0.016648	0.890955	353	5	5.5881
SLC23A3	6	0.0038986	0.016761	0.890955	354	5	5.8829
PRR25	5	0.0039025	0.016499	0.890955	355	4	2.6694
TRPM5	5	0.0039054	0.016512	0.890955	356	4	4.4035
SPATA17	6	0.0039191	0.016842	0.890955	357	4	5.5344
MFSD3	6	0.0039212	0.016847	0.890955	358	2	-0.31421
SPRR2A	6	0.003923	0.016855	0.890955	359	4	5.548
R3HDM1	6	0.0039344	0.016896	0.890955	360	5	4.1131
TMEM14E	6	0.0039605	0.017004	0.890955	361	3	3.1873
ZDHHC1	6	0.0039627	0.017008	0.890955	362	5	5.3483
FAM21A	6	0.0039988	0.01714	0.890955	363	5	2.9839
C10orf91	6	0.0040016	0.017151	0.890955	364	4	5.8624
HIST1H1A	6	0.0040063	0.017165	0.890955	365	3	1.6637
hsa-mir-4307	4	0.00401	0.014074	0.890955	366	2	4.366
DSCAML1	6	0.0040277	0.01724	0.890955	367	3	2.1955
LMTK2	6	0.0040582	0.017356	0.890955	368	4	4.4546
TRIM8	4	0.0040623	0.01425	0.890955	369	4	3.772
TMEM110-MUSTN1	4	0.0040708	0.014279	0.890955	370	4	5.0633
CACYBP	4	0.0040728	0.014287	0.890955	371	3	0.60836
CDCA3	6	0.004081	0.017438	0.890955	372	2	0.74116
NME3	6	0.0040813	0.01744	0.890955	373	4	5.7362
SMAP2	4	0.0040886	0.014339	0.890955	374	4	3.0813
NCAM1	6	0.0040967	0.017488	0.890955	375	5	5.0499
FOXD4L5	4	0.0041092	0.014408	0.890955	376	3	1.4492
LCP2	6	0.004111	0.017537	0.890955	377	5	2.9469
GPR32	6	0.0041342	0.017615	0.890955	378	3	1.3667
hsa-mir-6084	4	0.0041438	0.014524	0.890955	379	2	1.0364
THOC3	5	0.0041567	0.01751	0.890955	380	1	-0.46242
ARL5A	5	0.0041612	0.017531	0.890955	381	5	3.7291
hsa-mir-5681a	4	0.0041739	0.014617	0.890955	382	4	4.7998
PDE3B	6	0.0041875	0.017818	0.890955	383	2	-2.0579
PRSS2	5	0.0041977	0.017692	0.890955	384	4	4.4354
C19orf77	6	0.0042144	0.017913	0.890955	385	4	5.803
hsa-mir-5698	4	0.0042148	0.014765	0.890955	386	1	0.85717
OR2A12	6	0.0042407	0.018013	0.890955	387	2	-0.58575
PAQR5	6	0.0042452	0.01803	0.890955	388	4	4.7404
KIAA1549L	5	0.0042512	0.017896	0.890955	389	5	2.329
CXorf36	6	0.0042606	0.018094	0.890955	390	5	3.9077
CCIN	6	0.0042701	0.018135	0.890955	391	4	5.754
PWWP2B	6	0.0042798	0.018176	0.890955	392	4	5.0829
TSC22D3	6	0.0042863	0.018208	0.890955	393	2	0.45152
B3GNTL1	5	0.0042898	0.018053	0.890955	394	3	0.77918
P2RX6	6	0.004294	0.01823	0.890955	395	2	-0.24564
hsa-mir-4756	4	0.0043134	0.015091	0.890955	396	3	7.0496
FAM150B	6	0.0043138	0.018307	0.890955	397	4	6.0288
VEPH1	6	0.0043366	0.018382	0.890955	398	5	4.4309
TRIP10	6	0.0043472	0.018425	0.890955	399	2	-0.76585
BLOC1S6	6	0.0043799	0.018544	0.890955	400	5	3.1674
GSK3A	6	0.0043817	0.018551	0.890955	401	3	1.9067
AARSD1	6	0.0043898	0.018581	0.890955	402	5	5.3279
hsa-mir-6771	4	0.0043989	0.015358	0.890955	403	3	6.0771
FSHR	6	0.0044005	0.018618	0.890955	404	2	0.22661
TPRA1	6	0.0044322	0.018742	0.890955	405	5	5.541
PERP	6	0.0044356	0.018752	0.890955	406	5	5.631
CAPS2	5	0.0044673	0.018757	0.890955	407	2	0.6114
ZFAND5	5	0.0044718	0.018772	0.890955	408	4	4.7883
VAX1	6	0.0044819	0.018933	0.890955	409	4	5.036
ADAM11	6	0.0044868	0.018947	0.890955	410	3	0.47135
TMEM45A	6	0.0045163	0.019059	0.890955	411	5	4.262
KIAA2018	6	0.0045188	0.019069	0.890955	412	4	5.2173
hsa-mir-1537	3	0.0045486	0.012582	0.876335	413	2	6.4562
ZNF225	6	0.0045487	0.019178	0.890955	414	3	1.4984
DAZAP2	6	0.0045645	0.019225	0.890955	415	4	4.2751
RSRC1	6	0.004573	0.019256	0.890955	416	4	5.515
ZNF566	6	0.0046069	0.019385	0.890955	417	4	5.6638
MGA	6	0.0046074	0.019386	0.890955	418	5	5.2773
SLC22A20	6	0.0046134	0.019408	0.890955	419	3	1.4224
KRTAP2-1	6	0.0046255	0.019455	0.890955	420	5	5.1238
hsa-mir-2110	4	0.0046286	0.016133	0.890955	421	2	3.6501
CFHR4	6	0.0046426	0.019525	0.890955	422	5	5.4677
TMEM109	6	0.0046666	0.019619	0.890955	423	3	1.1397
SPATA31D1	6	0.0046939	0.019717	0.890955	424	4	5.7253
SLC9A3R1	6	0.0046953	0.019719	0.890955	425	5	2.559
DNAJC27	6	0.004704	0.019754	0.890955	426	5	4.4898
KLHL3	6	0.0047199	0.019818	0.890955	427	2	1.0968
FAM179B	6	0.0047277	0.019857	0.890955	428	4	5.1849
AIM1	6	0.0047322	0.019871	0.890955	429	4	6.0756
IL15RA	6	0.0047379	0.019884	0.890955	430	3	3.9907
TCTEX1D1	6	0.0047416	0.019895	0.890955	431	3	3.8313
BTBD16	6	0.0047731	0.02001	0.890955	432	2	0.79966
STIP1	5	0.0047831	0.01974	0.890955	433	3	0.93682
SCRT2	5	0.0047875	0.019752	0.890955	434	3	3.6175
SDR9C7	6	0.0047934	0.020084	0.890955	435	4	5.0482
SHANK1	6	0.0047945	0.020086	0.890955	436	4	5.2786
IL11	6	0.0047957	0.020088	0.890955	437	4	4.3241
PLG	6	0.0047968	0.020095	0.890955	438	4	5.6262
MRO	6	0.0048066	0.020138	0.890955	439	3	3.8736
CBX2	6	0.0048139	0.020163	0.890955	440	3	1.1723
ZNF182	6	0.0048188	0.020183	0.890955	441	4	5.3487
CDYL2	6	0.0048227	0.020201	0.890955	442	4	5.2296
hsa-mir-3606	4	0.0048539	0.016929	0.890955	443	2	2.6615
TERT	6	0.0048795	0.020404	0.890955	444	4	2.0897
hsa-mir-770	4	0.0048894	0.017039	0.890955	445	1	-4.0299
KEAP1	6	0.0048978	0.020474	0.890955	446	4	5.254
SLITRK2	5	0.0049039	0.020126	0.890955	447	4	4.127
MPL	5	0.0049142	0.02016	0.890955	448	3	2.4581
HTR1E	6	0.0049231	0.020555	0.890955	449	4	5.0833
ESRRA	6	0.0049287	0.020583	0.890955	450	4	5.6089
hsa-mir-6852	4	0.0049315	0.017181	0.890955	451	3	5.8976
CISD2	6	0.0049327	0.020596	0.890955	452	4	3.0272
TUBA8	6	0.004933	0.020598	0.890955	453	4	3.0059
RFWD3	6	0.004942	0.020631	0.890955	454	4	5.0187
hsa-mir-641	4	0.0049447	0.017217	0.890955	455	4	3.6042
TWIST1	6	0.0049514	0.020663	0.890955	456	2	-0.58436
FSD1	6	0.0049553	0.020674	0.890955	457	4	4.1828
ATAD2B	6	0.0049607	0.020694	0.890955	458	2	-1.1432
LENEP	6	0.0050392	0.020995	0.892549	459	1	-1.0983
FSCN1	6	0.0050442	0.021009	0.892549	460	4	4.9303
SNAP23	5	0.0050509	0.020588	0.890955	461	2	-0.77455
FNDC3A	5	0.0050716	0.020653	0.890955	462	4	4.5094
ARID1B	5	0.0050873	0.02069	0.890955	463	3	3.0375
FAM207A	6	0.005095	0.021186	0.892549	464	5	3.3111
hsa-mir-10a	4	0.0051023	0.017733	0.890955	465	2	1.068
UBXN1	4	0.0051084	0.017757	0.890955	466	3	2.1159
DCUN1D5	6	0.0051493	0.021381	0.892549	467	4	5.6773
ZFP2	6	0.0051627	0.021434	0.892549	468	5	4.3626
SLFN14	6	0.0051632	0.021439	0.892549	469	3	3.9637
hsa-mir-4326	2	0.005183	0.010042	0.86247	470	2	3.0587
DNAJC9	6	0.0051891	0.021529	0.892549	471	5	3.5094
FAM64A	6	0.0051988	0.021568	0.892549	472	3	2.8318
GPR61	6	0.0052101	0.021604	0.892549	473	4	4.57
hsa-mir-548av	4	0.0052282	0.018147	0.890955	474	4	3.5507
ZNF775	6	0.0052605	0.021769	0.892549	475	5	3.7808
PBX3	6	0.005288	0.021867	0.892549	476	4	5.49
E2F3	6	0.0052929	0.021883	0.892549	477	4	4.9631
TRAP1	6	0.0053052	0.02193	0.892549	478	3	1.1418
ALPK1	6	0.0053062	0.021932	0.892549	479	4	5.6943
hsa-mir-571	4	0.005317	0.018441	0.890955	480	2	4.1879
LARP1	5	0.0053256	0.021423	0.892549	481	3	1.1833
TSPY1	6	0.0053286	0.02201	0.892549	482	4	5.4897
EIF4E2	6	0.005345	0.022067	0.892549	483	5	5.0849
PBX1	5	0.0053562	0.021533	0.892549	484	4	4.6106
PABPC1L2A	6	0.0053694	0.022168	0.892549	485	4	5.7204
PPP4R1	4	0.0053862	0.018659	0.890955	486	2	-0.46242
hsa-mir-411	4	0.0053901	0.018673	0.890955	487	4	5.4802
SLC35A1	4	0.005409	0.018742	0.890955	488	2	-0.3116
SEMA6B	6	0.0054116	0.022336	0.892549	489	4	1.5016
hsa-mir-630	4	0.0054217	0.018789	0.890955	490	3	2.7723
RSBN1	6	0.0054282	0.022391	0.892549	491	4	5.3319
TMEM55B	5	0.0054477	0.02179	0.892549	492	3	0.41038
APOA1BP	5	0.0054539	0.021804	0.892549	493	3	3.0949
ZNF662	6	0.0054777	0.022579	0.892549	494	5	3.6417
OR8J1	5	0.0054875	0.021915	0.892549	495	1	-1.5277
ZC2HC1C	5	0.0054914	0.021928	0.892549	496	3	1.4206
FCGR2A	5	0.0055318	0.022041	0.892549	497	1	-0.18059
CA11	4	0.0055514	0.019219	0.890955	498	3	2.6616
KCNH7	6	0.005552	0.022859	0.892549	499	5	4.8873
PRODH	6	0.0055522	0.02286	0.892549	500	5	5.6484
PCK2	6	0.0055712	0.022927	0.892549	501	3	0.80749
HLA-G	6	0.0055889	0.022993	0.892549	502	5	3.84
USP17L1P	5	0.005615	0.022292	0.892549	503	3	6.3766
ZBTB43	5	0.0056422	0.022377	0.892549	504	4	5.1298
HERC3	6	0.0056552	0.023237	0.892549	505	5	2.9729
ALAS2	6	0.0056821	0.02334	0.892549	506	4	5.3777
IRF3	5	0.0056835	0.0225	0.892549	507	4	4.3985
OR5L2	6	0.0056909	0.023378	0.892549	508	5	2.8525
ZNF259	6	0.0057004	0.023411	0.892549	509	3	2.2725
HNMT	5	0.0057101	0.022569	0.892549	510	3	3.5227
YBX1	5	0.0057121	0.022576	0.892549	511	4	3.3484
XAB2	6	0.0057307	0.023517	0.892549	512	2	-2.3116
SEPN1	6	0.0057356	0.023536	0.892549	513	4	5.1534
GAS6	6	0.0057358	0.023537	0.892549	514	3	2.9055
GPC5	5	0.0057387	0.022652	0.892549	515	3	3.3826
CUX1	6	0.0057446	0.023569	0.892549	516	4	5.7931
FAM13B	6	0.0057674	0.023651	0.892549	517	5	4.8013
OR10AD1	6	0.0057839	0.023718	0.892549	518	1	-0.81062
SETDB1	5	0.0057978	0.022857	0.892549	519	2	-0.44505
TSTD1	6	0.0057984	0.023772	0.892549	520	3	3.3504
DUSP9	6	0.0058371	0.023906	0.892549	521	2	0.35561
GLB1L2	6	0.0058373	0.023908	0.892549	522	4	5.3645
LPCAT4	6	0.0058464	0.023941	0.892549	523	4	5.117
NR1I3	6	0.0058616	0.023992	0.892549	524	4	4.8371
RPSA	4	0.0058641	0.020231	0.890955	525	2	-0.46242
EHD2	6	0.0059124	0.024187	0.892549	526	5	4.3908
DNAJC3	5	0.0059163	0.023223	0.892549	527	3	3.2647
HES2	6	0.0059336	0.02427	0.892549	528	4	4.944
PORCN	6	0.0059434	0.024304	0.892549	529	2	0.62032
WFDC10B	4	0.005945	0.020518	0.890955	530	3	2.7056
LACTB2	6	0.0059485	0.024321	0.892549	531	3	3.3755
NEK3	6	0.0059798	0.024447	0.892549	532	5	5.3514
CXXC11	5	0.0059907	0.023444	0.892549	533	3	1.213
IL19	6	0.0059966	0.024506	0.892549	534	3	0.94096
SCRG1	6	0.0060035	0.024529	0.892549	535	5	5.2762
POP5	6	0.0060498	0.024698	0.892549	536	1	-2.1324
TBC1D14	6	0.0060566	0.024722	0.892549	537	4	4.5017
ARL16	6	0.0060578	0.024724	0.892549	538	3	3.6271
hsa-mir-548x-2	4	0.0060784	0.020979	0.892549	539	4	2.1063
DNAAF2	6	0.0060939	0.024854	0.892549	540	5	2.11
ZNF791	5	0.0060972	0.023752	0.892549	541	4	4.535
PDE4D	6	0.0061103	0.024915	0.892549	542	5	2.8954
SNX3	5	0.0061161	0.023807	0.892549	543	4	3.8662
LMNB2	6	0.0061314	0.024995	0.892549	544	3	3.1644
PFDN1	6	0.0061401	0.025026	0.892549	545	3	3.9536
DHX32	6	0.0061404	0.025028	0.892549	546	5	2.8375
HERC5	6	0.0061433	0.025038	0.892549	547	4	3.4618
CCM2	6	0.0061443	0.025041	0.892549	548	5	3.5383
MFRP	6	0.0061561	0.025085	0.892549	549	2	0.68053
C3orf83	6	0.0061618	0.025112	0.892549	550	3	3.8386
OR10H3	6	0.0061931	0.025212	0.892549	551	5	3.5262
hsa-mir-4773-1	4	0.0062018	0.021385	0.892549	552	3	5.914
FAM73A	5	0.0062103	0.024084	0.892549	553	4	4.6853
IL36RN	5	0.0062409	0.02417	0.892549	554	2	0.76871
CASP8	6	0.0062431	0.025399	0.892549	555	5	4.635
RDH10	6	0.0062624	0.025462	0.892549	556	2	0.1849
hsa-mir-3619	4	0.0062729	0.021615	0.892549	557	2	1.5585
NSUN3	6	0.0062843	0.025542	0.892549	558	4	5.4417
CCL14	6	0.0063044	0.025621	0.892549	559	3	3.4627
SMOC2	5	0.0063045	0.024377	0.892549	560	4	4.7579
ASB13	6	0.0063061	0.025629	0.892549	561	4	5.0561
AADAT	6	0.0063182	0.025672	0.892549	562	5	4.6658
CNNM1	6	0.0063253	0.025704	0.892549	563	4	5.247
LPP	6	0.0063472	0.025782	0.892549	564	5	4.0356
ZFP30	5	0.0063477	0.024506	0.892549	565	2	-0.60807
GBF1	5	0.0063562	0.024535	0.892549	566	4	3.4043
BEND5	6	0.0063666	0.025856	0.892549	567	4	4.9052
FRS3	6	0.0063687	0.025866	0.892549	568	1	-0.35085
SET	6	0.0063701	0.025869	0.892549	569	3	3.297
PTK2B	6	0.0063753	0.02589	0.892549	570	3	1.017
POLR2J2	3	0.006412	0.017534	0.890955	571	1	0.31807
RRP9	5	0.0064182	0.024713	0.892549	572	4	2.0259
RIMS4	6	0.0064219	0.026069	0.892549	573	3	0.23058
PPFIA3	6	0.0064334	0.026109	0.892549	574	5	4.2779
SUV39H2	6	0.0064371	0.026124	0.892549	575	4	4.9894
NIF3L1	6	0.0064465	0.026163	0.892549	576	5	2.4129
CYP4F2	4	0.0064561	0.022189	0.892549	577	3	2.5824
KIFAP3	6	0.006475	0.026263	0.892549	578	3	1.62
TMEM129	6	0.006476	0.026266	0.892549	579	4	4.4725
THOC1	4	0.0064857	0.02228	0.892549	580	1	-1.1294
DRD5	6	0.0065282	0.026467	0.892549	581	2	-1.2362
LRRC34	5	0.0065306	0.025045	0.892549	582	4	4.4598
TXNDC5	6	0.0065369	0.026504	0.892549	583	5	3.4954
CD40LG	6	0.0065428	0.026525	0.892549	584	3	1.6433
hsa-mir-4639	4	0.0065622	0.022535	0.892549	585	4	3.9681
RPS6KB2	5	0.0065796	0.025193	0.892549	586	2	0.73625
INO80B	4	0.006588	0.022616	0.892549	587	2	-0.46242
NEU2	6	0.0065935	0.026713	0.892549	588	3	3.7416
PRR20A	6	0.0065942	0.026716	0.892549	589	5	2.6942
PRR13	6	0.0065973	0.026727	0.892549	590	5	3.3667
VPS37D	6	0.0066596	0.026949	0.892549	591	4	4.8932
SNX32	6	0.0066762	0.027003	0.892549	592	5	5.5984
BID	6	0.0066788	0.027014	0.892549	593	5	3.8481
ST3GAL4	6	0.0066876	0.027047	0.892549	594	1	-2.5001
GLS	6	0.0067246	0.027174	0.892549	595	5	3.9454
RAE1	6	0.0067284	0.027194	0.892549	596	3	3.3387
FCRLA	6	0.0067288	0.027194	0.892549	597	5	2.5112
FGGY	6	0.0067408	0.027238	0.892549	598	4	1.4298
FGD5	6	0.006788	0.027416	0.892549	599	4	5.4459
GRM2	6	0.0067939	0.027435	0.892549	600	1	-0.6496
ABCC6	5	0.006794	0.025807	0.892549	601	3	2.8734
EPGN	6	0.0068155	0.027517	0.892549	602	5	5.5381
C16orf45	6	0.00683	0.027565	0.892549	603	4	4.0598
AUH	6	0.0068407	0.027607	0.892549	604	5	3.3731
ARSI	6	0.006847	0.027625	0.892549	605	3	1.5743
LOC100129083	6	0.0068589	0.02767	0.892549	606	4	4.9543
CNPY1	6	0.0069	0.027825	0.892549	607	5	2.2382
IL11RA	6	0.0069002	0.027825	0.892549	608	3	1.5132
C12orf42	6	0.0069303	0.027937	0.892549	609	5	3.5562
DNAI1	6	0.0069563	0.028027	0.892549	610	4	4.9268
ATP11B	6	0.0069649	0.028057	0.892549	611	3	1.9743
MYCL1	2	0.0069791	0.013356	0.884913	612	1	3.1537
CRISPLD2	6	0.0070064	0.028203	0.892549	613	3	1.82
ZBTB12	6	0.0070067	0.028205	0.892549	614	4	4.8625
UBTF	6	0.0070192	0.028252	0.892549	615	2	-2.7806
ACSBG1	5	0.0070366	0.026519	0.892549	616	4	3.917
SYT14	6	0.0070595	0.02841	0.892549	617	3	1.933
TAAR9	6	0.0070629	0.02842	0.892549	618	4	4.9776
HMGB4	6	0.007094	0.028534	0.892549	619	5	3.1144
MICAL2	5	0.0071045	0.026719	0.892549	620	3	0.87446
AP3D1	6	0.0071127	0.028595	0.892549	621	3	3.3311
FUZ	6	0.0071449	0.028711	0.892549	622	3	1.3472
TIGD4	6	0.0071913	0.028869	0.892549	623	5	2.0782
GLIPR1L1	6	0.0072088	0.028929	0.892549	624	5	2.5386
hsa-mir-4804	4	0.0072135	0.024658	0.892549	625	4	5.2786
ST5	4	0.0072136	0.024658	0.892549	626	2	0.60618
TTL	6	0.0072164	0.028954	0.892549	627	2	-0.46121
GPR63	6	0.0072189	0.028969	0.892549	628	2	0.562
HLX	6	0.0072329	0.029027	0.892549	629	3	2.6336
STK17A	5	0.0072409	0.027085	0.892549	630	3	2.9556
ZNF416	6	0.0072442	0.029068	0.892549	631	3	3.7473
PCYT1B	6	0.0072496	0.029085	0.892549	632	5	3.9733
HPDL	5	0.0072682	0.02716	0.892549	633	3	2.9181
TNFRSF10A	6	0.0073	0.029266	0.892549	634	4	5.4755
STX11	6	0.007303	0.029279	0.892549	635	4	5.3675
OIP5	5	0.0073039	0.027275	0.892549	636	1	-0.16839
hsa-mir-3657	4	0.0073083	0.024953	0.892549	637	4	3.0193
ZC3H12C	5	0.0073124	0.027304	0.892549	638	2	-1.918
hsa-mir-3136	4	0.0073306	0.025028	0.892549	639	3	5.3437
hsa-mir-4786	4	0.0073317	0.025029	0.892549	640	3	5.9212
COX7B	4	0.0073362	0.025044	0.892549	641	2	-0.46242
DBP	6	0.0073659	0.029504	0.892549	642	3	-0.4192
POU4F3	6	0.0073715	0.029521	0.892549	643	2	-0.8424
CDH20	6	0.0073782	0.029545	0.892549	644	1	-0.80301
LOC100288332	4	0.0073924	0.025209	0.892549	645	4	5.1036
CSPG4	6	0.0073938	0.029605	0.892549	646	3	2.7091
OR5A1	5	0.0073946	0.02754	0.892549	647	3	1.0483
CD28	6	0.0074068	0.029655	0.892549	648	4	4.8613
SLC6A7	6	0.0074236	0.029713	0.892549	649	5	2.1078
INF2	6	0.0074461	0.029791	0.892549	650	5	3.1439
FZD3	6	0.0074483	0.0298	0.892549	651	4	5.0078
hsa-mir-4300	4	0.007452	0.02541	0.892549	652	3	4.6386
hsa-let-7a-1	4	0.0074579	0.025436	0.892549	653	3	5.9947
TAF5L	5	0.0074809	0.027807	0.892549	654	2	-0.35213
ACLY	6	0.0074812	0.029908	0.892549	655	5	2.0576
KLRD1	6	0.0074889	0.029935	0.892549	656	3	3.4326
CLCN3	6	0.0074901	0.029938	0.892549	657	4	4.2354
FBRSL1	6	0.0075001	0.029979	0.892549	658	4	2.7659
RHOB	5	0.0075252	0.027937	0.892549	659	2	-0.6352
VCAM1	5	0.0075324	0.027951	0.892549	660	2	0.25893
FAM229B	6	0.0075345	0.030105	0.892549	661	3	3.1894
C9orf91	6	0.0075375	0.030117	0.892549	662	2	0.52347
EIF3J	4	0.007544	0.025704	0.892549	663	4	1.7488
CHN1	6	0.0075444	0.030141	0.892549	664	3	3.5343
hsa-mir-2682	4	0.0075488	0.025717	0.892549	665	2	3.1797
PHF6	6	0.0075617	0.030202	0.892549	666	3	3.1887
hsa-mir-615	4	0.0075764	0.025802	0.892549	667	4	4.994
FAIM	6	0.0075906	0.030305	0.892549	668	2	-0.094966
TTC39A	6	0.007594	0.030319	0.892549	669	4	4.9226
CCDC101	5	0.0076039	0.028163	0.892549	670	4	3.3741
C12orf79	5	0.0076064	0.028168	0.892549	671	4	3.9849
CYP2C8	6	0.0076511	0.030512	0.89312	672	3	3.3476
FIG4	6	0.0076523	0.030515	0.89312	673	2	0.35342
APOH	5	0.007658	0.028316	0.892549	674	2	0.43772
MNDA	6	0.007658	0.030537	0.89312	675	4	2.9157
NOMO1	6	0.0076676	0.030579	0.89312	676	4	4.9613
C11orf35	6	0.0076785	0.030623	0.89312	677	3	2.4229
PTPN1	6	0.0077069	0.030726	0.89312	678	4	4.8455
hsa-mir-1304	4	0.007741	0.0263	0.892549	679	4	4.3412
TMEM87A	6	0.0077499	0.030877	0.89312	680	1	-0.09083
CYP17A1	5	0.0077507	0.0286	0.892549	681	4	3.8916
RAB11FIP1	6	0.0077543	0.030891	0.89312	682	5	4.9795
OR2G3	6	0.0077562	0.030897	0.89312	683	4	4.2533
SLC10A4	6	0.0077591	0.030906	0.89312	684	4	5.0251
LMBRD1	6	0.007766	0.030933	0.89312	685	3	1.0255
PTK6	5	0.0077684	0.028647	0.892549	686	4	4.1977
PRKACG	6	0.0077972	0.031049	0.89312	687	5	5.3986
ZNF345	6	0.0078243	0.031132	0.89312	688	3	3.5962
BTBD1	6	0.0078346	0.031171	0.89312	689	4	4.7067
GALT	6	0.0078546	0.031247	0.89312	690	3	3.3275
RYBP	6	0.0078561	0.031251	0.89312	691	2	-0.29219
LYPD4	6	0.0078674	0.031289	0.89312	692	4	4.7015
PTPRT	5	0.0078793	0.028965	0.892549	693	1	-0.16262
CLEC4F	4	0.0079029	0.026826	0.892549	694	2	-0.065364
CTBS	6	0.0079092	0.031433	0.894548	695	3	1.5667
HECW2	5	0.0079235	0.029112	0.892549	696	3	1.7539
PTBP3	6	0.0079381	0.031543	0.894548	697	3	0.47185
RRAGD	6	0.0079435	0.031561	0.894548	698	5	2.3912
KLK9	6	0.0079623	0.031631	0.894548	699	2	0.17759
DCAF17	5	0.0079763	0.02926	0.892549	700	4	3.9976
SUGP2	5	0.007997	0.029324	0.892549	701	3	3.2325
RBM34	6	0.0080005	0.031769	0.894548	702	5	4.3088
HMGXB4	6	0.0080132	0.031811	0.894548	703	2	-0.90303
hsa-mir-648	4	0.0080663	0.027353	0.892549	704	4	4.9395
ZNF221	6	0.0080711	0.032017	0.894548	705	5	3.9874
MYH15	6	0.0080735	0.032023	0.894548	706	5	2.8304
TAPBPL	6	0.0080759	0.032031	0.894548	707	5	4.527
FBXW10	6	0.008077	0.032032	0.894548	708	5	3.5715
SPATS2L	5	0.0081447	0.02977	0.892549	709	3	1.5762
MKRN3	6	0.0081746	0.032372	0.901665	710	2	0.43503
MTFR1L	6	0.0081909	0.032425	0.901665	711	3	3.6273
hsa-mir-3609	4	0.0081965	0.027769	0.892549	712	4	4.7481
TBC1D22A	5	0.0082103	0.029969	0.892549	713	3	3.6051
MAP3K4	6	0.0082276	0.032564	0.901665	714	2	0.01189
BRI3BP	6	0.0082382	0.0326	0.901665	715	4	4.7838
PIN4	5	0.0082493	0.030082	0.892549	716	2	0.54057
CCT7	6	0.0082639	0.032695	0.901665	717	2	-1.0662
CCT4	4	0.0082681	0.028004	0.892549	718	2	-0.46242
PCDHGA11	2	0.0082807	0.015727	0.890955	719	2	6.7099
TNRC6B	5	0.0082991	0.030228	0.892549	720	3	3.0148
CYP11B1	6	0.0082992	0.032824	0.901665	721	3	2.5305
ABHD6	5	0.0083185	0.030296	0.892549	722	4	3.8622
NMS	6	0.0083338	0.032936	0.901665	723	4	3.2697
RCAN2	6	0.0083501	0.032997	0.901665	724	5	3.6367
POPDC3	6	0.0083522	0.033004	0.901665	725	3	1.4449
SULF2	6	0.0083656	0.033048	0.901665	726	5	2.9863
hsa-mir-532	4	0.008408	0.028434	0.892549	727	3	4.8191
HCN2	6	0.0084232	0.03326	0.901665	728	2	-0.40548
LGI2	6	0.0084349	0.033296	0.901665	729	5	3.7175
C19orf57	6	0.0084399	0.033318	0.901665	730	2	0.8362
MTCP1	6	0.0084409	0.033321	0.901665	731	4	3.485
PRKD3	6	0.008493	0.033492	0.901665	732	3	1.3327
GDAP1L1	6	0.0085226	0.033591	0.901665	733	3	3.6063
LRRK1	5	0.0085239	0.030899	0.89312	734	3	3.5074
DLG1	6	0.0085296	0.033613	0.901665	735	5	3.1898
WBP5	6	0.008546	0.033676	0.901665	736	3	1.0669
FAM107B	5	0.0085549	0.030998	0.89312	737	4	3.5773
PSMD13	6	0.00856	0.033725	0.901665	738	4	5.1377
CTSH	6	0.008576	0.033782	0.901665	739	4	4.911
ABCB9	6	0.0085773	0.033785	0.901665	740	5	3.1607
EXOC8	6	0.0085991	0.033857	0.901665	741	2	0.75813
ZNF652	6	0.0086055	0.033882	0.901665	742	3	3.1749
hsa-mir-508	4	0.0086218	0.029124	0.892549	743	3	4.7741
SNX19	6	0.0086298	0.033972	0.901665	744	4	4.7007
COX15	5	0.0086313	0.031241	0.89312	745	1	-1.7131
ICAM2	6	0.0086315	0.033979	0.901665	746	5	4.5903
hsa-let-7f-1	4	0.0086461	0.029206	0.892549	747	4	3.7525
SPATA5L1	4	0.0086464	0.029206	0.892549	748	1	-0.46242
hsa-mir-6840	4	0.0086567	0.029246	0.892549	749	3	5.6725
AP3M2	6	0.0086593	0.034071	0.901665	750	5	2.2629
STK36	6	0.0087052	0.034234	0.901665	751	3	1.0048
NOC4L	5	0.0087197	0.031474	0.894548	752	2	0.1799
KRT3	6	0.0087241	0.0343	0.901665	753	5	3.384
SEZ6	6	0.008751	0.034387	0.901665	754	5	4.5788
STAC	6	0.0087672	0.034443	0.901665	755	4	4.4706
KIAA0391	5	0.0087821	0.03164	0.894548	756	3	1.0455
RWDD4	5	0.0088069	0.031707	0.894548	757	3	0.56876
FAM86C1	5	0.0088082	0.031711	0.894548	758	2	-0.49978
TMEM14C	6	0.0088113	0.034597	0.901665	759	2	0.099431
CISD3	6	0.0088643	0.034773	0.901665	760	1	-1.8203
SCO1	4	0.0088733	0.029935	0.892549	761	2	0.29349
CTSL	6	0.0088747	0.034814	0.901665	762	4	4.4917
TMEM237	6	0.008879	0.034831	0.901665	763	4	2.0373
MRPS15	6	0.0088869	0.034861	0.901665	764	4	4.8827
hsa-mir-937	2	0.0088952	0.016888	0.890955	765	1	-0.46242
SMC6	5	0.0089047	0.032	0.894548	766	3	3.5321
C1orf106	6	0.0089052	0.034929	0.901732	767	5	2.0495
C17orf85	5	0.0089115	0.032022	0.894548	768	2	-0.46242
ZNF645	6	0.0089174	0.034972	0.901732	769	3	0.38767
ZSCAN16	6	0.0089568	0.035118	0.901732	770	5	5.114
FAM203A	6	0.0089581	0.035121	0.901732	771	3	1.2786
SLC10A1	6	0.0089714	0.035179	0.901732	772	5	2.5381
CCDC179	6	0.0089825	0.035212	0.901732	773	4	2.8843
SUCLG2	6	0.0090466	0.035435	0.902549	774	4	4.4017
UGT3A1	6	0.0090805	0.035565	0.902549	775	3	1.3201
OR5M3	6	0.0090837	0.035575	0.902549	776	4	4.8895
STC2	6	0.0090839	0.035576	0.902549	777	5	3.7704
ARNT2	6	0.0090854	0.03558	0.902549	778	4	4.1716
C8orf22	6	0.0090866	0.035581	0.902549	779	2	-1.1933
TM9SF3	6	0.0091295	0.03573	0.902679	780	3	2.1613
PRH1	5	0.0091476	0.032675	0.901665	781	2	0.28165
DEFB115	6	0.0091665	0.035857	0.903677	782	4	4.529
AMY1C	2	0.0091789	0.017389	0.890955	783	1	5.2496
IGFBP3	6	0.0091814	0.03591	0.903909	784	4	4.8933
hsa-mir-30b	4	0.0091993	0.030981	0.89312	785	4	1.9875
DCST1	5	0.0092096	0.032861	0.901665	786	3	3.2738
DAD1	5	0.0092436	0.032972	0.901665	787	3	2.7944
WDR75	4	0.009248	0.031135	0.89312	788	2	0.23772
PITPNC1	6	0.0092773	0.03625	0.911279	789	5	4.0093
UBIAD1	6	0.0093416	0.036491	0.911279	790	3	2.4702
COL4A3BP	5	0.0093644	0.033334	0.901665	791	3	2.8197
ELFN2	6	0.0093719	0.036599	0.911279	792	4	5.0991
CA4	6	0.0093959	0.036681	0.912208	793	2	0.82653
PIK3CA	6	0.0094391	0.03682	0.914574	794	4	4.9723
LRRIQ4	5	0.0094465	0.033572	0.901665	795	4	3.249
TRAPPC1	5	0.0094712	0.033658	0.901665	796	2	-0.50626
FOXO4	6	0.0094801	0.036963	0.914905	797	4	4.3215
SLC26A1	6	0.0094807	0.036966	0.914905	798	5	3.3717
NUCB1	6	0.0095193	0.037108	0.915736	799	4	4.7068
LAPTM4A	6	0.009523	0.03712	0.915736	800	4	4.7225
STAT4	6	0.0095392	0.037178	0.915736	801	5	2.0342
BPY2	6	0.0095788	0.037312	0.915736	802	5	3.7319
HIST2H3A	6	0.0096042	0.037407	0.915736	803	5	2.8176
PCSK5	6	0.0096067	0.037413	0.915736	804	1	-2.4969
POMK	6	0.0096089	0.037423	0.915736	805	4	3.1773
LHFPL3	6	0.0096152	0.037443	0.915736	806	3	3.1345
hsa-mir-523	2	0.0096398	0.01826	0.890955	807	1	3.9877
ACER1	6	0.0096467	0.037562	0.916314	808	3	2.2049
PPP1CA	6	0.0096597	0.0376	0.916314	809	2	-0.012097
RRS1	5	0.0096922	0.034298	0.901665	810	2	-0.43476
SMIM9	6	0.0096994	0.037731	0.918096	811	4	4.569
hsa-mir-4681	4	0.009709	0.03263	0.901665	812	4	5.3241
OR4N5	5	0.0097168	0.034366	0.901665	813	2	-0.64546
TUSC5	6	0.0097594	0.037958	0.920345	814	5	4.2652
ZBTB18	6	0.009766	0.03798	0.920345	815	3	3.2698
CDR2	5	0.0097805	0.034544	0.901665	816	1	-0.051105
TRIM47	6	0.0097873	0.038055	0.920345	817	4	4.1856
SOX21	6	0.0097929	0.038075	0.920345	818	4	5.0393
CENPF	5	0.0098104	0.034636	0.901665	819	3	2.7196
UBE4A	5	0.0098419	0.034723	0.901665	820	3	0.90273
MS4A10	6	0.0098486	0.038284	0.920345	821	5	3.6948
CACNA2D1	5	0.00986	0.034772	0.901665	822	3	3.5435
ZCCHC12	6	0.0098717	0.038373	0.920345	823	2	0.67169
RARRES3	6	0.0099061	0.038492	0.920345	824	5	3.6035
C11orf53	6	0.0099247	0.038544	0.920345	825	3	-0.25318
CFC1	6	0.0099262	0.038551	0.920345	826	3	1.7159
LCE4A	5	0.0099482	0.035033	0.901732	827	4	3.2895
TMEM200B	6	0.009977	0.038714	0.920345	828	4	4.2988
FXR1	6	0.0099777	0.038715	0.920345	829	1	-2.5099
HSPA1L	6	0.0099819	0.038732	0.920345	830	4	3.9072
MOCOS	6	0.0099996	0.038802	0.920345	831	4	4.6236
DIEXF	5	0.010001	0.035193	0.901732	832	3	2.5392
RAMP3	6	0.010008	0.03883	0.920345	833	5	3.1955
hsa-mir-6815	4	0.010031	0.033659	0.901665	834	4	3.6155
UCP3	6	0.010038	0.038927	0.920345	835	5	3.727
UHMK1	6	0.010064	0.039006	0.920345	836	5	4.8569
INPP5J	6	0.010067	0.039022	0.920345	837	4	3.0621
S100A13	6	0.010072	0.039034	0.920345	838	4	4.0286
hsa-mir-24-2	3	0.010082	0.027003	0.892549	839	2	3.5493
SLC30A9	6	0.010084	0.039078	0.920345	840	1	-2.4101
MAVS	6	0.010109	0.039168	0.920345	841	4	4.4736
ST6GALNAC6	6	0.010132	0.039248	0.920345	842	3	3.3048
TMEM178A	6	0.010137	0.039265	0.920345	843	2	0.24611
DEFB126	5	0.010151	0.035617	0.902549	844	4	4.1553
CDH12	6	0.010154	0.039328	0.920345	845	4	4.5093
NAGS	5	0.010158	0.035637	0.902549	846	4	1.9955
SOX17	6	0.010164	0.039359	0.920345	847	3	0.65297
hsa-mir-15a	4	0.010167	0.034087	0.901665	848	2	0.67142
hsa-mir-214	4	0.010173	0.034105	0.901665	849	4	3.1994
POLR1D	5	0.010178	0.035708	0.902679	850	2	-0.62037
USP13	6	0.01019	0.03945	0.920345	851	3	1.304
NSF	5	0.010222	0.035842	0.903677	852	1	-2.1981
BAZ1A	6	0.010225	0.039563	0.920345	853	5	1.9972
CISD1	6	0.010243	0.039625	0.920345	854	1	0.4983
HHIPL1	6	0.010246	0.039635	0.920345	855	5	2.4024
CHIA	6	0.010261	0.039677	0.920345	856	3	2.6343
AGBL3	6	0.010264	0.039685	0.920345	857	4	4.9066
ALLC	6	0.010281	0.039746	0.920345	858	4	3.7756
NME4	6	0.010285	0.039757	0.920345	859	4	5.1356
THUMPD3	6	0.010296	0.039795	0.920345	860	2	0.48086
hsa-mir-6499	4	0.010296	0.034504	0.901665	861	4	4.1289
C2orf48	6	0.010323	0.039891	0.920345	862	3	3.1857
ADM	6	0.010325	0.039903	0.920345	863	4	4.5455
DRAM1	4	0.010344	0.034679	0.901665	864	1	-0.46242
ZNF195	5	0.010399	0.036338	0.911279	865	2	-0.40256
JHDM1D	6	0.010424	0.040253	0.922613	866	2	-0.10219
OR4L1	6	0.010429	0.040271	0.922613	867	5	2.0973
OR56B1	5	0.010452	0.036498	0.911279	868	3	2.2784
HDDC3	5	0.010457	0.036513	0.911279	869	4	4.1796
ZBTB8B	6	0.010476	0.040436	0.922613	870	3	0.50138
IFNA4	5	0.010478	0.036583	0.911279	871	4	2.9574
CCDC153	6	0.010496	0.040501	0.922613	872	2	0.94452
PSMC3	6	0.010507	0.040544	0.922613	873	2	-1.5382
PBX4	6	0.01058	0.040782	0.922613	874	3	3.3846
GCA	6	0.010582	0.040787	0.922613	875	3	1.5457
KIAA1143	6	0.010595	0.040834	0.922613	876	3	2.6343
C1orf111	5	0.010595	0.036922	0.914905	877	3	3.2578
NDUFA7	6	0.010666	0.041068	0.922613	878	4	3.0783
C1orf115	6	0.010689	0.041146	0.922613	879	5	2.5375
CDK9	5	0.010708	0.037231	0.915736	880	2	0.12582
MEDAG	6	0.010719	0.041258	0.922613	881	4	3.4767
SKP2	5	0.010744	0.037335	0.915736	882	4	4.1221
ADAMTS10	6	0.010772	0.041422	0.922613	883	4	1.6892
SLC6A5	6	0.010784	0.041459	0.922613	884	4	5.1189
ADORA3	6	0.010789	0.04147	0.922613	885	5	4.0974
ITSN1	6	0.010825	0.041604	0.922613	886	2	0.98182
SFXN2	6	0.010832	0.04162	0.922613	887	5	5.2563
CCDC71	6	0.010847	0.04166	0.922613	888	2	-0.8622
GPAA1	6	0.010869	0.041735	0.922613	889	3	3.6572
HUS1B	6	0.010876	0.041759	0.922613	890	4	5.2397
PAGE1	6	0.010877	0.041762	0.922613	891	5	4.811
NUP160	6	0.010878	0.041766	0.922613	892	2	0.28348
hsa-mir-4456	4	0.010886	0.036382	0.911279	893	2	4.0696
ATXN7L1	6	0.010894	0.041817	0.922613	894	4	4.4947
SLC13A3	6	0.010916	0.041895	0.922613	895	4	4.2461
NTPCR	6	0.010927	0.041924	0.922613	896	3	1.234
TCIRG1	6	0.010933	0.041951	0.922613	897	3	2.9535
SLC12A3	6	0.010984	0.042111	0.922613	898	4	4.012
GABRB3	6	0.010997	0.042154	0.922613	899	4	4.4365
TMEM72	6	0.011023	0.042239	0.922613	900	5	1.9637
CDH18	6	0.011037	0.042287	0.922613	901	4	3.0624
LEFTY1	6	0.011049	0.042322	0.922613	902	5	2.3798
DUSP4	5	0.011061	0.038265	0.920345	903	2	-0.58955
CA3	6	0.011081	0.042433	0.922613	904	3	0.071245
SUFU	6	0.01109	0.042466	0.922613	905	2	0.47651
EEF2	5	0.011105	0.038409	0.920345	906	4	2.6976
GNG13	6	0.011143	0.042665	0.922613	907	3	1.5354
ZNF8	6	0.011168	0.042756	0.922613	908	4	3.565
OR5M9	5	0.011173	0.038601	0.920345	909	3	1.7039
RGS21	6	0.011196	0.042853	0.922613	910	4	2.799
MYO1A	6	0.011216	0.042922	0.922613	911	3	2.3003
C2CD2L	5	0.011217	0.038721	0.920345	912	4	1.919
OR3A2	6	0.011222	0.042949	0.922613	913	4	3.954
ATP11C	6	0.011222	0.04295	0.922613	914	3	2.4349
MAP9	6	0.011249	0.043045	0.922613	915	2	0.15016
RBPJL	6	0.011256	0.043067	0.922613	916	3	-0.43111
hsa-mir-3187	4	0.011275	0.037589	0.916314	917	3	4.5298
STARD13	6	0.011311	0.043248	0.922961	918	5	3.8969
SLIT2	4	0.011334	0.037762	0.918096	919	1	-2.313
LYPD6	5	0.011379	0.039185	0.920345	920	4	3.6625
SLC25A32	6	0.011386	0.043508	0.925611	921	5	2.8219
GSN	6	0.011408	0.043589	0.925611	922	3	2.118
ACTRT3	5	0.011414	0.03929	0.920345	923	1	-0.81063
C1orf61	6	0.011415	0.043615	0.925611	924	5	3.0502
CDRT1	6	0.011429	0.043653	0.925611	925	3	2.9816
TSTA3	6	0.011444	0.043701	0.925611	926	5	3.8564
ERMN	6	0.011461	0.043747	0.925611	927	4	2.5986
RABL3	6	0.011475	0.043802	0.925611	928	5	3.0326
hsa-mir-4772	4	0.011498	0.038259	0.920345	929	2	3.4225
ERN1	6	0.011505	0.043904	0.925611	930	5	3.4039
UNC5B	6	0.011513	0.043929	0.925611	931	1	0.034564
GPRASP1	6	0.011516	0.043938	0.925611	932	5	2.5996
LLGL1	5	0.011535	0.039639	0.920345	933	3	2.914
ALDH9A1	6	0.011564	0.044108	0.927341	934	5	3.0873
SPATA22	6	0.011566	0.044119	0.927341	935	4	1.6736
PEX10	6	0.011577	0.044159	0.927341	936	4	1.5452
SYCE2	6	0.011592	0.044212	0.927341	937	3	2.8277
PCBP3	6	0.011608	0.044262	0.927341	938	4	4.8386
THSD7B	6	0.011624	0.04432	0.927341	939	5	5.3022
COG4	5	0.011655	0.039961	0.920671	940	4	2.8543
SYT16	6	0.011662	0.044451	0.928846	941	4	4.7228
NFIC	6	0.011721	0.044644	0.930988	942	4	2.4561
GMPS	4	0.011722	0.038968	0.920345	943	3	0.90307
OXNAD1	6	0.01176	0.044777	0.931885	944	4	4.7167
P2RX2	6	0.011778	0.044834	0.932142	945	1	0.49019
PLEKHG4B	5	0.011785	0.040348	0.922613	946	4	2.9279
FZD10	6	0.011833	0.045025	0.93307	947	5	3.761
GMIP	5	0.011855	0.04055	0.922613	948	3	1.2385
NAT14	6	0.01187	0.04515	0.93307	949	4	5.2223
FOXD4L2	5	0.011876	0.040615	0.922613	950	2	0.22742
SLC6A12	6	0.011884	0.045189	0.93307	951	4	3.1118
RBP4	6	0.011894	0.045224	0.93307	952	4	3.878
UNC13C	6	0.011937	0.04536	0.933666	953	3	0.1694
HBB	6	0.011954	0.045415	0.93388	954	4	4.1324
FPR1	6	0.011975	0.045488	0.934448	955	5	3.1678
HEY1	5	0.012015	0.040995	0.922613	956	4	2.8365
NLGN4X	5	0.012032	0.041041	0.922613	957	3	0.60276
DCAF8L1	6	0.012043	0.045709	0.936696	958	4	2.3823
BEST4	5	0.012055	0.041108	0.922613	959	4	2.8038
CSPP1	6	0.012071	0.045814	0.936696	960	3	3.5739
ADAMTS1	6	0.012095	0.045898	0.936696	961	3	1.484
S100A5	6	0.012128	0.046008	0.936696	962	5	3.594
PCDHB13	6	0.012154	0.046085	0.936696	963	3	3.4434
FAM179A	6	0.012158	0.046093	0.936696	964	4	3.9944
MPDZ	6	0.01216	0.046099	0.936696	965	4	4.2587
DUOX2	5	0.012164	0.04142	0.922613	966	1	-0.56175
FXYD2	6	0.01217	0.04613	0.936696	967	4	4.2394
MRPL50	6	0.012198	0.046231	0.936696	968	5	2.4985
MGAT4A	6	0.012202	0.046246	0.936696	969	3	2.0805
PPARG	6	0.012221	0.046302	0.936696	970	3	3.6794
KRT76	6	0.01224	0.046377	0.936696	971	4	4.2948
KNG1	5	0.012252	0.041661	0.922613	972	3	1.4811
LRRTM4	6	0.012255	0.046418	0.936696	973	5	3.5224
STK19	6	0.012273	0.046488	0.936696	974	5	2.3527
TBC1D23	6	0.012292	0.046551	0.936696	975	5	2.1427
OR52N5	6	0.012322	0.046657	0.936696	976	2	-0.31873
POU3F2	6	0.012334	0.046695	0.936696	977	4	4.5095
hsa-mir-8089	4	0.012357	0.040946	0.922613	978	2	3.1862
hsa-mir-2909	3	0.012359	0.032766	0.901665	979	2	2.3187
PIWIL1	5	0.012363	0.041981	0.922613	980	3	1.96
ARHGAP24	6	0.012371	0.046812	0.936696	981	5	2.5844
RPAIN	4	0.012393	0.041046	0.922613	982	2	-0.46242
KCNK10	6	0.012413	0.046968	0.936696	983	3	0.93873
OMP	6	0.012431	0.04704	0.936696	984	4	4.658
PCDHB11	6	0.012439	0.047069	0.936696	985	4	4.5864
KIAA1522	5	0.012445	0.042216	0.922613	986	4	2.7279
ZNF747	5	0.012465	0.042274	0.922613	987	3	2.0629
CCNJ	5	0.012482	0.042319	0.922613	988	4	3.5883
HAUS7	5	0.012506	0.042386	0.922613	989	2	-1.2645
MPZL3	6	0.012554	0.047475	0.938324	990	5	2.9937
CGA	6	0.012559	0.047489	0.938324	991	5	2.4792
AGTPBP1	6	0.012588	0.047589	0.938324	992	4	4.4032
SIGMAR1	5	0.012605	0.042654	0.922613	993	1	-1.6092
SNRPN	6	0.012624	0.047716	0.938324	994	1	-2.0839
SIX3	6	0.012628	0.04773	0.938324	995	4	4.4745
C15orf32	6	0.012631	0.047743	0.938324	996	5	3.7744
RLBP1	6	0.012638	0.047768	0.938324	997	5	2.8423
hsa-mir-125a	3	0.012651	0.033488	0.901665	998	3	4.5895
FNIP1	6	0.012656	0.047826	0.938324	999	2	-2.2561
ASB14	6	0.012686	0.047928	0.938324	1000	4	4.3429
CDC34	6	0.012719	0.048052	0.938324	1001	4	4.0015
SLMO1	6	0.01273	0.048096	0.938324	1002	1	-0.16595
HSD3B2	6	0.012749	0.048165	0.938324	1003	3	1.7823
DNAJC13	6	0.012757	0.048196	0.938324	1004	4	4.498
ZNF329	5	0.012759	0.043081	0.922613	1005	4	3.6351
SLC35F1	6	0.012763	0.048219	0.938324	1006	3	3.7295
MRPL37	5	0.012781	0.043144	0.922961	1007	3	2.3158
hsa-mir-6760	3	0.012783	0.033832	0.901665	1008	2	2.735
CLK3	6	0.012785	0.048288	0.938552	1009	3	2.5465
VAV2	6	0.012806	0.048364	0.938552	1010	4	4.0356
FCER1A	6	0.012839	0.048477	0.938552	1011	5	4.2635
FUT11	5	0.012842	0.043321	0.922961	1012	3	2.8024
TMEM41A	6	0.012864	0.04855	0.938552	1013	3	1.0629
NME2	3	0.012889	0.034099	0.901665	1014	2	5.3018
hsa-mir-3685	3	0.012916	0.034172	0.901665	1015	2	0.92708
STK10	6	0.012929	0.04877	0.938552	1016	2	0.54111
LRCH2	6	0.012931	0.048781	0.938552	1017	4	4.8208
hsa-mir-6761	4	0.012955	0.042761	0.922613	1018	2	3.8495
RPLP2	4	0.012957	0.042771	0.922613	1019	2	-0.12354
ACSM2A	6	0.012986	0.048975	0.938552	1020	4	3.103
RAX2	4	0.013028	0.042988	0.922613	1021	2	0.19271
RBMS1	6	0.013038	0.049136	0.938552	1022	4	4.8212
NAT10	6	0.013047	0.049165	0.938552	1023	3	0.79795
FABP3	5	0.013055	0.043908	0.925611	1024	3	1.5884
C8orf42	6	0.013063	0.04922	0.938552	1025	3	1.7651
DNMT3L	6	0.013066	0.049229	0.938552	1026	4	4.3243
OR8K1	6	0.013067	0.049232	0.938552	1027	5	2.4814
TRIM41	6	0.01307	0.049242	0.938552	1028	4	4.9786
ACOT1	6	0.013077	0.049264	0.938552	1029	4	4.2964
TMEFF2	6	0.013084	0.049285	0.938552	1030	5	4.2403
MAGEA2	6	0.013088	0.049298	0.938552	1031	4	4.2542
OSBPL6	6	0.0131	0.049343	0.938552	1032	1	-1.8222
hsa-mir-302d	4	0.013128	0.043271	0.922961	1033	2	2.606
TPD52L1	6	0.013131	0.049454	0.938552	1034	4	2.6351
hsa-mir-6717	4	0.013139	0.043306	0.922961	1035	4	4.1633
SI	6	0.013167	0.049572	0.938552	1036	3	3.2355
C11orf85	6	0.013175	0.049593	0.938552	1037	3	2.179
GSAP	6	0.013182	0.049619	0.938552	1038	4	4.2997
SLC6A20	5	0.013203	0.044334	0.927341	1039	4	2.49
GPR142	6	0.013204	0.049695	0.938552	1040	3	0.73285
CCDC115	6	0.013206	0.049699	0.938552	1041	1	-2.0082
FGF10	6	0.01327	0.049911	0.938552	1042	4	4.8223
HTR7	6	0.013277	0.049934	0.938552	1043	3	0.44763
CBX1	6	0.013288	0.049977	0.938552	1044	4	4.6261
MOSPD1	6	0.013293	0.049991	0.938552	1045	5	4.2919
NPEPL1	6	0.013303	0.050024	0.938552	1046	3	3.3326
BCAS3	6	0.013314	0.050058	0.938552	1047	2	0.32031
FAM103A1	6	0.013326	0.050093	0.938552	1048	5	2.0338
FBXO8	6	0.013364	0.050226	0.939402	1049	2	-0.56827
ZNF3	6	0.013409	0.05037	0.939402	1050	5	4.0423
PTGDR	6	0.013417	0.050399	0.939402	1051	1	0.39069
P4HTM	6	0.013417	0.050399	0.939402	1052	5	2.4214
DAB1	6	0.013421	0.050411	0.939402	1053	5	1.9793
HR	6	0.013444	0.050481	0.939858	1054	4	4.3714
KATNB1	6	0.01347	0.050572	0.940415	1055	2	0.3376
MLL3	3	0.013472	0.035553	0.902549	1056	2	3.6837
DDX25	5	0.013482	0.045102	0.93307	1057	4	2.9185
POSTN	6	0.013497	0.050669	0.940415	1058	4	2.1867
RPIA	5	0.013499	0.045145	0.93307	1059	3	1.1503
AKR7A3	5	0.01353	0.04524	0.93307	1060	1	-0.46329
PHTF2	6	0.013557	0.050861	0.940415	1061	3	2.402
ZNF283	6	0.013563	0.050884	0.940415	1062	5	4.0725
C1QC	6	0.013576	0.050923	0.940415	1063	2	0.6167
GRHL1	6	0.013591	0.050985	0.940415	1064	4	3.8755
MTHFD1	6	0.013629	0.051102	0.940415	1065	2	-2.0358
SIX2	6	0.01363	0.051106	0.940415	1066	3	0.47363
TRHR	6	0.01364	0.051142	0.940415	1067	5	2.1591
SDC2	4	0.013662	0.04451	0.929128	1068	3	2.1644
CTGF	6	0.013674	0.051256	0.940415	1069	3	0.65281
NXPE3	6	0.013696	0.051327	0.940415	1070	4	3.9054
AKAP5	6	0.013704	0.051347	0.940415	1071	3	1.479
MCCD1	6	0.01373	0.051419	0.940415	1072	5	1.5798
UBR1	6	0.013734	0.05143	0.940415	1073	2	-0.85336
FAM122B	6	0.013741	0.051457	0.940415	1074	3	3.2266
TYR	6	0.013745	0.051474	0.940415	1075	4	5.0585
ATP10A	6	0.013748	0.051483	0.940415	1076	3	2.2071
AGXT2	6	0.013771	0.051562	0.940415	1077	2	0.70045
hsa-mir-7152	4	0.013771	0.044756	0.931885	1078	2	4.3666
OR2B2	6	0.013779	0.05159	0.940415	1079	5	2.8279
ZNF362	6	0.013787	0.05162	0.940415	1080	4	3.3465
TSHZ2	5	0.013795	0.046008	0.936696	1081	2	0.2205
ZNF445	6	0.01385	0.051834	0.940415	1082	5	3.5553
LOC147646	6	0.013863	0.051881	0.940415	1083	4	4.8351
FGF20	6	0.013867	0.051892	0.940415	1084	3	3.4532
TTYH1	6	0.013871	0.051903	0.940415	1085	3	2.7957
hsa-mir-5685	4	0.0139	0.045046	0.93307	1086	2	1.9719
AQP4	5	0.013907	0.046322	0.936696	1087	3	3.3048
BTRC	6	0.013917	0.052082	0.940415	1088	4	4.0134
TRIM74	2	0.013925	0.026104	0.892549	1089	2	5.7895
SCYL1	6	0.013945	0.052181	0.940415	1090	2	-0.89545
HTR5A	6	0.013961	0.052225	0.940415	1091	5	3.7757
GPR107	6	0.013961	0.052225	0.940415	1092	4	3.7875
ZNF320	5	0.013989	0.046535	0.936696	1093	4	4.9473
C5orf64	5	0.013992	0.046547	0.936696	1094	3	3.0925
FGFR3	6	0.013998	0.052352	0.940415	1095	2	1.0335
hsa-mir-644a	4	0.014016	0.045305	0.933472	1096	3	4.6851
CNTN2	6	0.014021	0.052418	0.940415	1097	4	3.7016
CSNK1G2	6	0.014051	0.052518	0.940415	1098	1	-1.6808
KNTC1	6	0.014052	0.05252	0.940415	1099	4	3.9999
ZNF563	5	0.014059	0.046729	0.936696	1100	4	1.8746
NDUFS7	5	0.014095	0.046835	0.936696	1101	4	2.5142
CRB3	5	0.014103	0.046856	0.936696	1102	2	-0.19683
SENP8	6	0.014104	0.052678	0.940415	1103	2	-0.40086
IL31RA	6	0.01412	0.052737	0.940415	1104	5	1.8636
ZNF629	6	0.014122	0.052742	0.940415	1105	4	3.8302
CYP4A11	6	0.014159	0.052872	0.940415	1106	2	0.21098
KDM8	5	0.014166	0.047035	0.936696	1107	3	1.4948
ZNF711	6	0.014182	0.052954	0.940415	1108	4	4.1679
GPR173	5	0.014197	0.047125	0.936696	1109	3	0.83471
CASP5	6	0.014212	0.053059	0.940415	1110	4	1.8803
FBXL6	6	0.014215	0.053067	0.940415	1111	3	2.3291
TARBP2	6	0.014266	0.053222	0.940415	1112	4	4.6198
PTGDR2	6	0.014279	0.05327	0.940415	1113	4	4.3512
hsa-mir-6891	1	0.014281	0.014165	0.890955	1114	1	-0.46242
SLC22A11	6	0.014303	0.053351	0.940415	1115	3	3.0899
RPL22	6	0.014315	0.053396	0.940415	1116	3	1.0608
SLC43A1	5	0.014367	0.0476	0.938324	1117	3	1.5397
HGS	6	0.014368	0.053587	0.940415	1118	2	0.27139
CACNA2D3	6	0.014377	0.053613	0.940415	1119	5	1.7805
ADAMTS5	6	0.014377	0.053613	0.940415	1120	5	2.9396
SHC1	6	0.014386	0.05365	0.940415	1121	3	1.9321
RABL2A	6	0.014396	0.05368	0.940415	1122	5	3.1052
AMER2	5	0.01442	0.047746	0.938324	1123	4	3.5582
NPRL3	6	0.014449	0.053862	0.940415	1124	5	2.1055
ARF4	6	0.01445	0.053864	0.940415	1125	4	3.6886
SAMD4A	6	0.014454	0.053882	0.940415	1126	4	2.4908
NUDT16	6	0.014473	0.053933	0.940415	1127	2	-0.78467
C9orf50	6	0.0145	0.054023	0.940415	1128	5	3.8986
ARMCX6	5	0.0145	0.047964	0.938324	1129	3	2.4922
OR2T11	6	0.014526	0.054109	0.940415	1130	2	-0.59928
PSMD11	6	0.014538	0.054151	0.940415	1131	3	1.0018
GADD45GIP1	4	0.014544	0.046483	0.936696	1132	2	-0.025013
TREX1	6	0.014609	0.054388	0.941393	1133	5	2.8152
OR5T3	6	0.014627	0.054451	0.941393	1134	4	3.7848
SLC35E2	6	0.01463	0.054467	0.941393	1135	3	3.2768
CA8	6	0.014632	0.054471	0.941393	1136	4	3.2997
KRTAP12-2	6	0.014667	0.054604	0.942445	1137	2	0.064688
hsa-mir-421	4	0.014703	0.046833	0.936696	1138	2	3.4028
hsa-mir-374a	4	0.014727	0.046882	0.936696	1139	3	4.4088
MIP	6	0.014737	0.054841	0.942888	1140	2	-1.261
PRRT4	6	0.01479	0.055015	0.945084	1141	3	0.94095
SOWAHD	6	0.014805	0.055062	0.945113	1142	3	1.1723
NTRK2	6	0.014843	0.055169	0.946161	1143	3	2.7907
SGK110	5	0.014851	0.048968	0.938552	1144	1	-1.6396
CELF1	6	0.014949	0.055531	0.947788	1145	1	-2.0076
CFLAR	6	0.015001	0.055722	0.947788	1146	2	0.28127
CDK18	6	0.015025	0.055809	0.947788	1147	4	3.8889
TLR1	6	0.015044	0.055876	0.947788	1148	3	-0.0093409
LEPREL2	5	0.01507	0.049594	0.938552	1149	3	2.3364
LYVE1	6	0.015081	0.055997	0.947788	1150	5	3.3646
DACT2	6	0.015083	0.056003	0.947788	1151	3	2.3149
MTPN	6	0.015108	0.056085	0.947788	1152	5	2.6296
SNCB	6	0.015126	0.056147	0.947788	1153	4	4.4748
NOVA1	6	0.015129	0.056154	0.947788	1154	2	-1.1102
NDUFS4	6	0.015137	0.056187	0.947788	1155	4	2.1759
EXOC7	5	0.015139	0.049791	0.938552	1156	3	2.5235
SLC22A4	6	0.015149	0.056229	0.947788	1157	4	3.7522
USP17L15	6	0.01516	0.056269	0.947788	1158	1	-0.58422
TLN1	4	0.01518	0.047934	0.938324	1159	3	2.0065
HIST3H2BB	6	0.015184	0.056349	0.947788	1160	4	3.7389
KLHL28	6	0.015198	0.056394	0.947788	1161	5	3.1738
TM4SF20	5	0.015207	0.050005	0.938552	1162	3	3.4301
ANKRD65	5	0.015214	0.050027	0.938552	1163	4	3.041
hsa-mir-8064	4	0.015215	0.048002	0.938324	1164	2	4.2373
LZTS2	6	0.015308	0.05674	0.947788	1165	3	1.1702
KL	6	0.015333	0.056809	0.947788	1166	5	1.625
EIF3C	6	0.015342	0.056837	0.947788	1167	5	3.3409
ZBED3	6	0.015355	0.056876	0.947788	1168	3	1.9801
OPN1SW	6	0.015378	0.056956	0.947788	1169	4	2.4088
ADAM12	6	0.015411	0.057058	0.947788	1170	4	4.3494
TMEM203	6	0.015423	0.057101	0.947788	1171	3	1.2581
hsa-mir-320d-2	3	0.015462	0.04049	0.922613	1172	3	2.9282
UPB1	6	0.015508	0.057394	0.947788	1173	5	3.4303
OR8G1	6	0.015527	0.057466	0.947788	1174	4	4.157
ATP5O	6	0.015529	0.057474	0.947788	1175	2	0.014952
hsa-mir-4470	4	0.01553	0.048691	0.938552	1176	3	3.1538
SPIB	6	0.015563	0.057588	0.947788	1177	5	3.0227
OR51E1	6	0.015574	0.057616	0.947788	1178	3	1.0777
hsa-mir-516a-1	4	0.015607	0.048855	0.938552	1179	3	4.8192
EFCAB9	6	0.015613	0.057745	0.947788	1180	2	-0.3564
RUFY2	6	0.015634	0.057812	0.947788	1181	1	-1.0227
ERVV-1	6	0.015653	0.057863	0.947788	1182	3	2.9857
AGL	6	0.015687	0.057972	0.947788	1183	4	3.8413
TXNRD2	6	0.015689	0.057977	0.947788	1184	5	1.7912
GOLGA6A	6	0.0157	0.058015	0.947788	1185	4	2.3146
SYDE1	6	0.0157	0.058015	0.947788	1186	4	3.6768
LETMD1	6	0.015708	0.058042	0.947788	1187	3	2.2074
IPCEF1	4	0.01572	0.049115	0.938552	1188	2	0.14438
GOLGA7B	5	0.015731	0.051512	0.940415	1189	3	1.7935
ZC3H12A	6	0.015731	0.05811	0.947788	1190	4	3.0498
LMO4	6	0.015744	0.058151	0.947788	1191	4	3.9126
GNAI2	6	0.015766	0.058233	0.947788	1192	3	3.4721
hsa-mir-3529	4	0.015776	0.049241	0.938552	1193	2	3.4796
SELT	4	0.015784	0.049259	0.938552	1194	3	2.4706
GNAI1	6	0.015793	0.058316	0.947788	1195	2	0.94356
AKR1B1	6	0.015793	0.058316	0.947788	1196	5	3.0224
LURAP1	6	0.015795	0.05832	0.947788	1197	2	-0.39237
C2orf40	5	0.015797	0.051695	0.940415	1198	4	2.626
PARP8	6	0.015845	0.058471	0.947788	1199	1	0.67447
OR3A1	5	0.015849	0.05184	0.940415	1200	3	1.3154
LYG2	6	0.015851	0.058497	0.947788	1201	5	2.9125
hsa-mir-518b	4	0.015852	0.049408	0.938552	1202	2	4.1844
ZNF835	6	0.015877	0.058582	0.947788	1203	5	3.1581
NES	6	0.015894	0.058635	0.947788	1204	4	4.2604
CCDC170	6	0.015898	0.05865	0.947788	1205	3	1.1764
ABCB8	6	0.015906	0.058684	0.947788	1206	3	1.8215
TAOK1	6	0.01595	0.058831	0.947788	1207	4	4.3112
PAK3	6	0.015951	0.058831	0.947788	1208	3	0.96827
GOLGA2	5	0.015951	0.05213	0.940415	1209	4	3.6946
WFDC3	5	0.015973	0.052188	0.940415	1210	4	2.3245
PLLP	6	0.016	0.058981	0.947788	1211	4	4.2086
TOP1MT	6	0.016003	0.058992	0.947788	1212	2	-1.0888
hsa-mir-6501	3	0.016038	0.041921	0.922613	1213	1	-1.0852
PYGO1	6	0.016056	0.05916	0.947788	1214	3	0.96615
ZNF425	6	0.016062	0.05918	0.947788	1215	3	3.2014
ZFPL1	6	0.016072	0.059214	0.947788	1216	3	1.4183
GABRQ	6	0.016084	0.05924	0.947788	1217	5	2.395
C20orf111	6	0.01609	0.059258	0.947788	1218	4	3.879
AIRE	6	0.016136	0.05941	0.947788	1219	3	2.0096
SERPINF2	6	0.016162	0.059498	0.947788	1220	1	-1.395
COX19	6	0.01618	0.059557	0.947788	1221	4	3.4186
FAM63A	6	0.01622	0.059679	0.947788	1222	4	3.7731
ATL2	4	0.016235	0.050263	0.939402	1223	3	2.0394
SLC1A7	5	0.016242	0.052978	0.940415	1224	2	0.25316
TMEM132E	6	0.016246	0.059754	0.947788	1225	4	3.7592
CACUL1	6	0.016263	0.059806	0.947788	1226	3	2.9073
CHUK	6	0.016267	0.059822	0.947788	1227	3	3.1487
PSENEN	6	0.016279	0.059872	0.947788	1228	3	2.3165
TMEM128	6	0.016294	0.059915	0.947788	1229	5	2.1585
ARHGEF7	5	0.016302	0.053144	0.940415	1230	1	-0.31479
ABCA7	6	0.01632	0.060003	0.947788	1231	3	1.2543
HOXA5	6	0.016328	0.060032	0.947788	1232	4	4.4602
EIF2D	6	0.016347	0.060098	0.947788	1233	5	2.65
XCL2	3	0.01636	0.042743	0.922613	1234	2	6.8939
GLOD4	6	0.016372	0.060187	0.947788	1235	2	-0.86037
ZER1	5	0.016381	0.053364	0.940415	1236	4	2.5634
YWHAE	6	0.016392	0.060254	0.947788	1237	4	2.6139
AP4B1	6	0.016392	0.060254	0.947788	1238	4	4.4159
INSIG1	6	0.016414	0.060333	0.947788	1239	3	3.1899
hsa-mir-4730	4	0.016424	0.05069	0.940415	1240	2	4.298
RGS10	6	0.016425	0.060377	0.947788	1241	2	0.18844
CSMD3	5	0.016434	0.053532	0.940415	1242	2	-0.27612
FAM9C	6	0.016436	0.060413	0.947788	1243	5	2.1748
TMEM249	6	0.016441	0.060426	0.947788	1244	4	4.3799
MARCH11	6	0.016457	0.060486	0.947788	1245	3	1.3501
FOPNL	6	0.016465	0.06051	0.947788	1246	4	4.1367
CLK2	6	0.016478	0.06055	0.947788	1247	3	2.3876
PLIN4	6	0.016481	0.060559	0.947788	1248	3	2.4779
PNMA3	5	0.016526	0.053796	0.940415	1249	2	-0.23636
GALP	6	0.016537	0.06075	0.947788	1250	5	4.54
CHRNG	5	0.016539	0.053838	0.940415	1251	2	0.48742
OSCAR	5	0.016543	0.053853	0.940415	1252	3	2.7342
SH2D5	6	0.016552	0.060789	0.947788	1253	5	3.7572
OPN4	6	0.016558	0.060807	0.947788	1254	5	2.883
DPH3	5	0.016566	0.053922	0.940415	1255	1	-0.31773
NSFL1C	6	0.016578	0.060865	0.947788	1256	4	4.7024
EFCC1	6	0.016583	0.060886	0.947788	1257	1	-0.49367
RNF103	6	0.016602	0.060946	0.947788	1258	4	3.8806
PDZD8	6	0.01661	0.06097	0.947788	1259	4	3.8126
MESP2	5	0.016612	0.054039	0.940415	1260	3	2.6227
EIF3H	6	0.016636	0.061056	0.947788	1261	1	-1.6983
ARAP3	6	0.016663	0.061147	0.947788	1262	5	2.7303
THTPA	5	0.016677	0.054228	0.940947	1263	4	3.6127
hsa-mir-5003	4	0.016705	0.051296	0.940415	1264	2	3.4461
OSBPL5	6	0.016737	0.061398	0.947788	1265	5	3.6242
CHST3	6	0.016741	0.061414	0.947788	1266	2	-0.66639
ZDHHC2	6	0.016754	0.061461	0.947788	1267	4	4.0621
CACNB2	6	0.016763	0.06149	0.947788	1268	5	2.274
GNG11	5	0.016769	0.054481	0.941393	1269	4	2.4927
FAM219A	6	0.016779	0.061544	0.947788	1270	3	3.4304
GBA2	6	0.016794	0.061591	0.947788	1271	3	0.5619
FEN1	6	0.016799	0.061615	0.947788	1272	5	1.7551
TMEM246	6	0.016799	0.061615	0.947788	1273	3	2.2621
TOR2A	5	0.016832	0.054659	0.942445	1274	2	0.063596
CEP170B	5	0.016845	0.054689	0.942445	1275	4	3.7421
ARHGAP35	6	0.016865	0.061818	0.947788	1276	4	4.3012
ENO1	5	0.016873	0.05477	0.942445	1277	4	1.3579
DNAH12	6	0.016896	0.06192	0.947788	1278	3	2.1344
DDX17	6	0.016917	0.061979	0.947788	1279	5	3.9171
GAS2L3	6	0.016919	0.061989	0.947788	1280	4	3.7998
PRADC1	6	0.016941	0.062064	0.947788	1281	5	1.453
MTHFR	6	0.016948	0.062086	0.947788	1282	3	3.5952
SLC5A11	6	0.016975	0.06218	0.947788	1283	4	2.6135
SPATA7	6	0.017005	0.0623	0.947788	1284	3	1.4416
FAM57A	6	0.017025	0.062365	0.947788	1285	3	0.97883
CLIC2	6	0.017078	0.062549	0.947788	1286	4	3.642
USP6	6	0.017091	0.062585	0.947788	1287	3	3.0816
CYB561D2	6	0.017106	0.062634	0.947788	1288	4	3.3365
C1QTNF9	6	0.01711	0.062642	0.947788	1289	4	3.0754
RER1	6	0.017111	0.062648	0.947788	1290	4	4.3631
C1orf189	6	0.017132	0.062717	0.947788	1291	3	3.1735
ZFAND2B	6	0.017163	0.062819	0.947788	1292	2	-0.46454
TNFRSF17	6	0.01718	0.062869	0.947788	1293	5	1.883
LOC730183	5	0.017181	0.055626	0.947788	1294	1	-0.94468
SMKR1	6	0.017189	0.062893	0.947788	1295	5	1.3838
NOTCH1	6	0.017254	0.063108	0.947788	1296	4	4.4638
FAM43B	6	0.017307	0.063259	0.947788	1297	4	4.5167
C11orf82	6	0.017321	0.063306	0.947788	1298	3	0.51945
CXorf51A	6	0.017327	0.063331	0.947788	1299	4	4.3084
FADS6	6	0.01733	0.063338	0.947788	1300	4	3.5465
B4GALT4	6	0.017341	0.063379	0.947788	1301	3	3.2229
FAM214B	6	0.017341	0.063381	0.947788	1302	5	1.599
CLOCK	4	0.01736	0.052759	0.940415	1303	1	0.41272
MST1	6	0.017373	0.063483	0.947788	1304	3	1.2822
NOP58	6	0.017373	0.063483	0.947788	1305	4	3.6508
NAT9	6	0.017382	0.063512	0.947788	1306	5	2.8348
MIR205HG	6	0.017427	0.063662	0.947788	1307	4	3.6726
SMCP	6	0.017464	0.063798	0.947788	1308	3	2.8827
CCDC103	6	0.017471	0.06382	0.947788	1309	5	2.8566
PRDM5	6	0.017477	0.063839	0.947788	1310	3	2.3194
IDO1	6	0.017479	0.063846	0.947788	1311	1	-0.90104
S100A9	6	0.017485	0.063865	0.947788	1312	2	-0.22706
BAMBI	6	0.017515	0.063972	0.947788	1313	5	1.9372
FAM171A2	6	0.017523	0.064001	0.947788	1314	5	3.3843
MRPL14	5	0.017555	0.056687	0.947788	1315	2	-0.52899
hsa-mir-4437	4	0.017573	0.053208	0.940415	1316	3	4.5821
HDHD2	5	0.017576	0.056745	0.947788	1317	4	1.3306
TPSG1	6	0.017637	0.06438	0.947788	1318	2	-0.8772
OR2B6	6	0.017671	0.064488	0.947788	1319	3	3.2027
FCGBP	6	0.017689	0.064555	0.947788	1320	3	1.0752
APOBEC3D	6	0.017701	0.06459	0.947788	1321	4	4.1029
CCDC59	5	0.017706	0.057104	0.947788	1322	4	2.1123
PDF	5	0.017707	0.057107	0.947788	1323	3	2.4865
GABRA3	6	0.017726	0.064664	0.947788	1324	5	1.9585
DVL3	6	0.017742	0.064709	0.947788	1325	2	-0.56604
MS4A4A	6	0.017842	0.065047	0.947788	1326	3	-0.36775
ZSCAN22	6	0.017842	0.065048	0.947788	1327	3	2.7201
hsa-mir-4473	4	0.017852	0.053767	0.940415	1328	1	-2.2373
GLRA2	6	0.017855	0.065086	0.947788	1329	5	2.5753
HOOK1	6	0.017859	0.065096	0.947788	1330	2	-0.75571
hsa-mir-1298	4	0.017873	0.053805	0.940415	1331	2	3.2327
KIAA1430	6	0.017888	0.065196	0.947788	1332	5	2.1632
ZNF587B	6	0.0179	0.065231	0.947788	1333	4	4.181
DDIT4	6	0.0179	0.065232	0.947788	1334	1	-1.6055
TMEM145	5	0.017939	0.057777	0.947788	1335	3	1.486
TMEM154	6	0.017943	0.065365	0.947788	1336	3	0.63738
hsa-mir-9-3	4	0.017952	0.053973	0.940415	1337	3	5.0535
C17orf49	5	0.017971	0.057868	0.947788	1338	2	-2.3284
BTK	6	0.017985	0.065513	0.947788	1339	3	2.9454
FMO1	6	0.018013	0.065604	0.947788	1340	5	2.2961
MSH4	5	0.018014	0.057972	0.947788	1341	4	3.592
WDR36	4	0.018018	0.05411	0.940415	1342	3	1.873
TLCD2	6	0.01803	0.065653	0.947788	1343	5	1.6492
BICC1	6	0.018048	0.065715	0.947788	1344	4	3.8713
LRRC4B	6	0.018058	0.065747	0.947788	1345	2	0.11246
KRTAP5-6	5	0.018069	0.058121	0.947788	1346	4	3.3839
TAS2R38	6	0.018078	0.065807	0.947788	1347	3	3.301
HIPK1	6	0.018092	0.065858	0.947788	1348	5	2.6286
ARID2	6	0.018098	0.065885	0.947788	1349	5	3.8319
MC5R	6	0.018108	0.065914	0.947788	1350	4	4.3788
CAPN12	6	0.018111	0.065925	0.947788	1351	4	3.6435
MZB1	6	0.018127	0.065974	0.947788	1352	3	0.50147
hsa-mir-888	3	0.018153	0.047138	0.936696	1353	3	3.444
CALY	6	0.018161	0.06608	0.947788	1354	2	0.51754
TMEM211	6	0.018162	0.066086	0.947788	1355	4	3.7066
STXBP5	6	0.018171	0.066114	0.947788	1356	4	3.7813
DAZ1	6	0.018185	0.066158	0.947788	1357	4	4.351
ELK4	6	0.018185	0.066158	0.947788	1358	5	2.425
ADH1B	6	0.018197	0.066196	0.947788	1359	4	4.2327
GLDN	5	0.018199	0.058486	0.947788	1360	4	3.5826
TBX18	6	0.018216	0.066252	0.947788	1361	2	0.58119
C2orf78	5	0.018234	0.058578	0.947788	1362	4	3.1524
SLC7A14	5	0.018255	0.058631	0.947788	1363	3	2.4508
CSRNP1	6	0.018262	0.066408	0.947788	1364	2	-1.5741
COL8A2	6	0.018268	0.066424	0.947788	1365	2	-2.8542
NYAP1	6	0.01827	0.066428	0.947788	1366	3	2.5786
C18orf25	6	0.018293	0.066499	0.947788	1367	5	1.8499
LDOC1	6	0.018295	0.066503	0.947788	1368	4	3.5211
RECQL5	4	0.018309	0.054755	0.942445	1369	2	0.0085648
NINJ1	6	0.018313	0.066571	0.947788	1370	3	0.97356
BNIPL	5	0.018315	0.058797	0.947788	1371	4	3.0296
CTCF	6	0.018321	0.0666	0.947788	1372	2	-0.48482
SLC12A2	6	0.018342	0.066673	0.947788	1373	5	3.0506
OR6C1	6	0.018347	0.066684	0.947788	1374	5	1.5578
ROBO4	6	0.018374	0.066769	0.948288	1375	4	2.4808
OR51E2	6	0.018389	0.066811	0.948288	1376	2	-1.0918
DNAL1	3	0.018411	0.047747	0.938324	1377	3	2.8275
SPRR3	6	0.018426	0.066935	0.949037	1378	3	0.55047
SERPINB1	6	0.018448	0.067018	0.949037	1379	4	2.6443
C17orf64	6	0.018452	0.067033	0.949037	1380	5	1.9061
CYB561	6	0.018455	0.067047	0.949037	1381	3	3.0994
SCN3B	5	0.018542	0.059436	0.947788	1382	2	-0.44963
LSM10	6	0.018564	0.067396	0.952098	1383	4	3.6886
SNX22	5	0.018582	0.05955	0.947788	1384	3	2.3807
BAIAP2	6	0.018584	0.067458	0.952098	1385	2	-0.47964
KRTAP5-8	6	0.018586	0.067464	0.952098	1386	5	2.2572
OLIG2	6	0.018601	0.067517	0.952098	1387	2	0.96051
ZNF550	6	0.018616	0.067568	0.952098	1388	4	3.4484
DPPA3	6	0.018622	0.067586	0.952098	1389	5	3.3944
CALM3	6	0.018637	0.067634	0.952131	1390	4	1.9234
TOP2A	5	0.018671	0.059788	0.947788	1391	4	2.8465
SLAMF7	6	0.018672	0.067743	0.953019	1392	5	3.0927
TMEM97	6	0.018711	0.067867	0.953424	1393	3	1.2147
ZNF251	6	0.018717	0.067885	0.953424	1394	3	3.0425
hsa-mir-4422	4	0.018719	0.055632	0.947788	1395	3	5.746
PGM1	6	0.018725	0.067911	0.953424	1396	5	2.1739
GALNT4	5	0.018757	0.06002	0.947788	1397	3	3.2862
DOLK	5	0.018761	0.060027	0.947788	1398	2	-2.2004
TNFAIP8L1	5	0.018774	0.060065	0.947788	1399	3	2.2539
ACAA2	6	0.018781	0.068098	0.95387	1400	3	3.5187
OLFML3	6	0.018796	0.068141	0.95387	1401	5	2.2587
RNASE6	5	0.018803	0.060142	0.947788	1402	3	2.3792
CTF1	6	0.018822	0.068234	0.95387	1403	2	0.80224
PSAP	6	0.018823	0.068234	0.95387	1404	5	2.4907
MFSD2A	6	0.018846	0.068312	0.95387	1405	3	3.2677
TP53RK	4	0.018871	0.055951	0.947788	1406	2	-0.46242
ZNHIT2	5	0.018894	0.060383	0.947788	1407	2	-0.54969
C6orf70	5	0.018912	0.06044	0.947788	1408	4	3.2143
CPNE6	6	0.018951	0.068659	0.955677	1409	3	0.31054
hsa-mir-1290	4	0.018972	0.056164	0.947788	1410	3	4.9017
LMF2	6	0.018977	0.068748	0.955677	1411	5	2.6058
LCOR	6	0.019005	0.068831	0.955677	1412	3	1.7035
RCN2	5	0.019024	0.060748	0.947788	1413	2	0.031277
BRPF3	5	0.019035	0.060784	0.947788	1414	3	1.5387
CLEC2B	5	0.019047	0.060817	0.947788	1415	3	2.637
PCSK4	6	0.019068	0.069039	0.955677	1416	5	3.2996
NME5	6	0.019073	0.06906	0.955677	1417	5	2.0562
KHDC3L	6	0.019076	0.069072	0.955677	1418	4	3.8393
C14orf142	6	0.019104	0.069163	0.955677	1419	5	2.1601
SLC9A1	6	0.01911	0.069185	0.955677	1420	4	1.5196
C1orf229	5	0.019137	0.061062	0.947788	1421	4	2.2129
MAGEC3	6	0.019148	0.06929	0.955792	1422	4	3.5308
INTS5	5	0.019156	0.061115	0.947788	1423	4	2.4853
CD38	6	0.019163	0.069337	0.955792	1424	4	2.6265
RNF175	6	0.019215	0.069521	0.956774	1425	3	2.4241
ABCB4	5	0.019234	0.061329	0.947788	1426	2	-0.45715
ZBTB42	5	0.019246	0.061362	0.947788	1427	3	3.1667
UPK1B	6	0.019299	0.069736	0.957186	1428	4	4.0716
INTS8	6	0.019314	0.069769	0.957186	1429	4	3.7506
RPL27A	6	0.01932	0.069783	0.957186	1430	1	-1.2353
TRMT2A	6	0.01933	0.06981	0.957186	1431	4	3.7155
SUSD1	6	0.019338	0.069834	0.957186	1432	4	3.4217
IFI44L	6	0.019362	0.069899	0.957186	1433	4	4.1552
KRT74	6	0.019382	0.069938	0.957186	1434	4	1.6074
RAPGEF1	6	0.019434	0.070077	0.957401	1435	2	-2.4337
TMEM68	5	0.019462	0.061954	0.947788	1436	2	0.34276
PAGE4	6	0.019477	0.070185	0.957401	1437	3	1.216
GIGYF1	6	0.019491	0.070217	0.957401	1438	4	3.4195
VWA2	6	0.019494	0.070225	0.957401	1439	2	-0.34368
LRRC49	5	0.019506	0.062088	0.947788	1440	3	1.9513
hsa-mir-624	4	0.019509	0.057353	0.947788	1441	3	5.25
TUBA1A	6	0.019512	0.070262	0.957401	1442	2	-0.30223
TIMM9	5	0.019573	0.062267	0.947788	1443	3	2.4283
TMF1	5	0.01958	0.062286	0.947788	1444	3	2.2433
NDN	6	0.019583	0.070451	0.957401	1445	4	2.2959
ACER2	5	0.019605	0.062355	0.947788	1446	3	2.3729
KRTAP10-1	6	0.019607	0.070513	0.957401	1447	4	2.1373
ASPM	6	0.019636	0.070587	0.957401	1448	2	1.1607
CEP128	6	0.019661	0.07065	0.957401	1449	3	3.4302
hsa-mir-29b-1	4	0.019688	0.05772	0.947788	1450	3	5.1234
PBRM1	6	0.019695	0.070738	0.957401	1451	4	4.1305
hsa-mir-7976	4	0.019716	0.057785	0.947788	1452	3	5.1334
PPP2R2C	6	0.019775	0.070931	0.957401	1453	4	3.8126
TSPO	6	0.019781	0.070942	0.957401	1454	4	4.0414
PGC	6	0.019793	0.070973	0.957401	1455	3	0.17637
MAGEE1	6	0.019794	0.070973	0.957401	1456	4	3.0363
GSTA1	5	0.01982	0.06294	0.947788	1457	2	-0.77783
NDUFA10	5	0.019827	0.06296	0.947788	1458	4	2.5547
SAMD3	6	0.019878	0.071188	0.957813	1459	3	1.7211
LCMT1	6	0.019904	0.071247	0.957813	1460	2	-0.38004
KIAA0907	6	0.019948	0.071364	0.957813	1461	2	-1.5229
ADAMTS13	6	0.019949	0.071366	0.957813	1462	4	3.6454
SEC61A2	6	0.019951	0.071372	0.957813	1463	3	0.97125
GORAB	6	0.020004	0.071507	0.957813	1464	3	2.2019
ZNF613	6	0.020041	0.071603	0.957813	1465	4	3.4678
KIAA1024	6	0.020056	0.071637	0.957813	1466	3	1.1495
IL4I1	6	0.020076	0.071676	0.957813	1467	3	2.4829
CTAG1A	6	0.020087	0.071713	0.957813	1468	4	3.5121
EAPP	5	0.020097	0.063671	0.947788	1469	3	2.9824
ROCK1	6	0.020124	0.071784	0.957813	1470	4	3.5975
ERF	6	0.020161	0.071875	0.957813	1471	2	-0.36563
POMT1	5	0.020164	0.063851	0.947788	1472	1	-2.1269
WDR81	5	0.020196	0.063948	0.947788	1473	2	-0.26719
GOLGA8A	5	0.020251	0.064086	0.947788	1474	1	-0.66739
APOBEC3A	6	0.02026	0.072089	0.957813	1475	4	4.0573
SEP2	3	0.020264	0.052307	0.940415	1476	3	3.2199
FMR1NB	6	0.020266	0.072101	0.957813	1477	3	2.6042
EXOC5	3	0.020294	0.052374	0.940415	1478	3	3.0016
CCL25	6	0.020319	0.072232	0.957813	1479	2	-0.09237
FNDC7	5	0.020327	0.064296	0.947788	1480	2	-0.25866
KRTAP21-1	6	0.020337	0.072286	0.957813	1481	3	3.4415
OR51A2	6	0.020354	0.07233	0.957813	1482	3	1.1346
PADI1	5	0.020357	0.064382	0.947788	1483	3	1.9455
TRPC5OS	6	0.020389	0.072421	0.957813	1484	4	2.0452
hsa-mir-4427	4	0.020393	0.059226	0.947788	1485	3	4.9992
SMCO4	6	0.020407	0.072462	0.957813	1486	2	-0.64559
CCDC25	6	0.020424	0.072504	0.957813	1487	4	3.0718
GPR12	5	0.020426	0.064565	0.947788	1488	3	1.2224
PRPF40B	6	0.020476	0.072635	0.957813	1489	1	-0.43328
hsa-mir-6769b	3	0.020511	0.052911	0.940415	1490	3	3.0578
BRD7	6	0.020527	0.072757	0.957813	1491	4	4.1134
HESX1	6	0.020529	0.07276	0.957813	1492	1	-1.2558
RNF14	6	0.020546	0.072806	0.957813	1493	3	3.1907
SLC24A6	5	0.020558	0.064909	0.947788	1494	3	3.0585
CRY1	5	0.020563	0.06492	0.947788	1495	4	2.518
METTL22	6	0.020593	0.072926	0.957813	1496	3	0.56099
OR2J3	6	0.020602	0.072951	0.957813	1497	4	3.597
ZNF460	6	0.02062	0.072997	0.957813	1498	3	1.3339
MED15	6	0.020634	0.073028	0.957813	1499	2	-1.576
KCNN1	6	0.020687	0.073154	0.957813	1500	3	1.0146
ZFYVE21	6	0.020721	0.07323	0.957813	1501	4	3.6129
RCOR2	6	0.020727	0.07324	0.957813	1502	3	2.5398
TYW1	5	0.020727	0.065389	0.947788	1503	4	3.3737
SLC29A1	5	0.020737	0.065415	0.947788	1504	3	2.3815
PCDHB6	6	0.020739	0.073271	0.957813	1505	1	-1.4977
TMEM114	5	0.020749	0.065445	0.947788	1506	4	2.1099
C11orf73	5	0.020787	0.065549	0.947788	1507	4	2.736
DCAF11	6	0.020797	0.073407	0.957813	1508	3	3.2506
MCAM	6	0.020815	0.073445	0.957813	1509	4	3.805
KIF1C	6	0.020844	0.073513	0.957813	1510	2	0.7085
P2RY8_X	6	0.020879	0.073595	0.957813	1511	4	3.3496
SPATA31E1	6	0.020897	0.073634	0.957813	1512	2	0.21776
POLR1B	5	0.020899	0.065856	0.947788	1513	3	1.2133
CCDC110	5	0.020936	0.065957	0.947788	1514	4	3.4147
UBQLNL	6	0.020949	0.07377	0.957813	1515	3	1.1657
LRP3	6	0.020953	0.07378	0.957813	1516	3	2.9483
hsa-mir-26a-2	4	0.020975	0.06045	0.947788	1517	2	2.5191
KLHL9	6	0.021002	0.073896	0.957813	1518	2	-0.60421
SHOX_X	6	0.021021	0.073948	0.957813	1519	4	3.4115
AMPD3	6	0.021031	0.073975	0.957813	1520	2	-0.052696
MBD2	6	0.021076	0.074087	0.957813	1521	3	1.1895
LHPP	6	0.021107	0.074169	0.957813	1522	1	0.070765
PRTG	5	0.021127	0.066515	0.947788	1523	2	-0.11372
SCAF1	6	0.021159	0.074299	0.957813	1524	1	-0.48291
INSM2	5	0.021171	0.066637	0.947788	1525	3	0.88479
hsa-mir-658	4	0.021187	0.06091	0.947788	1526	1	-1.0006
ZNF691	6	0.021189	0.07437	0.957813	1527	4	4.354
PRAMEF12	6	0.021211	0.074425	0.957813	1528	4	3.6804
IFIH1	6	0.021212	0.074425	0.957813	1529	4	2.0515
PPP1R9A	6	0.021264	0.074545	0.957813	1530	1	-0.22378
DFNB31	6	0.021272	0.074563	0.957813	1531	4	3.7166
PKP2	6	0.021305	0.07465	0.957813	1532	3	3.447
PKMYT1	6	0.021317	0.074675	0.957813	1533	2	-0.25825
OR12D3	6	0.021369	0.074791	0.957813	1534	2	-0.17743
SEPSECS	6	0.021375	0.074803	0.957813	1535	4	3.5831
NKTR	6	0.021401	0.074878	0.957813	1536	4	3.51
TMBIM6	6	0.021421	0.074929	0.957813	1537	1	-0.31897
UGT1A10	2	0.021463	0.039616	0.920345	1538	2	5.2214
KIAA0947	6	0.021474	0.075058	0.957813	1539	2	0.29775
CRYBA4	5	0.021477	0.067449	0.952098	1540	1	-1.4596
MRPL4	3	0.021499	0.055341	0.947788	1541	1	-0.46242
RNASEL	6	0.0215	0.075128	0.957813	1542	2	-0.23923
COL9A1	6	0.021543	0.075217	0.957813	1543	3	2.6616
KCNAB1	6	0.021579	0.07531	0.957813	1544	3	-0.1295
hsa-mir-548al	2	0.021607	0.03989	0.920345	1545	2	2.1093
GLUL	6	0.021618	0.075413	0.957813	1546	4	3.119
DUSP21	6	0.021684	0.075589	0.957813	1547	2	-0.82369
TSHZ1	5	0.021696	0.068034	0.95387	1548	3	0.68776
TAP2	6	0.021712	0.075649	0.957813	1549	4	4.409
OR13D1	6	0.021729	0.075691	0.957813	1550	4	3.476
AK7	5	0.02174	0.06816	0.95387	1551	4	3.3101
DENND4C	6	0.021745	0.075721	0.957813	1552	3	2.2933
CORO7-PAM16	6	0.021755	0.075752	0.957813	1553	4	4.2972
LOC100132146	6	0.021759	0.075757	0.957813	1554	4	4.0011
ADD3	6	0.021772	0.075793	0.957813	1555	4	3.2106
NAP1L1	6	0.021789	0.075835	0.957813	1556	2	-0.30209
CSNK1E	6	0.021791	0.075842	0.957813	1557	2	0.99272
SCYL2	6	0.0218	0.075865	0.957813	1558	3	1.2691
TMEM254	6	0.021841	0.075969	0.957813	1559	2	-1.5302
TRIM46	6	0.02185	0.075988	0.957813	1560	4	3.6563
BPIFA2	5	0.021865	0.068509	0.955677	1561	4	3.1635
PPARGC1B	6	0.021866	0.076025	0.957813	1562	4	3.3917
PI4KA	6	0.021867	0.076028	0.957813	1563	3	1.2543
DNMT1	6	0.021894	0.076097	0.957813	1564	4	3.5434
SFMBT2	6	0.021895	0.0761	0.957813	1565	4	3.1912
L2HGDH	5	0.021902	0.068614	0.955677	1566	4	2.1851
CCDC14	6	0.021934	0.076188	0.957813	1567	4	3.8523
APLP1	6	0.021946	0.076221	0.957813	1568	3	2.2955
UBA3	5	0.021959	0.068771	0.955677	1569	3	0.7801
KLHDC7B	6	0.021965	0.07627	0.957813	1570	4	1.833
LMOD1	5	0.021968	0.068799	0.955677	1571	4	2.3636
C1orf27	6	0.021988	0.076326	0.957813	1572	3	0.99661
TMEM119	5	0.021989	0.068851	0.955677	1573	4	2.3038
C10orf55	6	0.022051	0.076473	0.957813	1574	4	1.6187
TSR3	6	0.022093	0.076575	0.957813	1575	3	0.54157
CTAGE4	5	0.022097	0.069141	0.955677	1576	3	5.1626
ANXA8L2	2	0.022102	0.040799	0.922613	1577	2	5.6878
C8orf76	6	0.022119	0.07664	0.957813	1578	3	2.2929
MAGEB18	5	0.022128	0.069227	0.955677	1579	4	3.5557
hsa-mir-127	4	0.022133	0.062918	0.947788	1580	1	0.1563
ZNF630	6	0.022156	0.076728	0.957813	1581	2	0.44166
MAP2	5	0.022187	0.069374	0.955792	1582	3	2.3781
NKX2-3	6	0.02221	0.076855	0.957813	1583	4	3.2969
LOC100287399	6	0.022213	0.076865	0.957813	1584	2	0.22149
SPRED2	6	0.02225	0.076962	0.957813	1585	3	2.7652
BBC3	5	0.022253	0.069538	0.956774	1586	3	2.7248
SSR2	6	0.022261	0.076984	0.957813	1587	3	0.98751
OTOF	6	0.022313	0.077108	0.957813	1588	3	2.3366
MMP14	6	0.022342	0.077181	0.957813	1589	3	2.7816
RNF113A	6	0.02236	0.077224	0.957813	1590	2	-0.94792
ATXN7L2	6	0.022366	0.077241	0.957813	1591	4	2.633
TTC34	6	0.022379	0.077265	0.957813	1592	2	0.40963
PVRL2	5	0.022399	0.069939	0.957186	1593	4	2.0671
TUBGCP6	6	0.022418	0.077358	0.957813	1594	2	0.16039
hsa-mir-346	4	0.022448	0.06358	0.947788	1595	2	2.4522
BCKDHA	6	0.022482	0.077515	0.957813	1596	3	3.1262
KLF3	6	0.022487	0.077526	0.957813	1597	4	4.3061
CTSL2	6	0.022536	0.077656	0.957813	1598	3	1.1817
ZNF175	5	0.022557	0.070379	0.957401	1599	3	2.1318
MTX3	6	0.022564	0.077712	0.957813	1600	3	1.2515
MIB1	6	0.022575	0.077737	0.957813	1601	4	2.644
ASIC1	6	0.022591	0.07779	0.957813	1602	4	3.4697
C19orf10	6	0.022628	0.077881	0.957813	1603	3	1.2238
GPR114	5	0.022658	0.070659	0.957401	1604	2	0.43094
FBXO39	6	0.02268	0.077997	0.957813	1605	4	3.0559
TNFRSF9	5	0.02272	0.070807	0.957401	1606	3	2.2877
ABCC10	6	0.022733	0.078148	0.957813	1607	2	-1.2498
PSRC1	6	0.022761	0.078222	0.957813	1608	3	2.6726
FRMD4B	6	0.022771	0.078243	0.957813	1609	4	3.8294
NRROS	3	0.022828	0.058495	0.947788	1610	3	1.8587
CADM3	6	0.022838	0.078393	0.957813	1611	2	-0.91218
HNRNPD	6	0.02285	0.07843	0.957813	1612	4	3.3607
BAGE2	4	0.022869	0.064464	0.947788	1613	2	2.987
RSPO3	6	0.022902	0.078553	0.957813	1614	3	1.1765
hsa-mir-4516	4	0.022903	0.064529	0.947788	1615	1	-0.30079
USMG5	6	0.022912	0.078581	0.957813	1616	3	3.364
IGFN1	6	0.022919	0.0786	0.957813	1617	4	3.6652
XAGE1B	2	0.022938	0.042298	0.922613	1618	2	5.0751
KCTD5	6	0.022966	0.07872	0.957813	1619	4	4.2416
AGAP1	6	0.022982	0.078756	0.957813	1620	4	3.2856
PARD3B	6	0.022985	0.078761	0.957813	1621	3	3.0093
DMKN	6	0.022995	0.07879	0.957813	1622	3	0.42907
hsa-mir-105-2	3	0.023	0.058906	0.947788	1623	2	1.8285
hsa-mir-6722	4	0.023062	0.064859	0.947788	1624	3	5.0456
hsa-mir-548y	4	0.023078	0.064894	0.947788	1625	3	3.9283
POTEH	2	0.023084	0.042556	0.922613	1626	1	3.1914
TGM5	6	0.0231	0.079042	0.959184	1627	3	0.18084
CLEC17A	6	0.023136	0.079132	0.95954	1628	3	2.3123
TMEM8C	6	0.023152	0.079165	0.95954	1629	2	-0.73153
LILRA6	5	0.023179	0.072062	0.957813	1630	3	2.0106
hsa-mir-936	3	0.023186	0.059352	0.947788	1631	3	2.0966
B3GALNT2	6	0.023253	0.079413	0.960648	1632	4	3.1747
SNAP25	6	0.023257	0.079419	0.960648	1633	2	-0.11315
TBC1D8B	6	0.023307	0.079527	0.960648	1634	3	2.6078
NXNL1	5	0.023401	0.072653	0.957813	1635	2	-0.46242
G6PC2	6	0.023414	0.079812	0.960648	1636	3	1.6568
VPS33B	6	0.023417	0.079819	0.960648	1637	4	3.2095
GPR17	5	0.023428	0.07273	0.957813	1638	4	1.8905
KLHL25	6	0.023466	0.079948	0.960648	1639	2	-0.34203
TMEM50B	6	0.023489	0.079998	0.960648	1640	2	0.26371
ABCF1	5	0.02362	0.073223	0.957813	1641	1	-1.1642
KANSL1	6	0.023624	0.080319	0.960648	1642	4	3.1994
NFE2	6	0.023627	0.080329	0.960648	1643	4	3.6963
RAB18	6	0.02364	0.080358	0.960648	1644	2	-1.1464
ABHD1	5	0.023645	0.073298	0.957813	1645	2	0.35203
GABBR1	6	0.023676	0.080444	0.960648	1646	3	1.1394
STRN	6	0.023706	0.08053	0.960648	1647	2	-2.1181
ABLIM1	6	0.023728	0.080579	0.960648	1648	3	3.13
PTER	6	0.023766	0.08067	0.960648	1649	4	3.8379
YWHAG	6	0.023782	0.080707	0.960648	1650	2	-0.1662
hsa-mir-7844	4	0.023788	0.066391	0.947788	1651	3	4.7707
CDH23	6	0.023819	0.080794	0.960648	1652	4	2.8112
EML1	5	0.023824	0.073767	0.957813	1653	3	1.4817
HORMAD2	6	0.023833	0.08083	0.960648	1654	2	-3.1898
hsa-mir-488	4	0.023848	0.066512	0.947788	1655	2	0.38596
PRIMA1	6	0.023857	0.080893	0.960648	1656	4	3.4524
KIAA1324	6	0.02386	0.080899	0.960648	1657	4	4.2149
hsa-mir-1226	4	0.023883	0.066591	0.947788	1658	1	-1.217
CYP2B6	6	0.023886	0.080956	0.960648	1659	3	0.82999
CHST7	6	0.023933	0.081068	0.960648	1660	3	2.3212
TNC	6	0.023945	0.081097	0.960648	1661	3	2.8557
KIAA1468	5	0.023965	0.07414	0.957813	1662	2	-0.55402
EMILIN2	6	0.023981	0.081202	0.960648	1663	2	-2.0653
WIPI1	6	0.023985	0.081209	0.960648	1664	4	4.3594
B4GALNT1	5	0.023989	0.074197	0.957813	1665	3	2.3274
KHDRBS2	6	0.02399	0.081223	0.960648	1666	1	-1.5353
IGIP	6	0.024025	0.081311	0.960648	1667	3	2.3889
OTP	5	0.024036	0.074319	0.957813	1668	2	0.77265
IRF2	6	0.024038	0.081349	0.960648	1669	2	1.0924
CD6	6	0.024057	0.081397	0.960648	1670	3	1.4103
THEG	6	0.024075	0.081441	0.960648	1671	4	3.7302
SERGEF	5	0.0241	0.0745	0.957813	1672	2	-0.2463
SLC19A3	6	0.02412	0.081545	0.961325	1673	3	2.0789
BPTF	5	0.024188	0.074732	0.957813	1674	2	-0.9696
ITGA8	6	0.0242	0.081735	0.962141	1675	3	1.6948
RPH3AL	6	0.02426	0.081866	0.962141	1676	3	3.096
SERPINB9	6	0.024296	0.081958	0.962141	1677	2	-0.4166
TMEM163	5	0.024319	0.075076	0.957813	1678	2	-0.96169
KRTAP5-3	5	0.024346	0.075157	0.957813	1679	4	2.0164
HDHD3	6	0.024357	0.0821	0.962141	1680	2	-0.36977
CHD7	6	0.024386	0.082168	0.962141	1681	4	3.9371
TAGLN2	6	0.024409	0.08222	0.962141	1682	4	1.907
OR5T2	6	0.024478	0.082395	0.962141	1683	3	1.1954
KRIT1	6	0.024516	0.082496	0.962141	1684	4	3.2084
ZC3H13	5	0.024556	0.07572	0.957813	1685	3	0.78127
NIPAL4	6	0.024578	0.082652	0.962141	1686	4	3.6378
GRTP1	6	0.024618	0.08275	0.962141	1687	4	4.1629
KPNA2	6	0.024618	0.082751	0.962141	1688	2	0.65853
AKAP14	6	0.024668	0.082867	0.962141	1689	4	3.292
hsa-mir-7854	4	0.024707	0.068306	0.95387	1690	3	4.0245
SLFN13	6	0.024764	0.083111	0.962141	1691	4	4.043
C1orf198	5	0.02478	0.076304	0.957813	1692	4	2.719
SATL1	6	0.024801	0.083189	0.962141	1693	3	2.5812
C10orf67	6	0.02481	0.083203	0.962141	1694	4	3.2864
GPR153	6	0.024828	0.083247	0.962141	1695	4	1.5382
PSG2	5	0.024842	0.076462	0.957813	1696	2	0.2605
PDX1	6	0.02488	0.083363	0.962141	1697	4	2.0313
FOLR2	5	0.024897	0.076621	0.957813	1698	3	2.2835
hsa-mir-378a	3	0.024919	0.063468	0.947788	1699	2	1.3916
DDB2	6	0.024921	0.083458	0.962141	1700	3	2.6698
NUGGC	6	0.024927	0.083469	0.962141	1701	4	3.6606
RCOR1	5	0.02493	0.076691	0.957813	1702	1	-0.15756
IL24	6	0.024932	0.08348	0.962141	1703	1	-1.4674
PLCL2	6	0.02495	0.083519	0.962141	1704	2	-0.82488
SOCS1	4	0.024967	0.068869	0.955677	1705	2	-0.27204
SHFM1	4	0.025002	0.068936	0.955677	1706	2	-0.46242
DNM3	5	0.025017	0.076937	0.957813	1707	1	-0.74163
CLEC12B	6	0.025018	0.083668	0.962141	1708	3	1.5283
CLIC5	6	0.025037	0.083716	0.962141	1709	2	0.22311
C7orf25	6	0.025037	0.083716	0.962141	1710	2	1.0902
MICU2	5	0.025039	0.076999	0.957813	1711	4	1.9579
PRMT7	6	0.025041	0.083727	0.962141	1712	4	4.0548
CNTN3	6	0.025047	0.083738	0.962141	1713	4	2.6952
SRSF12	6	0.025089	0.083838	0.962141	1714	2	0.22104
ABHD16B	6	0.025103	0.083864	0.962141	1715	4	3.616
PCDH11X	6	0.025109	0.083873	0.962141	1716	4	3.0532
FBLN1	5	0.025121	0.077195	0.957813	1717	4	1.7677
UNC93B1	6	0.025142	0.083958	0.962141	1718	1	0.65395
INTS6	5	0.025169	0.077322	0.957813	1719	3	0.44518
SLC19A2	6	0.025183	0.084058	0.962141	1720	3	1.2546
GATA3	6	0.025184	0.084064	0.962141	1721	4	3.3943
VPS39	5	0.025215	0.077444	0.957813	1722	3	2.2623
LRRTM3	6	0.025246	0.084206	0.962141	1723	3	1.5033
PDE5A	6	0.025349	0.084461	0.962141	1724	3	1.9303
SNTN	6	0.02535	0.084462	0.962141	1725	4	2.9529
SIRPB1	5	0.025366	0.07785	0.957813	1726	2	-0.073047
PEX12	6	0.025389	0.084558	0.962141	1727	4	3.651
IL16	6	0.025436	0.084679	0.962141	1728	2	-0.22444
BTBD8	6	0.025436	0.08468	0.962141	1729	4	3.2025
SLC5A12	6	0.025472	0.084762	0.962141	1730	4	2.918
ARID3A	6	0.025491	0.084798	0.962141	1731	4	3.3336
MPP1	6	0.025508	0.084838	0.962141	1732	2	0.56096
CYHR1	6	0.02553	0.084891	0.962141	1733	3	3.2498
ZNF575	5	0.025541	0.078352	0.957813	1734	1	-0.63723
WBSCR28	6	0.025548	0.084937	0.962141	1735	4	3.7357
CPA3	6	0.02556	0.084966	0.962141	1736	1	-1.7804
GABRE	6	0.025592	0.085038	0.962141	1737	2	-0.068808
ZNF197	5	0.025608	0.078529	0.957813	1738	3	2.1868
SMYD4	6	0.025614	0.085092	0.962141	1739	4	4.249
LOC730159	6	0.025632	0.085136	0.962141	1740	3	1.1798
PITX2	6	0.025643	0.085164	0.962141	1741	4	3.0665
C12orf77	6	0.025646	0.085174	0.962141	1742	4	3.2356
OFD1	4	0.025652	0.070293	0.957401	1743	3	1.5855
ISG15	6	0.025671	0.085241	0.962141	1744	3	0.70834
THBS4	5	0.025671	0.078692	0.957813	1745	1	-0.078763
LPXN	6	0.025672	0.085242	0.962141	1746	4	2.9094
TPBG	6	0.025681	0.085265	0.962141	1747	2	-3.3059
GDAP2	6	0.0257	0.085316	0.962141	1748	4	1.7248
hsa-mir-660	4	0.025725	0.070445	0.957401	1749	3	3.6648
TRAK1	5	0.025725	0.07884	0.957849	1750	2	0.077619
RAB36	6	0.025759	0.085432	0.962141	1751	3	2.9455
TCEAL3	6	0.025769	0.085456	0.962141	1752	2	0.0046976
hsa-mir-4529	4	0.025771	0.070533	0.957401	1753	3	3.623
PRPF19	5	0.025773	0.078955	0.958683	1754	2	-1.101
OTX2	6	0.025785	0.085496	0.962141	1755	3	3.1292
TNFAIP6	6	0.025795	0.085526	0.962141	1756	4	3.8072
hsa-mir-4491	4	0.025828	0.07066	0.957401	1757	2	3.0574
AKAP17A_X	6	0.025857	0.085669	0.962141	1758	2	0.40816
OPRD1	6	0.025867	0.085693	0.962141	1759	2	-2.708
SPINK13	6	0.025868	0.085697	0.962141	1760	3	3.3787
TNFRSF12A	6	0.025874	0.085711	0.962141	1761	3	1.0341
CEP120	6	0.025926	0.085846	0.962609	1762	3	-0.64772
hsa-mir-33b	4	0.025946	0.070894	0.957401	1763	2	0.055808
TMEM92	6	0.025946	0.085895	0.962609	1764	3	2.7984
PLCB4	5	0.025987	0.079506	0.960648	1765	3	2.8931
HCFC1R1	6	0.026015	0.086048	0.962609	1766	2	-0.159
ANKRD66	6	0.026041	0.086106	0.962609	1767	4	3.5215
CRHBP	5	0.026041	0.079652	0.960648	1768	2	-1.89
hsa-mir-302b	2	0.02605	0.047769	0.938324	1769	2	2.0867
ATF7IP	6	0.026054	0.08614	0.962609	1770	3	1.4946
OR2T33	6	0.026074	0.086176	0.962609	1771	4	2.9315
DND1	6	0.026088	0.086216	0.962609	1772	3	3.1972
hsa-mir-3160-1	4	0.02612	0.071247	0.957813	1773	2	2.046
GPIHBP1	6	0.026124	0.086298	0.962609	1774	3	3.1493
ZC3H10	6	0.026135	0.086325	0.962609	1775	1	-2.8117
MAPK11	6	0.02614	0.086337	0.962609	1776	4	3.1888
GTF2IRD1	6	0.026143	0.086348	0.962609	1777	3	0.15692
FUK	6	0.026163	0.086398	0.962609	1778	2	0.18074
hsa-mir-4420	4	0.026166	0.071357	0.957813	1779	3	5.0721
PIGT	6	0.026191	0.086466	0.962609	1780	4	3.8745
TLDC2	6	0.02624	0.086586	0.962609	1781	3	-0.084776
C18orf42	6	0.026344	0.086819	0.962609	1782	2	-1.752
SPANXB1	5	0.026392	0.080591	0.960648	1783	4	2.9364
PCDHB16	6	0.026397	0.086957	0.962609	1784	2	-0.64658
CEP170	6	0.026435	0.087042	0.962609	1785	3	2.474
C14orf166	5	0.026456	0.080762	0.960648	1786	1	-0.020213
KCND3	6	0.026483	0.08717	0.962609	1787	4	3.4598
PARL	6	0.026504	0.087226	0.962609	1788	4	3.4184
OTOR	4	0.026539	0.072133	0.957813	1789	2	-0.46242
GRM8	6	0.026539	0.087308	0.962609	1790	2	-1.2683
OR10G2	6	0.026553	0.08734	0.962609	1791	2	0.76842
RAB5A	6	0.026567	0.087371	0.962609	1792	3	3.2043
DYRK4	6	0.026569	0.087374	0.962609	1793	4	1.9681
OR4C11	5	0.026592	0.081129	0.960648	1794	4	1.8897
IFT81	5	0.026631	0.081242	0.960648	1795	1	-0.46242
SPIN4	6	0.026674	0.08763	0.962609	1796	4	3.9633
SLC51A	5	0.026674	0.081362	0.960648	1797	3	1.1869
CPXM1	5	0.0267	0.081434	0.960648	1798	3	2.5663
KIAA1210	6	0.02671	0.087716	0.962609	1799	4	2.7487
RABGAP1L	6	0.026728	0.087757	0.962609	1800	2	0.97249
ZNF45	6	0.02674	0.087784	0.962609	1801	4	2.8949
SLC17A5	6	0.026762	0.087836	0.962609	1802	2	-0.20178
MSH5	6	0.026768	0.087851	0.962609	1803	2	0.68957
IRF2BPL	6	0.026791	0.087906	0.962609	1804	3	1.3938
NTN4	6	0.026838	0.088016	0.962609	1805	3	3.3533
IMPA2	6	0.026849	0.088042	0.962609	1806	3	2.654
SGSM2	6	0.026867	0.088086	0.962609	1807	2	0.57518
hsa-mir-3914-1	4	0.026917	0.072941	0.957813	1808	3	4.3161
C2orf61	6	0.026919	0.088202	0.962609	1809	1	-0.92435
SEMA7A	6	0.026924	0.08821	0.962609	1810	4	3.909
STAB1	6	0.026971	0.088324	0.962609	1811	2	0.18126
KLF16	6	0.026976	0.088337	0.962609	1812	4	2.8505
UTP11L	6	0.02698	0.088343	0.962609	1813	4	2.8783
ZNF35	5	0.027008	0.082261	0.962141	1814	4	1.8476
CORO1B	6	0.027018	0.08844	0.962609	1815	4	2.9161
CBY1	6	0.027024	0.088453	0.962609	1816	1	-1.014
CD84	6	0.027076	0.088569	0.962629	1817	3	1.4761
C4orf45	6	0.027095	0.08862	0.962629	1818	3	2.7882
KCNIP3	6	0.02718	0.088823	0.962629	1819	2	0.059944
DIS3	5	0.027181	0.082716	0.962141	1820	3	1.9664
POLR2L	5	0.027181	0.082716	0.962141	1821	3	2.3815
BTG3	5	0.027198	0.08276	0.962141	1822	3	0.98961
DNAH6	6	0.027232	0.088955	0.962629	1823	1	0.050681
MED12L	6	0.02724	0.088971	0.962629	1824	3	2.86
OR2T29	6	0.027251	0.088992	0.962629	1825	3	2.8717
TCEAL1	6	0.027278	0.089054	0.962629	1826	4	3.0783
KCNQ1	6	0.027288	0.089083	0.962629	1827	3	2.8557
CSF1	6	0.027299	0.089108	0.962629	1828	2	-0.1877
OR10G4	6	0.027375	0.089302	0.962667	1829	3	2.3399
FZD4	6	0.02738	0.089317	0.962667	1830	3	2.6206
ABCA4	6	0.0274	0.089374	0.962667	1831	3	1.0959
RTP4	6	0.027445	0.089475	0.962667	1832	4	3.839
hsa-mir-130a	4	0.027482	0.074095	0.957813	1833	3	1.455
ZNF704	6	0.027494	0.089585	0.962667	1834	2	-1.9105
KRTAP20-3	6	0.027529	0.089671	0.962667	1835	4	2.9832
CCDC122	5	0.027547	0.08366	0.962141	1836	3	1.7934
MEN1	6	0.027552	0.089723	0.962676	1837	3	0.84616
CLASP1	6	0.027598	0.089833	0.962676	1838	2	-2.0211
ELTD1	5	0.027634	0.083876	0.962141	1839	4	2.2729
ZNF100	6	0.02765	0.089952	0.962676	1840	3	-0.10619
SIGLEC12	6	0.027662	0.089978	0.962676	1841	4	3.2199
FAM78B	6	0.027683	0.090033	0.962676	1842	4	2.825
OR4K17	6	0.027702	0.090075	0.962676	1843	3	0.58553
LRRC8B	6	0.027713	0.090101	0.962676	1844	3	-0.46199
SPDYE4	5	0.02772	0.084097	0.962141	1845	2	-1.513
AP4S1	6	0.027755	0.090201	0.962864	1846	2	-0.9982
ADCYAP1R1	6	0.027807	0.090327	0.96335	1847	1	-0.0064257
MAGEB17	6	0.027815	0.090345	0.96335	1848	2	0.27485
KRTAP10-8	6	0.027831	0.090387	0.96335	1849	4	3.3739
hsa-mir-921	4	0.027843	0.074877	0.957813	1850	2	3.154
POU2AF1	6	0.027859	0.09045	0.963527	1851	1	-0.48367
SDC1	5	0.027886	0.084536	0.962141	1852	4	1.8029
ARV1	5	0.027894	0.084561	0.962141	1853	4	1.9787
IP6K3	6	0.0279	0.090544	0.963753	1854	4	3.4986
LHFPL4	6	0.027911	0.090574	0.963753	1855	1	-0.4906
CKM	6	0.027963	0.090705	0.963753	1856	2	0.69581
hsa-mir-598	4	0.028001	0.075201	0.957813	1857	2	2.4194
LYRM7	5	0.028024	0.084905	0.962141	1858	3	2.3438
SSH1	5	0.028068	0.08502	0.962141	1859	2	-0.10997
AMT	6	0.028077	0.090976	0.964611	1860	4	2.7956
IL36G	6	0.028097	0.091021	0.964611	1861	3	2.5233
USP10	6	0.028143	0.091133	0.964611	1862	4	2.6302
ASIC3	5	0.028162	0.085293	0.962141	1863	4	1.7525
PHC2	6	0.028182	0.091233	0.964611	1864	4	3.8472
hsa-mir-199a-1	4	0.028186	0.075578	0.957813	1865	3	3.7867
ASB3	6	0.028224	0.091344	0.964611	1866	3	2.4351
ZNF672	5	0.028276	0.085588	0.962141	1867	4	1.8618
C5orf15	5	0.028285	0.085616	0.962141	1868	2	-0.23705
ULK2	5	0.02831	0.085681	0.962141	1869	4	1.7819
STMND1	6	0.028314	0.091564	0.964611	1870	4	2.6472
C1orf192	5	0.028318	0.085702	0.962141	1871	4	2.004
HRASLS2	6	0.028329	0.091605	0.964611	1872	3	1.4868
TMEM71	6	0.028334	0.091623	0.964611	1873	3	1.2496
hsa-mir-1258	4	0.028353	0.075927	0.957813	1874	1	-3.1967
SLC25A27	6	0.028381	0.091728	0.964611	1875	1	-2.8065
RHEBL1	6	0.028387	0.091745	0.964611	1876	4	2.9091
hsa-mir-302f	3	0.028402	0.071648	0.957813	1877	2	6.1172
NICN1	6	0.028419	0.091828	0.964611	1878	4	3.0895
ARMC5	6	0.028426	0.091845	0.964611	1879	3	0.20064
ALG2	6	0.028433	0.091858	0.964611	1880	2	-1.4101
SIRT2	6	0.028485	0.09199	0.964611	1881	3	0.77494
TNFAIP8	6	0.02851	0.092042	0.964611	1882	3	1.9555
BTBD10	6	0.028537	0.092103	0.964724	1883	2	0.29456
FBXW12	6	0.028625	0.092321	0.965688	1884	4	2.7799
C1orf101	6	0.028684	0.092463	0.965688	1885	4	3.4262
ZCCHC3	6	0.028694	0.092489	0.965688	1886	2	-0.29669
CISH	5	0.028721	0.086731	0.962609	1887	3	1.2279
CES2	6	0.028746	0.092611	0.965688	1888	3	1.104
DYRK1B	6	0.028762	0.092653	0.965688	1889	4	2.9689
MAML1	6	0.028765	0.092659	0.965688	1890	4	4.1495
hsa-mir-649	3	0.028776	0.072539	0.957813	1891	2	2.9963
SHISA5	6	0.028798	0.092739	0.965688	1892	2	0.23757
GPHN	6	0.028806	0.092756	0.965688	1893	4	3.0305
IFNB1	6	0.028826	0.092802	0.965688	1894	4	4.0535
MAGEB1	6	0.028878	0.092925	0.965863	1895	3	1.1807
AGPHD1	6	0.028902	0.092982	0.965863	1896	2	-3.7605
LCE1D	6	0.028951	0.093089	0.965863	1897	2	0.35646
FNTA	4	0.028951	0.077174	0.957813	1898	3	1.2658
SNED1	6	0.028975	0.093136	0.965863	1899	4	3.9826
IFT46	6	0.028979	0.093146	0.965863	1900	4	3.6849
LGALS7	6	0.029002	0.093201	0.965892	1901	3	2.1143
CSRP2	6	0.029043	0.093302	0.965892	1902	4	3.4798
PKLR	6	0.029059	0.093336	0.965892	1903	2	-1.7058
FGF23	5	0.029156	0.087874	0.962609	1904	3	0.63669
ZFYVE9	6	0.029163	0.093587	0.966124	1905	2	-1.3395
PARVB	5	0.029176	0.087936	0.962609	1906	4	1.8474
PDLIM1	5	0.029181	0.087946	0.962609	1907	3	2.1116
hsa-mir-1260a	4	0.029202	0.077725	0.957813	1908	3	4.4072
RIIAD1	6	0.029215	0.093709	0.966124	1909	3	1.5219
HYAL4	6	0.029219	0.093719	0.966124	1910	2	-0.68652
PSMC5	5	0.029234	0.088074	0.962609	1911	4	2.2755
hsa-mir-6862-2	1	0.029234	0.029143	0.892549	1912	1	3.9346
ANKRD42	5	0.029242	0.08809	0.962609	1913	2	-1.5452
hsa-mir-6825	4	0.029243	0.077816	0.957813	1914	3	3.6758
VWA5A	6	0.029267	0.093827	0.966131	1915	2	0.40874
CILP2	6	0.029312	0.093936	0.966293	1916	3	2.2744
ISY1	5	0.029313	0.088276	0.962609	1917	2	-0.32014
TGFB1I1	5	0.02936	0.088387	0.962609	1918	3	1.9745
HNRNPAB	6	0.029411	0.094186	0.967184	1919	4	2.7934
CLEC19A	5	0.029452	0.08862	0.962629	1920	4	3.063
PPP2R2A	6	0.029455	0.094288	0.967184	1921	4	2.8618
hsa-mir-5186	4	0.029466	0.078273	0.957813	1922	3	3.253
MATN4	6	0.029521	0.094438	0.9676	1923	3	0.98807
hsa-mir-8065	4	0.029526	0.078405	0.957813	1924	3	5.023
hsa-mir-1182	4	0.029573	0.078507	0.957813	1925	2	1.2859
SH3D21	5	0.029594	0.08898	0.962629	1926	4	1.8651
MID1IP1	6	0.029616	0.094656	0.968184	1927	4	3.3596
hsa-mir-6741	4	0.029627	0.078618	0.957813	1928	2	2.925
ITGAD	6	0.029632	0.094693	0.968184	1929	2	-0.23384
ATN1	6	0.029785	0.09506	0.970082	1930	3	3.3236
SAMD9L	6	0.029791	0.09507	0.970082	1931	4	2.6821
STXBP1	5	0.029854	0.08966	0.962667	1932	4	1.9613
FABP4	6	0.029865	0.095237	0.970082	1933	3	3.3072
GTF3C5	6	0.029865	0.095238	0.970082	1934	4	3.3749
NUPR1L	6	0.029893	0.095304	0.970082	1935	1	-1.8566
GPR64	6	0.029907	0.095346	0.970082	1936	2	0.39101
KIAA0586	3	0.029916	0.075163	0.957813	1937	2	2.8031
SYCP2	6	0.029928	0.095392	0.970082	1938	4	3.1285
SENP1	5	0.029938	0.089882	0.962676	1939	2	0.75386
hsa-mir-4538	3	0.029946	0.075221	0.957813	1940	2	3.2721
LRRC10	6	0.02996	0.095468	0.970082	1941	4	3.7466
H1FNT	6	0.02997	0.095486	0.970082	1942	3	0.79032
SYNGR2	5	0.029982	0.090004	0.962676	1943	2	0.18028
ARF6	6	0.02999	0.095533	0.970082	1944	3	2.4494
FSTL3	6	0.029997	0.095545	0.970082	1945	2	0.046334
ZBTB44	6	0.030101	0.095796	0.970082	1946	2	0.50928
hsa-mir-3117	4	0.030106	0.079597	0.960648	1947	3	3.3145
CHRNA4	6	0.030114	0.095827	0.970082	1948	4	2.8543
ABL1	6	0.030116	0.095832	0.970082	1949	3	2.442
CLDN6	6	0.030122	0.095843	0.970082	1950	4	2.5528
CXCR1	6	0.030153	0.095914	0.970082	1951	3	0.98798
hsa-mir-1302-10	4	0.030158	0.079705	0.960648	1952	3	4.0356
ACADL	6	0.030166	0.095945	0.970082	1953	4	3.3679
SPARCL1	6	0.030169	0.095952	0.970082	1954	4	2.3282
ESCO1	6	0.030201	0.096034	0.970082	1955	4	3.4829
SPRY3_X	6	0.030203	0.096038	0.970082	1956	4	3.5556
ECHS1	6	0.030205	0.096041	0.970082	1957	2	-1.0608
C17orf89	4	0.030235	0.079868	0.960648	1958	2	0.074252
FRY	6	0.030257	0.096156	0.970642	1959	1	-1.8285
hsa-mir-4637	3	0.030269	0.075987	0.957813	1960	2	3.7599
DACT3	4	0.03027	0.079942	0.960648	1961	2	-0.40392
FTHL17	6	0.030309	0.096288	0.970642	1962	2	0.11267
RASIP1	6	0.030325	0.096318	0.970642	1963	4	3.3241
RFC1	5	0.030329	0.090911	0.964611	1964	1	-1.5182
EIF2AK2	6	0.030401	0.096507	0.971467	1965	4	3.8568
FAM131A	6	0.030466	0.096664	0.972306	1966	2	0.71522
ARF1	6	0.030485	0.096707	0.972306	1967	3	0.10021
UTS2R	6	0.030527	0.096798	0.972306	1968	3	1.4403
MC4R	6	0.030537	0.096823	0.972306	1969	4	3.0079
HOXB5	6	0.030538	0.096826	0.972306	1970	4	2.8352
PHB	5	0.030546	0.09148	0.964611	1971	1	-0.057717
ZNF350	6	0.030619	0.097027	0.972833	1972	4	2.5717
RPS21	6	0.030622	0.097031	0.972833	1973	2	-0.092713
H2AFY	6	0.030654	0.097105	0.972833	1974	2	-0.34541
KIF2A	5	0.030677	0.091828	0.964611	1975	3	1.4503
hsa-mir-384	4	0.030687	0.080829	0.960648	1976	3	3.5707
HNRNPC	3	0.030714	0.076997	0.957813	1977	1	-0.46242
SELPLG	5	0.03074	0.091982	0.964611	1978	3	0.77158
EBNA1BP2	4	0.030744	0.08094	0.960648	1979	3	1.3337
GPSM1	5	0.030764	0.092046	0.964611	1980	3	1.294
MAP1LC3A	6	0.030769	0.097385	0.973047	1981	3	3.2515
UCKL1	6	0.030778	0.097406	0.973047	1982	2	-1.2873
FOXJ1	6	0.030811	0.097476	0.973047	1983	4	2.8415
NGRN	6	0.030823	0.097502	0.973047	1984	2	-1.1362
TMSB4Y	4	0.030844	0.081144	0.960648	1985	2	1.8813
GGA1	6	0.030844	0.097557	0.973047	1986	2	-1.0091
METTL14	5	0.03085	0.09227	0.965688	1987	2	0.11055
hsa-mir-618	4	0.030869	0.081207	0.960648	1988	3	3.2862
KIAA1239	6	0.030882	0.097665	0.973203	1989	2	-3.5974
UTY	6	0.030934	0.097776	0.973203	1990	1	-1.2944
ESPNL	6	0.030982	0.097898	0.973203	1991	3	-1.4338
FAM229A	6	0.030986	0.09791	0.973203	1992	4	1.5919
TNFSF15	6	0.030997	0.097938	0.973203	1993	4	2.753
C1R	6	0.031038	0.098028	0.973399	1994	1	0.06835
KRTAP5-1	5	0.031043	0.092768	0.965688	1995	4	1.6683
hsa-mir-6798	4	0.03107	0.081637	0.961867	1996	2	1.2958
PCNXL2	6	0.03107	0.09809	0.973399	1997	4	3.4317
FBXO16	5	0.03108	0.09287	0.965863	1998	4	1.8356
YY1AP1	6	0.031094	0.098143	0.973399	1999	4	3.2496
[truncated: 18,667 more rows]

## Sheet: PAC-1
id	num	pos|score	pos|p-value	pos|fdr	pos|rank	pos|goodsgrna	pos|lfc (median)
GPR137B	6	1.5099e-05	9.4161e-05	0.714356	1	5	7.5626
OSTC	4	1.7926e-05	6.9243e-05	0.714356	2	2	-0.31607
PIGG	6	2.5422e-05	0.00014064	0.714356	3	3	-0.45246
RNASEK	6	4.0838e-05	0.00023025	0.714356	4	4	3.3054
RNF144A	6	4.6781e-05	0.00026188	0.714356	5	4	6.1586
FASLG	6	4.7475e-05	0.00026331	0.714356	6	4	5.5881
SLC36A2	6	5.2455e-05	0.00028823	0.714356	7	6	6.8894
FAM46D	6	6.3252e-05	0.00033615	0.714356	8	6	6.3514
FAM174A	6	6.3659e-05	0.00033711	0.714356	9	5	6.9529
MRPL21	5	7.5543e-05	0.00034573	0.714356	10	3	0.10288
LOC643802	6	8.0663e-05	0.0004224	0.717822	11	6	4.3871
RNFT2	6	9.2179e-05	0.00049955	0.717822	12	4	5.7321
C9orf142	6	0.00010803	0.0005906	0.717822	13	4	4.5534
KARS	5	0.00011203	0.00050722	0.717822	14	3	1.9268
hsa-mir-130b	3	0.0001373	0.00041426	0.717822	15	2	4.601
PMAIP1	5	0.00014107	0.00064379	0.738999	16	5	7.1865
CDC23	4	0.00014935	0.00059012	0.717822	17	3	-0.31607
hsa-mir-522	3	0.00017477	0.00052208	0.717822	18	2	2.0725
ELAVL1	6	0.0001749	0.00096245	0.918804	19	6	7.1076
GNAT1	6	0.00018821	0.001042	0.918804	20	6	3.217
hsa-mir-30d	4	0.00020291	0.00078228	0.843317	21	4	8.2278
LSMEM2	5	0.00020965	0.00099264	0.918804	22	5	6.8148
hsa-mir-8062	4	0.00021115	0.0008163	0.843317	23	4	8.4502
HMX2	6	0.00022046	0.0011987	0.918804	24	5	7.7234
BBS10	6	0.00024193	0.0012998	0.918804	25	6	6.3767
NOC2L	6	0.00024197	0.0013003	0.918804	26	4	2.5388
FXYD2	6	0.00024305	0.0013079	0.918804	27	5	7.3716
MED11	5	0.00024646	0.0011548	0.918804	28	3	0.4691
CLEC6A	6	0.00026409	0.0014234	0.918804	29	4	7.2165
TMEM206	6	0.00029488	0.0015911	0.918804	30	6	5.832
SLC22A24	5	0.00029623	0.0013918	0.918804	31	5	7.0997
SCP2D1	6	0.00033359	0.0017814	0.918804	32	3	2.3616
RANBP6	6	0.00035242	0.0018777	0.918804	33	6	5.9978
CLCNKA	6	0.00036311	0.001928	0.918804	34	5	5.68
CHRNA9	5	0.00036551	0.0016946	0.918804	35	3	4.0156
ZNF200	6	0.00036885	0.0019539	0.918804	36	3	4.1565
C15orf32	6	0.0003775	0.0020047	0.918804	37	5	5.0332
LY6G6F	6	0.00037888	0.00201	0.918804	38	6	5.5732
DRP2	5	0.00038087	0.001755	0.918804	39	2	-0.44562
CD34	6	0.00038575	0.0020502	0.918804	40	5	7.5162
BEND5	6	0.00040326	0.0021357	0.918804	41	4	-0.25515
SLC6A15	5	0.00040977	0.0018882	0.918804	42	5	5.93
GOT1	6	0.00042827	0.0022678	0.918804	43	4	6.841
PPP6R3	6	0.00045787	0.0024134	0.918804	44	6	7.5591
TPSD1	6	0.00046793	0.0024614	0.918804	45	4	4.8543
TARBP1	6	0.00047525	0.0024959	0.918804	46	6	6.461
hsa-mir-548a-3	4	0.00048504	0.0018202	0.918804	47	4	7.2797
IGFN1	6	0.00048968	0.0025692	0.918804	48	6	6.4068
LRRC38	6	0.00051078	0.0026861	0.918804	49	2	-0.9242
SNCAIP	5	0.00051526	0.0023789	0.918804	50	3	0.26687
SDCCAG8	5	0.00055111	0.0025318	0.918804	51	3	0.46397
SERPINI2	5	0.00055769	0.0025639	0.918804	52	3	2.4843
ZNF546	6	0.00056453	0.0029631	0.918804	53	3	1.4635
C16orf54	6	0.00057192	0.0030062	0.918804	54	6	6.1141
UBE3B	6	0.00058147	0.0030551	0.918804	55	4	1.6682
EFCAB14	6	0.00060351	0.0031696	0.918804	56	4	6.8911
TMCC2	6	0.00060799	0.0031888	0.918804	57	5	7.2914
INF2	6	0.00061035	0.0032017	0.918804	58	6	7.5706
PRAMEF18	4	0.00062726	0.0023382	0.918804	59	3	4.1193
GJA10	6	0.00063188	0.0033138	0.918804	60	3	2.2587
hsa-mir-3189	4	0.0006322	0.0023574	0.918804	61	4	6.6197
RELB	6	0.00064048	0.0033531	0.918804	62	4	4.1452
SCYL1	5	0.00064964	0.0029707	0.918804	63	3	-0.10679
SIPA1L1	6	0.00065709	0.003436	0.918804	64	5	6.6622
SPOCK2	6	0.00067203	0.0035156	0.918804	65	2	-0.56127
PRKCH	5	0.00067419	0.0030848	0.918804	66	5	6.5062
EPS15	6	0.00067616	0.0035366	0.918804	67	3	3.1167
FYN	6	0.00068844	0.003598	0.918804	68	6	5.4921
NPAS1	6	0.00069689	0.0036445	0.918804	69	4	-0.80033
ZNF574	5	0.00071943	0.0032784	0.918804	70	4	3.8026
ACSBG1	5	0.00072121	0.0032832	0.918804	71	4	5.6971
MYLK	6	0.00072578	0.0037964	0.918804	72	2	-1.1888
CRELD2	5	0.00073287	0.0033359	0.918804	73	3	3.8219
hsa-mir-1203	4	0.00073476	0.0027254	0.918804	74	3	4.9887
OPN1MW	5	0.00075413	0.003425	0.918804	75	5	5.5092
FBXW2	6	0.00075812	0.0039598	0.918804	76	6	4.4649
C22orf31	6	0.00076315	0.0039837	0.918804	77	5	6.9778
MALL	6	0.00077627	0.0040561	0.918804	78	6	7.0809
PITPNM3	6	0.0007833	0.0040954	0.918804	79	6	5.3444
DLK2	6	0.00080702	0.0042085	0.918804	80	3	2.6255
PTPN21	6	0.00081526	0.0042554	0.918804	81	6	5.6176
APH1A	4	0.00081729	0.003	0.918804	82	4	6.1474
ANKRD12	6	0.00081848	0.0042722	0.918804	83	4	5.8053
COL9A1	6	0.00082723	0.0043177	0.918804	84	5	6.3772
MS4A3	6	0.00083326	0.0043455	0.918804	85	5	3.2248
ELFN2	6	0.00083357	0.004346	0.918804	86	6	4.7822
PPP4R4	6	0.00087852	0.0045813	0.918804	87	3	3.0228
ITIH3	6	0.000887	0.0046273	0.918804	88	4	5.7319
KBTBD13	5	0.00089097	0.004001	0.918804	89	5	6.5042
RNASE10	6	0.00089632	0.0046762	0.918804	90	5	4.5137
ACACB	6	0.00093213	0.0048487	0.918804	91	6	4.8642
OTOP1	5	0.00096314	0.0043283	0.918804	92	3	2.1768
CYP2C8	6	0.00096386	0.005003	0.918804	93	6	7.0089
hsa-mir-4494	4	0.00098468	0.0035999	0.918804	94	4	7.6084
MYH3	6	0.00099113	0.0051237	0.918804	95	6	6.2222
TRIM64	6	0.00099447	0.0051419	0.918804	96	2	-2.8371
NWD1	6	0.00099733	0.0051558	0.918804	97	5	6.9312
FAM219B	6	0.00099756	0.0051563	0.918804	98	6	5.5214
SLC13A3	6	0.0010043	0.0051889	0.918804	99	5	6.2439
SYNPO2L	5	0.0010101	0.0045338	0.918804	100	4	6.6772
TPH2	5	0.0010124	0.0045434	0.918804	101	5	6.714
OR10X1	6	0.0010177	0.0052569	0.918804	102	5	7.1816
TTC8	6	0.001025	0.0052895	0.918804	103	6	5.4525
ADD2	5	0.001028	0.0046076	0.918804	104	5	5.0887
HERC3	6	0.0010314	0.0053202	0.918804	105	5	6.8296
DVL1	6	0.0010349	0.0053365	0.918804	106	4	5.7787
ARHGEF25	6	0.0010477	0.0053916	0.918804	107	5	7.0508
SP4	6	0.0010482	0.005393	0.918804	108	5	6.0824
ARL6IP1	5	0.0010527	0.0047303	0.918804	109	2	-0.17997
TASP1	6	0.0010544	0.0054251	0.918804	110	6	5.2824
MPST	5	0.0010837	0.0048626	0.918804	111	5	5.7273
CWC15	4	0.001093	0.0039981	0.918804	112	3	1.3721
CDK1	5	0.0011034	0.0049412	0.918804	113	4	2.6641
HIST4H4	6	0.0011066	0.0056997	0.928065	114	6	4.3848
ATP2A2	6	0.0011083	0.0057098	0.928065	115	6	5.8122
CHD8	6	0.0011214	0.0057721	0.928065	116	6	6.6855
IRF2	6	0.0011314	0.00582	0.928065	117	4	7.1563
FEM1A	6	0.0011339	0.0058353	0.928065	118	3	1.8262
BCAS3	6	0.0011522	0.0059192	0.929184	119	2	-1.6944
LRRC10	6	0.0011674	0.0059887	0.929184	120	4	5.2248
FOXE1	5	0.001187	0.0053077	0.918804	121	2	-0.31607
PPM1E	5	0.001189	0.0053168	0.918804	122	5	5.3504
LPAR5	6	0.0011973	0.0061243	0.929184	123	5	7.3853
C1orf123	6	0.0012081	0.0061765	0.929184	124	4	-0.061601
SLC51B	6	0.0012094	0.0061818	0.929184	125	3	-0.7449
NDNL2	5	0.0012318	0.0055267	0.920912	126	3	-0.31607
OR4X1	6	0.0012658	0.0064583	0.929184	127	6	6.2035
UQCRH	6	0.0012725	0.0064966	0.929184	128	2	-0.20241
DRAXIN	5	0.0013025	0.0058391	0.928065	129	3	3.7569
SF1	3	0.0013035	0.0036871	0.918804	130	2	-0.31607
ERBB4	4	0.0013091	0.00476	0.918804	131	4	6.1171
C1S	6	0.0013129	0.0066931	0.929184	132	4	6.6235
CLC	6	0.0013168	0.0067108	0.929184	133	4	2.0414
KIAA0754	6	0.0013208	0.0067371	0.929184	134	6	6.1497
PRPF4	4	0.0013438	0.0048736	0.918804	135	3	-0.31607
CAPRIN2	6	0.0013468	0.0068627	0.929184	136	5	5.2192
CLEC18B	4	0.0013483	0.0048923	0.918804	137	3	7.4765
PNPLA7	6	0.0013567	0.0069101	0.929184	138	5	6.9522
FDXACB1	6	0.0013705	0.0069676	0.929184	139	4	4.0714
MAP4K5	5	0.0013792	0.0061588	0.929184	140	4	5.1914
SSTR3	6	0.0014059	0.0071397	0.929184	141	5	6.7713
CHAMP1	6	0.0014112	0.0071655	0.929184	142	3	1.0195
INTS7	4	0.0014276	0.005174	0.918804	143	3	3.5644
TNRC6C	6	0.001489	0.0075235	0.929184	144	5	6.7702
CARD10	6	0.0014929	0.0075446	0.929184	145	5	6.1172
FAM65C	6	0.0014942	0.0075503	0.929184	146	5	6.4482
FGF14	6	0.0015068	0.0076078	0.929184	147	4	7.0522
C6orf62	6	0.001512	0.0076351	0.929184	148	5	6.5485
CTSL1	3	0.0015184	0.0042919	0.918804	149	3	2.845
ARHGEF38	5	0.0015235	0.006775	0.929184	150	3	1.2331
LIX1L	6	0.0015317	0.0077276	0.929184	151	3	-0.07188
MEOX1	6	0.0015384	0.0077655	0.929184	152	5	6.4208
ALX1	6	0.001554	0.0078412	0.929184	153	5	6.9181
OR1J1	5	0.001554	0.006901	0.929184	154	5	6.2383
GNGT1	6	0.0015646	0.0078862	0.929184	155	5	5.8046
RAB9B	6	0.0015658	0.0078906	0.929184	156	6	5.1135
ATF7IP	6	0.0015854	0.0079955	0.929184	157	4	2.1327
SUCNR1	6	0.001607	0.0080841	0.929184	158	6	4.5473
APLNR	5	0.0016347	0.0072437	0.929184	159	4	-1.3072
hsa-mir-548ae-1	4	0.0016612	0.0059848	0.929184	160	4	6.5011
ENHO	5	0.0016652	0.0073706	0.929184	161	5	6.5925
PDE1A	6	0.0016654	0.0083784	0.929184	162	4	6.8146
FAM174B	6	0.0016928	0.0085197	0.929184	163	6	3.7933
ADCK2	6	0.0017084	0.0085883	0.929184	164	6	5.7133
EXD3	6	0.0017133	0.0086117	0.929184	165	6	5.0907
HIST1H3C	6	0.0017283	0.0086793	0.929184	166	5	7.2366
POLR2C	6	0.0017465	0.0087665	0.929184	167	3	-2.3392
IL13RA1	5	0.0017513	0.0077415	0.929184	168	4	6.4254
ITFG1	6	0.0017556	0.0088053	0.929184	169	5	6.8864
hsa-mir-6851	3	0.0017602	0.004978	0.918804	170	3	2.1873
PRRX2	5	0.0017689	0.0078177	0.929184	171	4	5.2078
C11orf45	6	0.0017703	0.0088729	0.929184	172	6	5.4928
ESX1	6	0.001772	0.0088777	0.929184	173	6	4.408
DEAF1	6	0.0017854	0.0089304	0.929184	174	6	4.8114
GLUL	6	0.0017939	0.0089798	0.929184	175	5	6.8776
GLYATL2	6	0.0018002	0.0090099	0.929184	176	5	-0.017581
RASGRP1	5	0.0018025	0.0079667	0.929184	177	2	-0.53114
RMI1	4	0.001804	0.0064789	0.929184	178	3	1.063
hsa-mir-659	4	0.0018093	0.0064971	0.929184	179	3	3.8803
PRSS21	6	0.0018539	0.0092749	0.929184	180	2	-0.76046
SIRT7	6	0.0018564	0.0092864	0.929184	181	5	6.1477
ARNT2	6	0.0019044	0.0095308	0.929184	182	6	4.7988
GPKOW	6	0.0019076	0.0095452	0.929184	183	4	2.0288
SPR	6	0.0019396	0.0096942	0.929184	184	6	6.7317
hsa-mir-19b-2	3	0.0019423	0.0054793	0.92043	185	3	6.6229
hsa-mir-186	4	0.0019545	0.0070132	0.929184	186	3	6.1344
PDGFRL	6	0.0019642	0.0098226	0.929184	187	6	5.7119
APMAP	6	0.001978	0.0098964	0.929184	188	6	5.8489
ITGA3	5	0.0019927	0.008766	0.929184	189	3	1.2973
GPRIN2	6	0.0019982	0.0099817	0.929184	190	6	2.5378
CYR61	6	0.0019982	0.0099822	0.929184	191	4	4.2979
ZNF225	6	0.0020025	0.010004	0.929184	192	4	4.707
HSPB7	6	0.0020302	0.010132	0.929184	193	5	6.5804
TSTA3	6	0.0020305	0.010134	0.929184	194	6	4.9213
COMTD1	5	0.0020374	0.0089635	0.929184	195	1	-0.58901
GTF2IRD2	6	0.0020546	0.010248	0.929184	196	4	5.6625
CD6	6	0.0020606	0.010273	0.929184	197	6	5.7146
TRAPPC10	5	0.002066	0.0090799	0.929184	198	5	5.225
TAC4	6	0.0020686	0.010311	0.929184	199	4	5.5526
FZD10	6	0.0020693	0.010314	0.929184	200	5	6.9195
HDGFRP2	5	0.0020837	0.0091585	0.929184	201	5	6.1306
ST6GALNAC3	6	0.0021007	0.010454	0.929184	202	5	5.3282
hsa-mir-1294	4	0.0021058	0.0075757	0.929184	203	4	6.1463
RYR1	6	0.0021061	0.010478	0.929184	204	3	3.2133
ATP12A	6	0.0021185	0.010538	0.929184	205	4	3.3766
HMOX2	6	0.002124	0.01057	0.929184	206	6	5.5249
MAP1LC3B2	6	0.0021352	0.01063	0.929184	207	6	6.1787
HMGCS2	6	0.0021444	0.010673	0.929184	208	6	5.0504
JAG2	5	0.0021447	0.009424	0.929184	209	3	0.24423
CT45A1	6	0.0021628	0.010748	0.929184	210	6	5.2662
ZBTB18	5	0.0021688	0.0095246	0.929184	211	5	5.7338
FAM120C	6	0.002176	0.010816	0.929184	212	3	-1.0696
hsa-mir-506	4	0.0021765	0.0078244	0.929184	213	4	6.6151
BTBD11	6	0.0021986	0.010931	0.929184	214	4	6.8729
POGZ	6	0.0022028	0.010948	0.929184	215	4	7.0314
TLN1	4	0.0022194	0.0079907	0.929184	216	4	5.1447
SMARCC1	6	0.0022202	0.011023	0.929184	217	6	4.0102
SCIN	6	0.0022293	0.011068	0.929184	218	6	6.2061
ATP11B	5	0.0022343	0.0098083	0.929184	219	5	6.5654
ZDHHC15	6	0.0022529	0.01118	0.929184	220	5	5.3076
SUPT20H	4	0.0022746	0.0081805	0.929184	221	3	5.8911
CEP170B	5	0.0022752	0.0099731	0.929184	222	5	4.3541
BBS4	6	0.0022834	0.011322	0.929184	223	4	4.9397
TMEM134	6	0.0023112	0.011449	0.929184	224	5	-0.4435
CDC40	5	0.0023133	0.010143	0.929184	225	5	4.4276
DNAJC21	6	0.002337	0.011552	0.929184	226	5	3.1036
PHB	4	0.0023383	0.008399	0.929184	227	4	5.1678
ZXDC	6	0.0023443	0.011587	0.929184	228	5	5.3692
IFT20	4	0.0023444	0.0084215	0.929184	229	4	5.1895
LRFN4	6	0.0023601	0.011666	0.929184	230	4	7.0919
CDH12	6	0.0023793	0.011752	0.929184	231	5	6.9094
TMEM97	6	0.0023961	0.011827	0.929184	232	6	4.8951
TSPAN18	6	0.0024266	0.011979	0.929184	233	6	4.2323
CXorf57	6	0.0024342	0.012015	0.929184	234	5	5.3696
TMEM26	6	0.002448	0.012082	0.929184	235	5	6.6139
AGXT2L2	6	0.0024508	0.012092	0.929184	236	6	6.7751
SEC24D	6	0.0024686	0.012179	0.929184	237	6	3.1463
CLEC4M	5	0.0024845	0.010834	0.929184	238	5	5.2864
FKBP6	6	0.002498	0.012332	0.929184	239	4	2.0724
XKRY	6	0.002538	0.012541	0.929184	240	5	5.5199
MYOC	6	0.0025412	0.012553	0.929184	241	4	4.8121
CNTN5	6	0.0025517	0.012599	0.929184	242	2	-1.4614
HEPHL1	6	0.0025559	0.012621	0.929184	243	5	6.0221
MRPL53	5	0.0025742	0.011196	0.929184	244	1	-0.65068
SLC22A6	6	0.0025792	0.012734	0.929184	245	6	5.9045
C2orf40	6	0.0025797	0.012739	0.929184	246	5	1.0492
LIM2	6	0.0025892	0.012791	0.929184	247	6	5.7206
DPY19L3	6	0.0025902	0.012795	0.929184	248	5	6.7041
SLC4A7	6	0.002605	0.012863	0.929184	249	6	4.7445
DMRTC1	6	0.002605	0.012863	0.929184	250	6	5.8256
CYFIP1	6	0.002605	0.012863	0.929184	251	6	3.5666
LRIF1	6	0.002605	0.012863	0.929184	252	6	3.7837
NOX5	6	0.002605	0.012863	0.929184	253	6	3.6316
ARHGAP24	6	0.0026069	0.012869	0.929184	254	5	4.5976
WDR3	5	0.0026189	0.011376	0.929184	255	5	1.1321
DEFB127	6	0.0026327	0.012987	0.929184	256	5	6.6867
RASSF5	6	0.0026378	0.01301	0.929184	257	5	6.6947
CYP24A1	6	0.0026447	0.013043	0.929184	258	4	3.3605
GP6	6	0.002659	0.013109	0.929184	259	4	6.235
ASAP1	6	0.0026608	0.013117	0.929184	260	4	4.6355
hsa-mir-128-1	4	0.0026618	0.0094987	0.929184	261	3	7.6969
TWF1	5	0.0026636	0.011555	0.929184	262	3	3.2014
HAPLN1	6	0.0026847	0.013227	0.929184	263	4	2.0676
MMP25	6	0.0027062	0.01333	0.929184	264	4	4.2029
UQCRC1	6	0.002707	0.013333	0.929184	265	3	-0.97144
IL31	5	0.002722	0.011789	0.929184	266	5	4.6758
ETS1	6	0.0027223	0.013398	0.929184	267	6	6.7872
EIF4EBP3	6	0.0027282	0.013426	0.929184	268	6	5.5632
CLPSL2	6	0.0027336	0.013449	0.929184	269	6	6.7168
hsa-mir-1470	4	0.0027431	0.0097647	0.929184	270	4	6.8282
KLKB1	6	0.002756	0.013546	0.929184	271	4	0.78055
KRTAP4-1	6	0.0027663	0.013586	0.929184	272	4	4.6148
LRRC52	6	0.0027736	0.013615	0.929184	273	4	2.4051
TNIP2	6	0.0027788	0.013642	0.929184	274	6	5.5591
EXOC5	3	0.0027796	0.0077478	0.929184	275	3	4.4672
OR7G3	6	0.0027885	0.013684	0.929184	276	6	2.5308
FOLH1	6	0.0027947	0.013714	0.929184	277	6	4.6753
TGFBRAP1	6	0.0028103	0.013785	0.929184	278	6	5.9927
RCCD1	6	0.002816	0.013806	0.929184	279	3	1.7481
hsa-mir-3064	4	0.0028285	0.010063	0.929184	280	4	7.3971
CST3	6	0.0028297	0.013873	0.929184	281	6	4.5152
MED26	5	0.002836	0.012256	0.929184	282	3	0.13308
C15orf65	5	0.0028372	0.01226	0.929184	283	4	6.2013
CCRL1	5	0.0028445	0.0123	0.929184	284	5	4.4133
PSPN	6	0.0028661	0.014037	0.929184	285	5	5.0998
AP1AR	3	0.0028695	0.0079945	0.929184	286	3	6.4039
C22orf23	6	0.0028736	0.01406	0.929184	287	3	-0.40404
GPR114	5	0.002874	0.012413	0.929184	288	3	1.7057
CNGA4	6	0.002884	0.014109	0.929184	289	6	5.3486
CD109	5	0.0028872	0.012463	0.929184	290	3	0.30916
CLDND2	5	0.0028907	0.012479	0.929184	291	4	4.0984
ADNP	4	0.0029187	0.010362	0.929184	292	2	-0.10679
MFSD3	6	0.0029273	0.014302	0.929184	293	4	1.6403
KLHDC2	6	0.0029379	0.014357	0.929184	294	5	2.657
SEMA5A	5	0.0029624	0.012761	0.929184	295	4	6.3142
SEMA4B	6	0.0029793	0.014559	0.929184	296	6	5.2103
MCTS1	6	0.0029809	0.014569	0.929184	297	3	2.0765
USP16	6	0.0029821	0.014573	0.929184	298	6	5.7983
KLC3	6	0.0030059	0.014672	0.929184	299	5	6.3772
ST8SIA1	5	0.0030696	0.013179	0.929184	300	5	5.1758
ARFIP2	6	0.0030696	0.014974	0.929184	301	5	3.3895
CRYZL1	5	0.0030921	0.013265	0.929184	302	2	-0.73483
SPATS2L	5	0.0030924	0.013266	0.929184	303	5	6.0286
OTUD6B	6	0.0030956	0.015104	0.929184	304	5	6.7257
KIAA2022	6	0.0031101	0.015175	0.929184	305	6	5.2654
ZNF274	4	0.0031448	0.011144	0.929184	306	4	1.9803
C2orf78	5	0.0031523	0.013506	0.929184	307	5	4.8807
UXS1	6	0.0031736	0.015464	0.929184	308	5	5.0321
GPR31	6	0.0031801	0.015489	0.929184	309	5	5.7022
ERP27	5	0.0032352	0.013852	0.929184	310	5	6.0901
DR1	6	0.0032471	0.015778	0.929184	311	4	6.6103
PHACTR2	6	0.0032491	0.015791	0.929184	312	3	3.2096
BAHD1	6	0.0032795	0.01591	0.929184	313	4	5.7041
hsa-mir-7973-1	4	0.0032824	0.011637	0.929184	314	4	6.278
CD180	5	0.0032845	0.014041	0.929184	315	5	4.9748
C1orf110	6	0.0032854	0.015939	0.929184	316	6	2.606
ARMC10	6	0.0032854	0.015939	0.929184	317	6	5.1104
PLGRKT	6	0.0032854	0.015939	0.929184	318	6	5.9433
ZFP2	6	0.0032854	0.015939	0.929184	319	6	6.2677
SLC24A3	6	0.0033028	0.016019	0.929184	320	3	1.5934
DLG2	5	0.0033175	0.014175	0.929184	321	3	7.3576
APLF	6	0.0033261	0.016129	0.929184	322	3	3.5557
SLC25A26	5	0.0033342	0.014236	0.929184	323	2	-0.10169
ADAM19	5	0.0033389	0.014253	0.929184	324	5	5.3715
C16orf86	6	0.0033564	0.016269	0.929184	325	4	2.5754
SNAPC4	5	0.0033683	0.01437	0.929184	326	2	-0.9055
IGFBP6	6	0.0033723	0.016349	0.929184	327	5	5.4277
PTGFR	6	0.0033855	0.016414	0.929184	328	5	6.9697
FAM153A	6	0.0033972	0.016469	0.929184	329	5	5.7167
TGFBR3	6	0.0034289	0.016621	0.929184	330	6	4.3329
APOL2	6	0.003452	0.016726	0.929184	331	5	5.3999
NT5M	6	0.003454	0.016737	0.929184	332	2	-0.41418
TMEM14A	6	0.0034972	0.01692	0.929184	333	3	0.036822
PACSIN1	6	0.0035088	0.016973	0.929184	334	6	6.0717
GNAQ	5	0.0035353	0.015034	0.929184	335	5	5.0207
CCDC109B	6	0.0035709	0.017259	0.929184	336	3	0.93464
NPFFR1	6	0.0035767	0.017282	0.929184	337	5	6.5151
SIGLECL1	5	0.003587	0.015248	0.929184	338	4	1.1536
hsa-mir-513a-1	4	0.0035896	0.012658	0.929184	339	4	5.3663
hsa-mir-548a-2	3	0.0035917	0.0099539	0.929184	340	3	6.2846
CRISP2	6	0.0035936	0.01736	0.929184	341	4	6.1219
OR9K2	6	0.0035969	0.017377	0.929184	342	4	6.6982
CD68	6	0.0036249	0.017499	0.929184	343	4	5.8172
ANKRD26	6	0.0036264	0.017505	0.929184	344	4	6.199
IGHMBP2	6	0.003634	0.017536	0.929184	345	5	6.6528
hsa-mir-29b-2	4	0.0036493	0.01286	0.929184	346	4	7.4375
LYPD6	5	0.0036503	0.015488	0.929184	347	4	6.148
SLC25A2	6	0.0036516	0.017607	0.929184	348	4	5.489
STRADB	6	0.0036532	0.017612	0.929184	349	6	5.1611
PPP2R2A	6	0.0036685	0.017681	0.929184	350	5	4.505
PPTC7	6	0.00367	0.017686	0.929184	351	6	4.9321
TDRD7	6	0.0036781	0.017729	0.929184	352	4	1.2163
ATP13A4	6	0.003686	0.017767	0.929184	353	5	6.2231
RUVBL2	5	0.0036911	0.015653	0.929184	354	4	4.5184
hsa-mir-6810	4	0.0037055	0.013054	0.929184	355	3	3.6331
FAM115C	6	0.0037317	0.017977	0.929184	356	3	0.39026
hsa-mir-6079	4	0.0037321	0.013142	0.929184	357	4	6.1007
TBL1XR1	6	0.0037323	0.01798	0.929184	358	6	5.8979
PHB2	5	0.0037364	0.015825	0.929184	359	3	-0.52741
VSX2	6	0.0037454	0.01804	0.929184	360	3	-0.89233
MDH1	6	0.0037567	0.018083	0.929184	361	6	5.6529
NFIC	6	0.0037821	0.018203	0.929184	362	4	4.304
C17orf72	6	0.0037853	0.018215	0.929184	363	6	4.1877
FBXO40	6	0.0037853	0.018215	0.929184	364	5	5.9607
BTRC	6	0.0037872	0.018223	0.929184	365	5	6.2672
LOC158434	6	0.0037953	0.01827	0.929184	366	4	4.7565
HOXC6	6	0.0038102	0.018336	0.929184	367	6	5.8241
ZNF365	5	0.0038136	0.016126	0.929184	368	5	4.2774
MAP3K2	6	0.003823	0.018388	0.929184	369	6	4.4814
SOX15	6	0.0038389	0.018462	0.929184	370	2	-2.455
PABPC1L2A	6	0.0038414	0.018475	0.929184	371	5	5.4484
ALS2CL	6	0.0038427	0.018481	0.929184	372	5	6.5394
CCDC22	5	0.0038681	0.016363	0.929184	373	5	3.543
NSUN7	6	0.0038783	0.018639	0.929184	374	5	4.9575
DSTN	4	0.0038842	0.013644	0.929184	375	3	1.7567
IAPP	6	0.0038925	0.018701	0.929184	376	3	-1.2811
VSIG1	6	0.0038989	0.018736	0.929184	377	5	5.7427
SUCLG2	6	0.0039021	0.018751	0.929184	378	5	6.3717
PRDX5	6	0.0039098	0.01879	0.929184	379	5	5.824
GBF1	5	0.0039151	0.016551	0.929184	380	1	-2.8994
TREM2	6	0.0039178	0.018827	0.929184	381	4	4.2652
SMO	6	0.0039203	0.018836	0.929184	382	6	6.1001
IFIT1	6	0.0039376	0.018909	0.929184	383	4	6.7665
RPS19	6	0.0039461	0.018947	0.929184	384	3	-0.62779
DCXR	6	0.003973	0.01908	0.929184	385	4	6.8356
ICT1	4	0.0039824	0.013975	0.929184	386	3	2.9925
AP3S2	6	0.0039913	0.019165	0.929184	387	5	5.2419
BRAF	6	0.0040058	0.019226	0.929184	388	4	5.858
METTL21C	6	0.0040293	0.019328	0.929184	389	3	3.6423
NDST3	5	0.0040491	0.017098	0.929184	390	3	0.25409
FERMT2	6	0.0040533	0.01944	0.929184	391	6	4.0367
RAB3A	6	0.0040533	0.01944	0.929184	392	6	3.3195
RAB5C	6	0.0040533	0.01944	0.929184	393	2	-0.18365
CLDN2	6	0.0040548	0.019447	0.929184	394	5	4.8577
CFH	5	0.0040581	0.017133	0.929184	395	4	3.2442
RAB28	6	0.0040897	0.019597	0.929184	396	5	6.3391
IRX3	5	0.0040943	0.01727	0.929184	397	5	4.62
DNAH10	6	0.0040972	0.019627	0.929184	398	5	6.4965
ORAI1	6	0.0041069	0.01967	0.929184	399	3	-0.6095
LHFPL2	6	0.0041084	0.019675	0.929184	400	6	6.5025
MSANTD4	5	0.0041276	0.017401	0.929184	401	3	1.6459
CEACAM7	6	0.0041277	0.019753	0.929184	402	5	5.1231
CYP3A43	6	0.0041605	0.019899	0.929184	403	6	2.4769
GPRIN3	6	0.0041614	0.019904	0.929184	404	5	6.9386
hsa-mir-4650-2	3	0.0041631	0.011482	0.929184	405	3	8.1713
PHGDH	6	0.0041686	0.019937	0.929184	406	4	6.558
TFEC	5	0.004174	0.017596	0.929184	407	5	4.6633
UNC13B	6	0.0041776	0.01998	0.929184	408	5	5.5376
hsa-mir-4287	4	0.0041789	0.014629	0.929184	409	3	6.9281
ZNF443	6	0.0041798	0.019989	0.929184	410	4	5.9468
CPXM2	5	0.0041831	0.017633	0.929184	411	4	5.1025
PRDM4	6	0.0041994	0.020077	0.929184	412	6	6.8101
SEMA6C	6	0.0042067	0.020112	0.929184	413	6	6.6512
GGN	6	0.0042141	0.020139	0.929184	414	4	6.2913
SLC9A1	6	0.0042235	0.020182	0.929184	415	4	5.6343
RNASEH1	5	0.0042278	0.017808	0.929184	416	2	-1.5743
RIMBP3B	6	0.0042351	0.020237	0.929184	417	6	5.4196
GABRA3	6	0.0042391	0.020256	0.929184	418	4	6.9355
DEFB108B	5	0.0042493	0.017891	0.929184	419	5	5.8168
SLC3A1	6	0.0042677	0.020395	0.929184	420	2	-0.81528
GLYATL1	6	0.0042847	0.020479	0.929184	421	5	6.4251
IP6K3	6	0.0042857	0.020484	0.929184	422	4	6.4786
hsa-mir-367	4	0.0042885	0.01501	0.929184	423	4	5.0975
UNC80	6	0.0042909	0.020507	0.929184	424	5	6.4082
GABRG1	6	0.0043167	0.020619	0.931071	425	6	2.3557
RAB11FIP5	6	0.0043213	0.020638	0.931071	426	3	-2.0073
INADL	5	0.0043618	0.018341	0.929184	427	3	0.87536
OR13C5	6	0.0043917	0.020955	0.938033	428	5	6.5793
OR13C3	6	0.0043941	0.020962	0.938033	429	6	4.9916
FMN1	6	0.0043965	0.020974	0.938033	430	5	6.3782
PURA	6	0.0044211	0.021087	0.939966	431	5	6.5572
HR	6	0.0044815	0.021363	0.944614	432	5	5.3524
ZNF22	5	0.0044958	0.018885	0.929184	433	3	0.71378
TCP10L2	5	0.0045176	0.018962	0.929184	434	4	5.8751
STK17A	6	0.0045322	0.021587	0.94901	435	6	5.7986
PFDN6	5	0.0045404	0.019049	0.929184	436	4	1.6795
TF	6	0.0045541	0.021672	0.949737	437	6	6.9135
ZNF736	6	0.0045624	0.021701	0.949737	438	4	3.5847
CASR	5	0.0045774	0.019193	0.929184	439	5	3.7441
BSDC1	5	0.0045923	0.019262	0.929184	440	3	3.4681
TFE3	6	0.0046103	0.021907	0.949737	441	6	5.893
DDX51	5	0.0046266	0.019393	0.929184	442	4	1.2045
MOGAT3	6	0.0046381	0.022032	0.949737	443	6	3.6575
GNPTAB	6	0.0046427	0.022056	0.949737	444	2	-2.0062
OR11A1	5	0.0046599	0.019541	0.929184	445	3	3.3667
ACP6	6	0.0046632	0.022144	0.949737	446	6	5.0813
F10	6	0.0046791	0.022218	0.949737	447	3	2.6783
SLC9A6	6	0.0046896	0.022263	0.949737	448	6	5.1073
POP7	4	0.0047062	0.016402	0.929184	449	1	-0.31607
TMPRSS13	6	0.0047092	0.022347	0.949737	450	5	4.8295
ENG	6	0.0047298	0.022447	0.949737	451	6	5.1319
PCDHA1	6	0.004733	0.022457	0.949737	452	5	5.7724
EPB41	5	0.0047357	0.019843	0.929184	453	4	5.9639
ARL4C	6	0.004741	0.022484	0.949737	454	4	2.4269
CGREF1	6	0.0047499	0.022523	0.949737	455	4	3.6601
NOTCH2NL	5	0.0047526	0.019898	0.929184	456	4	6.2042
LDHB	5	0.0047636	0.019942	0.929184	457	2	-0.73483
FGF17	6	0.0047775	0.022644	0.949944	458	5	4.4468
ERVV-2	6	0.0047922	0.022712	0.949944	459	5	6.5699
FAM83H	6	0.0048034	0.022767	0.950006	460	2	-2.0361
METTL1	4	0.0048491	0.01691	0.929184	461	3	1.1158
RNF215	6	0.0048734	0.02307	0.951701	462	3	3.2984
SPECC1L	5	0.0048897	0.020455	0.929184	463	4	5.7968
MPC1L	5	0.004892	0.020464	0.929184	464	4	4.126
CLK2	6	0.0049053	0.023205	0.951701	465	5	6.5172
MTFP1	6	0.0049106	0.023226	0.951701	466	4	3.3429
FBXO43	6	0.0049641	0.023451	0.951701	467	3	-2.5055
MGAT4C	6	0.0049665	0.023462	0.951701	468	4	6.2273
JPH2	6	0.0050203	0.023715	0.951701	469	6	5.6754
NEIL1	5	0.0050539	0.021113	0.939966	470	5	5.6159
WNT8B	6	0.0050665	0.02391	0.951701	471	6	5.35
hsa-mir-647	4	0.0050908	0.0177	0.929184	472	3	5.0836
MAGEA11	6	0.0051097	0.024094	0.951701	473	5	5.1084
hsa-mir-4433	4	0.0051113	0.017765	0.929184	474	4	6.7033
DCAF4	6	0.0051248	0.024164	0.951701	475	5	0.62401
CRYBB1	6	0.0051361	0.024212	0.951701	476	6	5.9643
IFNGR2	6	0.0051783	0.024401	0.951701	477	3	2.4442
TP53BP2	6	0.0051926	0.024461	0.951701	478	6	5.7585
RALA	5	0.0052285	0.021794	0.949737	479	4	5.1765
RUNX2	6	0.0052335	0.024621	0.951701	480	5	6.0718
hsa-mir-4636	4	0.0052557	0.018247	0.929184	481	3	6.9224
XXYLT1	6	0.0052606	0.024728	0.951701	482	6	2.4491
SLC39A4	6	0.0052652	0.024753	0.951701	483	3	2.3153
CCL14	6	0.0052678	0.024764	0.951701	484	5	5.7938
FBN2	6	0.0052854	0.024838	0.951701	485	3	2.1105
BTBD10	6	0.0052991	0.024905	0.951701	486	5	6.3199
SPC24	6	0.0053357	0.025053	0.951701	487	6	-0.14501
DEFB112	6	0.0053389	0.025068	0.951701	488	4	3.4825
C7orf25	6	0.0053571	0.025155	0.951701	489	4	4.1951
H2BFWT	6	0.0053608	0.025177	0.951701	490	6	3.5362
IFITM2	6	0.0053632	0.025187	0.951701	491	5	5.8301
ICMT	6	0.0053719	0.025226	0.951701	492	6	6.3485
PIWIL1	5	0.0053762	0.022386	0.949737	493	3	-0.74822
EMB	5	0.005381	0.022403	0.949737	494	5	3.9985
ARMC1	5	0.005383	0.022412	0.949737	495	5	4.9258
ARID5A	5	0.0053892	0.022439	0.949737	496	5	5.7649
MTHFR	6	0.0053941	0.025332	0.951701	497	5	4.8152
SOCS3	5	0.0054318	0.022594	0.949944	498	5	2.7187
KIF2B	6	0.0054398	0.025533	0.951701	499	5	3.905
FAM9A	6	0.0054473	0.025565	0.951701	500	5	6.5037
LMOD1	6	0.0054496	0.025576	0.951701	501	6	2.3001
MRPS28	5	0.0054557	0.022674	0.949944	502	4	3.1809
COL11A2	6	0.0054678	0.025655	0.951701	503	6	3.9244
COL4A3BP	5	0.0054867	0.022805	0.950006	504	5	4.5692
C19orf59	6	0.0054971	0.025779	0.951701	505	4	6.2357
FBXO5	5	0.0054994	0.02286	0.950385	506	4	3.9131
SH3TC1	6	0.0054995	0.02579	0.951701	507	4	2.9766
FAM105B	6	0.0055377	0.025951	0.951701	508	4	6.7052
FBXO42	6	0.0055384	0.025954	0.951701	509	4	6.5286
LDLRAD4	5	0.0055419	0.023024	0.951701	510	5	4.0374
FAM21B	6	0.0055559	0.026043	0.951701	511	6	4.162
DNAH7	6	0.0055623	0.02607	0.951701	512	5	6.5397
TATDN3	6	0.0055652	0.026083	0.951701	513	6	6.2623
AMFR	4	0.00558	0.019301	0.929184	514	3	0.49337
GOLGA8B	4	0.005599	0.019356	0.929184	515	3	0.01033
ATP1B4	6	0.0056066	0.026272	0.951701	516	4	-0.52778
PCSK9	5	0.0056116	0.023286	0.951701	517	4	4.3413
ATP6V0A2	6	0.0056133	0.026298	0.951701	518	4	2.6882
COL20A1	6	0.0056332	0.026392	0.951701	519	6	6.2268
SENP6	5	0.0056447	0.023419	0.951701	520	3	0.9242
PKP1	6	0.0056537	0.026478	0.951701	521	5	5.5278
UBE2C	5	0.0056562	0.023464	0.951701	522	4	2.8236
TRMT5	6	0.0056601	0.026501	0.951701	523	1	-1.6525
KRTAP5-5	6	0.0056915	0.026654	0.951701	524	5	5.5906
hsa-mir-6846	3	0.005703	0.015677	0.929184	525	1	-2.1442
TMEM156	6	0.00572	0.026773	0.951701	526	4	6.0204
CASQ1	5	0.0057417	0.02378	0.951701	527	4	6.1483
DHTKD1	6	0.0057482	0.026898	0.951701	528	6	5.0238
RFC5	6	0.0057482	0.026898	0.951701	529	6	1.9967
PDZD2	6	0.0057482	0.026898	0.951701	530	6	3.1092
C1orf65	6	0.0057482	0.026898	0.951701	531	6	2.551
THEM5	6	0.0057672	0.026975	0.951701	532	3	3.3674
hsa-mir-6069	4	0.0057775	0.019941	0.929184	533	3	0.20899
BRF1	5	0.0057808	0.023946	0.951701	534	5	2.6961
RAC2	5	0.0057906	0.023979	0.951701	535	5	5.487
PBX1	5	0.0058697	0.024303	0.951701	536	4	2.6784
NDE1	6	0.0058742	0.027448	0.951701	537	5	1.5603
RFNG	6	0.0058775	0.027464	0.951701	538	2	-0.81772
FZD7	6	0.0058994	0.027562	0.951701	539	5	6.4078
PCDHB12	5	0.0059264	0.024521	0.951701	540	5	4.9132
VPS33A	6	0.0059277	0.027677	0.951701	541	1	-1.9699
C2orf66	5	0.0059352	0.024547	0.951701	542	3	3.4765
SARS	4	0.0059353	0.020486	0.929184	543	4	5.3698
SEP2	3	0.0059409	0.016299	0.929184	544	3	7.971
HNRNPAB	6	0.0059452	0.027756	0.951701	545	6	4.0166
C1orf101	6	0.005955	0.0278	0.951701	546	6	4.9901
ZNF219	6	0.0059812	0.027927	0.951701	547	5	4.8924
ASH1L	5	0.0060053	0.024814	0.951701	548	5	5.846
hsa-mir-567	4	0.0060273	0.020804	0.936506	549	2	-0.67196
EIF4A1	6	0.0060291	0.028142	0.951701	550	6	5.2753
PIK3C3	6	0.0060336	0.028163	0.951701	551	6	1.5603
ZNF605	6	0.0060347	0.028168	0.951701	552	2	-0.63043
PDIA5	6	0.00605	0.028233	0.951701	553	3	-1.2836
ZNRD1	3	0.0060512	0.01659	0.929184	554	3	2.3173
GLI2	6	0.0060631	0.028279	0.951701	555	4	4.377
IRS1	6	0.0060806	0.02835	0.951701	556	4	6.2122
CRTAM	6	0.0061015	0.028451	0.951701	557	6	6.2592
C2orf50	5	0.0061022	0.025187	0.951701	558	3	2.3318
PNPLA8	5	0.0061032	0.025189	0.951701	559	5	3.0916
POLH	4	0.0061353	0.021154	0.939966	560	4	4.1557
CHD2	6	0.0061417	0.028629	0.951701	561	5	3.2544
ANKRD50	6	0.0061568	0.028696	0.951701	562	4	4.9935
AKT2	6	0.0061665	0.02874	0.951701	563	5	5.2612
FAM200B	6	0.00617	0.028757	0.951701	564	3	2.5968
TBC1D22A	5	0.0061856	0.025494	0.951701	565	5	4.6212
ENTPD8	6	0.0061894	0.028835	0.951701	566	5	6.3075
CAPZA3	6	0.0061952	0.02886	0.951701	567	2	-1.8027
COX6B2	4	0.0061976	0.021373	0.944614	568	4	5.0519
FAM122B	6	0.0062013	0.028884	0.951701	569	6	3.0258
hsa-mir-149	4	0.0062058	0.021396	0.944614	570	1	-1.0528
CD55	6	0.0062184	0.028972	0.951701	571	4	4.0856
GADD45A	5	0.0062196	0.02563	0.951701	572	4	3.4307
ZNF729	6	0.0062216	0.028983	0.951701	573	6	2.8813
BPIFC	6	0.0062299	0.029016	0.951701	574	4	0.66276
CASP6	6	0.006236	0.029052	0.951701	575	3	3.0267
ATF6	6	0.0062487	0.029098	0.951701	576	2	-2.802
ITGB1BP2	6	0.0062553	0.029121	0.951701	577	5	5.4301
OR13C9	6	0.006261	0.029146	0.951701	578	3	-1.2383
ZNF382	5	0.0062611	0.025772	0.951701	579	5	3.7387
CRNKL1	6	0.0062626	0.029151	0.951701	580	5	5.3204
FAM227A	6	0.0062662	0.029166	0.951701	581	5	5.8419
CLEC2B	5	0.0062682	0.025801	0.951701	582	2	-0.40123
MEF2A	6	0.0062825	0.02924	0.951701	583	3	2.4667
HAAO	6	0.0063022	0.029331	0.951701	584	3	1.5064
TRAF3IP1	5	0.0063098	0.025967	0.951701	585	4	6.2352
SSBP3	5	0.0063252	0.026026	0.951701	586	3	0.30639
SYT6	5	0.0063379	0.026075	0.951701	587	5	6.3151
MITF	6	0.0063557	0.02956	0.951701	588	4	0.99791
hsa-mir-4488	3	0.0063915	0.017489	0.929184	589	3	5.525
NR5A1	6	0.0064072	0.029792	0.951701	590	5	5.1082
HSD17B11	6	0.0064092	0.029804	0.951701	591	5	5.4769
TNFRSF10A	6	0.0064106	0.029812	0.951701	592	5	4.6214
GUCY2C	6	0.0064252	0.029872	0.951701	593	6	4.9665
LRRC70	6	0.0064413	0.029952	0.951701	594	3	3.5539
NUAK1	6	0.0064472	0.029978	0.951701	595	4	6.2689
TRPC7	6	0.0064492	0.029983	0.951701	596	5	5.7592
MRPS23	4	0.0064553	0.022187	0.949737	597	4	3.3795
MPC1	6	0.0064627	0.03004	0.951701	598	4	0.8315
TXLNB	5	0.0064769	0.026588	0.951701	599	5	5.521
hsa-mir-499a	4	0.0064798	0.022264	0.949737	600	3	7.3047
CHRM3	6	0.006494	0.030185	0.951701	601	5	5.5397
SULT1C3	6	0.006494	0.030185	0.951701	602	6	2.8406
UPK2	6	0.0065048	0.030226	0.951701	603	4	6.3566
CD99L2	6	0.0065443	0.030403	0.951701	604	4	5.5045
PLA2G2F	5	0.0065481	0.026856	0.951701	605	3	1.1903
ITGA11	6	0.0065496	0.03042	0.951701	606	5	4.8419
PTRH1	6	0.0065546	0.030445	0.951701	607	5	5.9276
LPAR4	6	0.0065697	0.030515	0.951701	608	4	5.6144
CES5A	6	0.0065953	0.030626	0.951701	609	5	6.3461
MIS18A	6	0.0066232	0.030734	0.951701	610	4	0.97066
CAMKMT	6	0.0066346	0.030783	0.951701	611	5	4.2812
KLF9	6	0.0066506	0.030851	0.951701	612	6	2.7666
GRAMD3	6	0.0066766	0.030963	0.951701	613	3	-2.543
RASA4	6	0.0066956	0.031049	0.951701	614	5	5.4794
FUT2	5	0.0066975	0.027414	0.951701	615	4	3.8045
NAGLU	6	0.0067471	0.031278	0.951701	616	5	5.3637
FAM83A	6	0.0067487	0.031284	0.951701	617	6	5.3553
LOC100132247	6	0.0067487	0.031284	0.951701	618	6	2.308
ARHGEF28	6	0.0067487	0.031284	0.951701	619	6	2.3702
FKBP8	6	0.0067487	0.031284	0.951701	620	6	5.5687
AGRP	6	0.0067487	0.031284	0.951701	621	6	2.6649
KAT2A	6	0.006757	0.031324	0.951701	622	4	6.2294
hsa-mir-496	4	0.0067572	0.023207	0.951701	623	3	6.7391
NKD2	6	0.0067588	0.031335	0.951701	624	4	6.3163
PINLYP	5	0.0068024	0.027789	0.951701	625	3	2.3228
HCLS1	6	0.0068063	0.031539	0.951701	626	3	3.1506
CBX7	6	0.0068371	0.031676	0.951701	627	5	5.2908
IL21R	6	0.0068767	0.031853	0.951701	628	2	-1.2158
RPL10L	6	0.006887	0.031897	0.951701	629	6	6.0489
NAAA	6	0.0068905	0.031914	0.951701	630	5	5.1102
FAM5C	3	0.006904	0.018845	0.929184	631	2	7.5937
C1orf127	6	0.0069147	0.032025	0.951701	632	4	0.69325
hsa-mir-941-1	4	0.0069175	0.023682	0.951701	633	4	6.7101
CDX2	6	0.006944	0.032149	0.951701	634	2	-0.63077
ATP5J	6	0.0069473	0.032164	0.951701	635	3	0.89488
ASS1	6	0.0069746	0.032275	0.951701	636	4	-0.44404
TM9SF1	6	0.0069751	0.032277	0.951701	637	4	6.1579
ZNF75A	6	0.0070064	0.03241	0.951701	638	5	6.0368
TCEB3	5	0.0070228	0.028634	0.951701	639	5	4.3034
AP5B1	5	0.0070228	0.028634	0.951701	640	5	2.7959
GSTA1	5	0.0070228	0.028634	0.951701	641	5	4.0727
DDT	6	0.0070248	0.032492	0.951701	642	5	5.7641
ACAT2	6	0.007035	0.032535	0.951701	643	6	4.2676
ARHGAP30	6	0.0070588	0.032652	0.951701	644	6	4.5738
POTEF	2	0.0070592	0.013507	0.929184	645	2	5.7591
KLHDC9	6	0.0070601	0.032656	0.951701	646	6	5.536
HLA-DOB	6	0.0070614	0.032661	0.951701	647	4	6.2852
LOC100288332	4	0.0070815	0.024222	0.951701	648	4	5.1482
CHN2	6	0.0070928	0.032799	0.951701	649	4	6.2446
LENG1	5	0.0071066	0.02896	0.951701	650	2	-0.22989
ITGA7	6	0.007111	0.032876	0.951701	651	6	4.2633
QTRTD1	6	0.0071504	0.033041	0.951701	652	3	2.7181
RNF40	6	0.0071578	0.03307	0.951701	653	2	-1.6812
CD1B	6	0.0071736	0.033132	0.951701	654	6	3.2639
PIDD	6	0.0071747	0.033138	0.951701	655	5	5.0793
GABRE	6	0.0071815	0.033161	0.951701	656	5	6.3697
hsa-mir-1296	3	0.0072023	0.019612	0.929184	657	2	3.1638
ASB7	6	0.0072113	0.033288	0.951701	658	5	2.9184
TMOD1	6	0.0072145	0.033302	0.951701	659	3	3.1247
UGT2B7	6	0.00723	0.033387	0.951701	660	6	5.3199
MS4A10	6	0.0072345	0.033399	0.951701	661	5	6.6051
ZIC1	6	0.0072435	0.033437	0.951701	662	4	5.4506
ZDHHC9	6	0.007271	0.033543	0.951701	663	5	6.3756
TAF1D	5	0.007279	0.029583	0.951701	664	5	5.9384
UNC79	6	0.007288	0.033622	0.951701	665	5	6.1102
PET112	5	0.0072948	0.029643	0.951701	666	4	5.664
LRCH2	6	0.0073036	0.03369	0.951701	667	5	5.8929
RGL3	6	0.0073337	0.033816	0.951701	668	3	2.2379
hsa-let-7f-2	4	0.0073378	0.025046	0.951701	669	4	4.9494
MOB3A	6	0.007339	0.033841	0.951701	670	6	5.3326
ADAT1	5	0.0073436	0.029834	0.951701	671	4	5.8393
CYP2C19	6	0.0073617	0.033936	0.951701	672	2	-0.99602
ABHD13	5	0.0073669	0.029921	0.951701	673	5	5.6492
ZBED1_X	6	0.0073698	0.033968	0.951701	674	6	5.4926
DEFB107A	5	0.0073948	0.030026	0.951701	675	3	3.4912
CCDC171	6	0.0074161	0.034175	0.951701	676	5	5.5012
MYO1E	5	0.007421	0.030133	0.951701	677	4	5.6289
URM1	6	0.0074251	0.034212	0.951701	678	2	-1.3838
XCR1	5	0.0074392	0.030197	0.951701	679	5	5.0829
BSPH1	5	0.0074487	0.030236	0.951701	680	4	7.0149
hsa-mir-431	4	0.0074517	0.025407	0.951701	681	4	4.19
EPS8L1	6	0.0074632	0.034368	0.951701	682	5	6.103
GRK5	6	0.0074663	0.034379	0.951701	683	3	3.6697
hsa-mir-6867	4	0.0074753	0.025492	0.951701	684	4	6.6806
SECISBP2	6	0.0074785	0.034433	0.951701	685	3	2.2328
GRAP	6	0.0074811	0.034445	0.951701	686	4	4.3466
TBPL1	6	0.0074854	0.034464	0.951701	687	4	5.1833
ENPP2	6	0.007491	0.034485	0.951701	688	3	-1.0266
PDE6C	6	0.0075193	0.034612	0.951701	689	4	1.3879
ARIH2	6	0.0075219	0.034623	0.951701	690	5	5.3857
AGPAT1	6	0.0075605	0.034796	0.951701	691	4	4.4821
PTH1R	6	0.007563	0.034806	0.951701	692	5	4.2353
hsa-mir-3142	2	0.007564	0.014426	0.929184	693	2	7.2046
ANO4	5	0.007573	0.030694	0.951701	694	3	-0.88553
NEK10	6	0.0075759	0.034871	0.951701	695	5	3.6969
PIBF1	5	0.0076176	0.030854	0.951701	696	4	3.0595
CHCHD3	6	0.0076329	0.035105	0.951701	697	5	6.3179
LOC100507003	6	0.0076389	0.035125	0.951701	698	4	3.8956
KRT23	6	0.0076501	0.035173	0.951701	699	6	3.4727
APOM	5	0.0076521	0.030984	0.951701	700	5	4.8087
NR4A2	6	0.0076538	0.035186	0.951701	701	6	3.4331
C12orf60	6	0.0076811	0.035318	0.951701	702	5	5.5642
CCDC180	6	0.0076858	0.035339	0.951701	703	4	6.1879
WDR88	6	0.0076923	0.035364	0.951701	704	4	0.44471
TNFRSF13B	6	0.0076932	0.035367	0.951701	705	4	5.0448
GJB1	6	0.0077009	0.035398	0.951701	706	5	4.9882
FBXW4	5	0.0077147	0.031221	0.951701	707	4	5.3476
ADIPOQ	5	0.0077297	0.031276	0.951701	708	5	4.1831
C9orf135	6	0.0077302	0.035515	0.951701	709	4	6.3402
C11orf85	6	0.0077457	0.035587	0.951701	710	3	2.3278
SLC38A10	6	0.0077557	0.035628	0.951701	711	4	6.144
G3BP2	5	0.0077867	0.031474	0.951701	712	5	2.9622
GPR25	5	0.0077957	0.031516	0.951701	713	4	2.8626
USP17L11	6	0.0078566	0.036047	0.951701	714	4	6.2821
NANOGNB	5	0.0078588	0.031736	0.951701	715	3	3.3184
MRPL10	6	0.0078737	0.036112	0.951701	716	5	4.012
CYP8B1	6	0.0078758	0.036117	0.951701	717	4	6.6152
PURB	6	0.0078762	0.03612	0.951701	718	6	5.9894
PTBP1	6	0.0078762	0.03612	0.951701	719	6	3.0412
HHEX	6	0.0078762	0.03612	0.951701	720	6	1.5889
TTC30A	6	0.0078762	0.03612	0.951701	721	6	3.1016
IFI44	6	0.0078762	0.03612	0.951701	722	6	3.0661
BET3L	6	0.0078762	0.03612	0.951701	723	6	3.2716
MORC3	6	0.0078762	0.03612	0.951701	724	6	3.9808
SDE2	5	0.0078848	0.031843	0.951701	725	3	0.047582
BATF	6	0.0078896	0.03618	0.951701	726	5	6.0344
MEF2D	6	0.007906	0.036247	0.951701	727	4	3.941
HMX3	5	0.0079105	0.031949	0.951701	728	4	3.3527
F13A1	5	0.0079246	0.032007	0.951701	729	4	5.5805
LPPR5	5	0.0079396	0.032063	0.951701	730	5	5.0201
RPAIN	4	0.0079506	0.026968	0.951701	731	3	3.01
SCAND1	6	0.0080128	0.036715	0.951701	732	5	-0.061916
FNIP2	6	0.0080228	0.03676	0.951701	733	5	4.4314
KIF2A	5	0.0080245	0.032388	0.951701	734	4	5.3589
SNX32	6	0.0080246	0.036765	0.951701	735	4	1.2112
APC	5	0.0080629	0.032541	0.951701	736	5	3.2035
ARMCX5	6	0.0080662	0.036932	0.951701	737	5	6.3225
AP1S2	6	0.008083	0.037004	0.951701	738	5	6.1956
LRWD1	6	0.0080869	0.037017	0.951701	739	3	3.1113
DCD	6	0.0080989	0.037067	0.951701	740	6	6.2074
MCCC1	5	0.0081074	0.032698	0.951701	741	2	-0.52508
C2orf83	6	0.0081123	0.037126	0.951701	742	5	6.1198
ABHD5	6	0.0081219	0.037164	0.951701	743	6	4.9911
BID	6	0.0081285	0.037203	0.951701	744	5	6.1979
PAX5	6	0.0081299	0.037209	0.951701	745	4	1.0653
GTF3C2	6	0.0081416	0.03725	0.951701	746	4	3.0527
TGIF2LX	6	0.0081468	0.037275	0.951701	747	6	4.5725
TMEM19	6	0.0081616	0.037331	0.951701	748	4	6.2363
CCDC64B	6	0.0081731	0.037369	0.951701	749	4	-1.1523
FAM71F2	6	0.0081924	0.037446	0.951701	750	5	4.2411
UBXN8	5	0.0081965	0.033039	0.951701	751	4	1.319
KLHL24	6	0.0082069	0.037503	0.951701	752	3	3.461
DOCK11	6	0.008224	0.037583	0.951701	753	3	-1.649
RECQL4	5	0.0082349	0.033179	0.951701	754	4	-0.99806
POMK	6	0.0082425	0.03766	0.951701	755	6	5.0166
TMCO2	6	0.0082525	0.037702	0.951701	756	5	5.3506
CD244	6	0.0082549	0.037713	0.951701	757	5	4.9673
APOBEC3H	6	0.0082746	0.037796	0.951701	758	6	2.0921
CALB1	6	0.0082799	0.037819	0.951701	759	3	0.18476
SLC30A7	6	0.0083033	0.037913	0.951701	760	6	2.2125
OR8U1	6	0.0083121	0.03795	0.951701	761	4	6.4507
GATSL3	6	0.0083132	0.037956	0.951701	762	6	2.8161
XK	6	0.0083333	0.038033	0.951701	763	3	-1.9673
C13orf35	5	0.0083598	0.033659	0.951701	764	4	5.8865
PRLHR	6	0.0083783	0.038215	0.951701	765	5	5.5338
AGAP1	6	0.0083818	0.038239	0.951701	766	4	6.4095
TMCC3	6	0.0083839	0.038247	0.951701	767	4	5.6801
ITPA	6	0.0083854	0.038255	0.951701	768	5	5.7388
ATP6V1G2	6	0.0083854	0.038255	0.951701	769	6	3.5111
RASGEF1A	6	0.008404	0.038336	0.951701	770	6	3.8269
GGACT	6	0.0084401	0.038474	0.951701	771	2	-0.9715
RTCA	5	0.0084636	0.034056	0.951701	772	4	0.76694
MMP16	5	0.0084641	0.03406	0.951701	773	4	3.6509
ZNF541	6	0.0084715	0.038603	0.951701	774	3	1.7958
ZNRF4	6	0.0084745	0.038611	0.951701	775	6	4.2868
PPM1J	6	0.0084935	0.03868	0.951701	776	2	-2.7576
LRRC37A2	5	0.0085081	0.034211	0.951701	777	3	-0.87838
C14orf132	5	0.0085211	0.034258	0.951701	778	5	5.4236
MCM7	5	0.0085211	0.034258	0.951701	779	5	5.2484
CCKAR	5	0.0085211	0.034258	0.951701	780	5	2.3678
C12orf75	5	0.0085427	0.034331	0.951701	781	4	2.9629
SLC9A2	6	0.0085469	0.038906	0.951701	782	4	1.2626
EPN2	6	0.0085719	0.039008	0.951701	783	5	6.1099
HIST1H4L	6	0.0085873	0.039067	0.951701	784	4	2.9616
TMEM245	6	0.0086003	0.039119	0.951701	785	4	1.3989
MAFG	6	0.0086071	0.039148	0.951701	786	5	5.5979
DNMT3L	6	0.0086312	0.039256	0.952075	787	5	5.3199
C2orf76	6	0.0086463	0.039316	0.952075	788	4	3.6429
IFNE	6	0.0086517	0.03933	0.952075	789	4	4.2802
TCF3	6	0.0087031	0.039554	0.952075	790	6	5.8786
ADAM33	6	0.0087202	0.039616	0.952075	791	3	0.0054831
PDE3A	6	0.0087437	0.03971	0.952075	792	5	4.5285
PLD2	6	0.008754	0.039752	0.952075	793	5	4.5595
C15orf56	6	0.0087605	0.039774	0.952075	794	4	4.452
TUBGCP6	6	0.0087702	0.039813	0.952075	795	4	6.209
RILPL2	5	0.0087871	0.035235	0.951701	796	4	3.2976
C10orf107	6	0.0087877	0.039887	0.952075	797	3	3.1044
MARCH4	6	0.0088096	0.03998	0.952075	798	5	4.996
DPYSL5	6	0.0088138	0.039996	0.952075	799	5	3.3799
ALKBH6	6	0.0088353	0.040075	0.952794	800	5	6.166
ERBB2IP	5	0.0088407	0.03543	0.951701	801	5	2.0553
KRTAP19-8	4	0.0088458	0.029849	0.951701	802	3	3.0355
IMPAD1	6	0.0088599	0.040169	0.952794	803	5	5.721
ZNF277	6	0.0088645	0.040191	0.952794	804	4	3.9644
RPL34	3	0.008873	0.02387	0.951701	805	3	2.4217
TRIM7	6	0.0089206	0.040434	0.955132	806	2	-0.65466
hsa-mir-1272	4	0.0089325	0.030114	0.951701	807	3	4.3603
DNAJC13	6	0.0089347	0.040484	0.955132	808	5	6.4593
PPARGC1A	5	0.0089698	0.035919	0.951701	809	4	3.2862
JMY	6	0.008974	0.04066	0.955132	810	4	3.0405
RAP1GDS1	6	0.0089948	0.040749	0.955132	811	3	2.0261
XPNPEP1	5	0.0089976	0.036007	0.951701	812	3	3.2528
TAL1	6	0.0090104	0.040813	0.955132	813	6	3.5487
CCDC97	6	0.0090104	0.040813	0.955132	814	6	3.5802
SRGAP2	6	0.0090104	0.040813	0.955132	815	6	2.4185
GRM7	6	0.0090104	0.040813	0.955132	816	6	3.4932
RIPPLY3	2	0.0090945	0.017234	0.929184	817	2	6.9537
DCTN4	5	0.009131	0.036461	0.951701	818	4	1.0219
C10orf55	6	0.0091353	0.041328	0.961813	819	4	6.1163
NUP62CL	6	0.0091406	0.041351	0.961813	820	5	6.3493
CEP85L	6	0.0091491	0.041387	0.961813	821	2	-2.0165
LPCAT1	6	0.0091715	0.041476	0.961813	822	5	4.6516
SSX2	4	0.0091873	0.030938	0.951701	823	3	3.065
ZFP30	6	0.0092236	0.041699	0.961998	824	3	0.55691
FRMD8	6	0.0092408	0.041773	0.961998	825	4	2.9992
PRX	6	0.0092572	0.041844	0.961998	826	4	3.7796
DNAAF2	6	0.0092984	0.042016	0.961998	827	4	2.4586
EIF1AD	5	0.009309	0.037143	0.951701	828	3	-0.033516
CAD	3	0.0093159	0.025046	0.951701	829	3	-0.31607
RAB2B	6	0.0093166	0.042084	0.961998	830	3	2.6064
ZNF160	5	0.009364	0.03734	0.951701	831	4	5.3186
ROCK2	6	0.0093661	0.042299	0.961998	832	6	2.3865
C17orf66	6	0.0093762	0.042345	0.961998	833	4	3.5696
TMC4	6	0.0093933	0.042418	0.961998	834	3	1.239
CLTB	5	0.0093979	0.037457	0.951701	835	2	-1.8022
ZFP69B	6	0.0094009	0.042453	0.961998	836	3	0.73757
GPR62	5	0.0094115	0.037508	0.951701	837	4	5.8778
PTCHD3	6	0.0094287	0.04256	0.961998	838	5	5.8008
DIDO1	5	0.0094424	0.037627	0.951701	839	3	0.45761
GYG1	6	0.0094805	0.042763	0.961998	840	5	5.8009
CDH26	6	0.0095163	0.042919	0.961998	841	6	5.1563
MTRNR2L2	5	0.0095314	0.037959	0.951701	842	3	-0.81017
GSAP	6	0.0095393	0.043018	0.961998	843	5	5.2824
hsa-mir-181c	4	0.0095423	0.032081	0.951701	844	4	4.4883
CEP250	6	0.0095497	0.043057	0.961998	845	6	4.0086
GPCPD1	6	0.0095545	0.043071	0.961998	846	6	4.4118
ADAM21	6	0.009561	0.043095	0.961998	847	4	4.296
ZADH2	6	0.0095829	0.043191	0.961998	848	4	6.0472
FAM71C	6	0.0095884	0.043218	0.961998	849	5	6.1824
SOX18	6	0.0096022	0.043275	0.961998	850	6	5.6856
HEBP1	5	0.0096027	0.038212	0.951701	851	5	3.4966
SLCO1B1	6	0.0096143	0.043321	0.961998	852	5	3.3648
VWA3A	6	0.0096373	0.043418	0.961998	853	5	5.5483
ADAM8	6	0.0096493	0.043475	0.961998	854	6	3.5591
RIC8B	6	0.0096525	0.043488	0.961998	855	5	5.3006
UBE4A	5	0.0096648	0.038443	0.951701	856	5	4.1832
ZNF629	6	0.0096696	0.043555	0.961998	857	6	3.7636
OR4L1	6	0.0096696	0.043555	0.961998	858	6	3.3409
hsa-mir-1283-2	4	0.0096715	0.0325	0.951701	859	4	3.8579
XCL2	3	0.0096735	0.025948	0.951701	860	2	7.7329
NOTCH3	5	0.0096843	0.038509	0.951701	861	4	3.2245
AURKAIP1	6	0.0096866	0.043623	0.961998	862	4	5.7193
RNF125	5	0.009711	0.038608	0.951701	863	3	2.1564
CD19	6	0.0097204	0.043764	0.961998	864	6	2.6304
WASF3	6	0.0097262	0.043787	0.961998	865	5	4.1601
PGBD1	6	0.0097274	0.043793	0.961998	866	2	-0.94083
hsa-mir-3689e	2	0.0097619	0.018492	0.929184	867	2	7.0523
hsa-mir-3650	4	0.0097694	0.032819	0.951701	868	1	-1.7192
GRIN2D	6	0.0097743	0.044	0.961998	869	4	-0.70153
EXOSC9	5	0.0097791	0.038848	0.951701	870	3	-0.035406
KRTAP10-4	6	0.0097804	0.044021	0.961998	871	5	5.9637
FBXO28	6	0.0097879	0.044048	0.961998	872	4	6.1705
TNFSF8	6	0.0098424	0.044287	0.961998	873	5	5.3847
ITGB1BP1	5	0.0098632	0.039151	0.951701	874	4	1.3095
HOXB5	6	0.0098916	0.044503	0.961998	875	5	6.1657
BRWD3	6	0.0099259	0.044622	0.961998	876	4	0.056244
PPP4C	6	0.0099343	0.044657	0.961998	877	3	0.62413
SETD1B	6	0.0099466	0.044703	0.961998	878	6	4.4412
OR2T35	6	0.0099713	0.044791	0.961998	879	4	6.3063
REG3A	6	0.0099766	0.044815	0.961998	880	5	5.844
SH3GL3	6	0.0099877	0.04487	0.961998	881	4	-1.6533
KRTAP26-1	6	0.0099903	0.044878	0.961998	882	4	5.22
C17orf62	6	0.0099968	0.044905	0.961998	883	5	4.1473
hsa-mir-4656	4	0.010015	0.033603	0.951701	884	4	6.9721
SPPL2A	6	0.010024	0.045015	0.961998	885	5	5.815
NOM1	6	0.010041	0.045079	0.961998	886	4	3.9519
hsa-mir-1237	3	0.010068	0.026972	0.951701	887	3	3.6592
HSD17B8	6	0.010074	0.045212	0.961998	888	5	5.7549
TTC39A	6	0.010095	0.04531	0.961998	889	5	4.7613
NPTXR	4	0.010125	0.033953	0.951701	890	3	0.39828
SLC17A9	6	0.010128	0.045435	0.961998	891	4	2.674
NFATC3	6	0.010145	0.045513	0.961998	892	5	5.9577
EDA	5	0.010151	0.040211	0.952794	893	5	2.972
BMPR2	5	0.010176	0.040311	0.954085	894	4	5.5673
EIF4E1B	6	0.010212	0.045768	0.961998	895	6	4.6151
SLC29A4	6	0.010212	0.045768	0.961998	896	6	5.4792
PTGES3	6	0.010212	0.045768	0.961998	897	6	1.7053
TYW1	6	0.010212	0.045768	0.961998	898	6	4.0482
PRKCDBP	6	0.010218	0.045791	0.961998	899	4	3.1443
MCTP2	6	0.010254	0.045926	0.961998	900	2	-2.1514
hsa-mir-568	4	0.010268	0.034411	0.951701	901	4	-0.0268
CALU	5	0.010278	0.040695	0.955132	902	3	1.7809
KIT	6	0.010289	0.046066	0.961998	903	5	5.3952
TRNAU1AP	6	0.010308	0.046143	0.961998	904	4	-1
HOMER3	5	0.010316	0.040818	0.955132	905	4	5.4733
hsa-mir-7845	4	0.010317	0.034588	0.951701	906	4	4.6661
KCNG4	6	0.010348	0.046321	0.961998	907	5	4.3355
INSL5	6	0.010353	0.046338	0.961998	908	5	5.9206
OR8D2	6	0.010375	0.046436	0.961998	909	5	5.2637
LOC100132146	6	0.010381	0.046458	0.961998	910	5	5.5245
LYPLAL1	5	0.010391	0.041089	0.958211	911	4	5.7947
hsa-mir-6769a	3	0.010392	0.027813	0.951701	912	3	5.7955
MATN4	6	0.010394	0.046515	0.961998	913	4	5.9293
C8orf4	6	0.010414	0.046586	0.961998	914	2	-0.67486
TRMT61A	6	0.010434	0.046661	0.961998	915	4	3.4622
hsa-mir-4724	4	0.01046	0.035062	0.951701	916	3	4.1351
C19orf81	6	0.010468	0.046802	0.961998	917	5	3.5839
JOSD2	6	0.010469	0.046804	0.961998	918	6	5.6065
LDB1	6	0.010485	0.046876	0.961998	919	5	6.1631
SFI1	6	0.010521	0.047028	0.961998	920	5	3.5376
KRT76	6	0.010528	0.047058	0.961998	921	5	4.2155
LMO4	6	0.01053	0.047064	0.961998	922	5	6.0947
hsa-mir-1287	4	0.01054	0.035327	0.951701	923	3	6.488
LARP4	5	0.010554	0.041701	0.961998	924	2	-0.31607
EAF1	6	0.010564	0.047197	0.961998	925	6	4.5712
PVRL4	6	0.010617	0.047409	0.961998	926	4	5.9747
CCDC148	6	0.010629	0.04746	0.961998	927	5	4.2935
DNER	6	0.010632	0.047475	0.961998	928	6	4.6013
ZNF624	6	0.010646	0.047532	0.961998	929	4	2.3056
TFEB	6	0.010649	0.047545	0.961998	930	4	4.7599
LYZ	5	0.01065	0.04204	0.961998	931	5	4.2344
TMC1	5	0.010687	0.042164	0.961998	932	4	5.0675
ZNF30	6	0.010699	0.047751	0.961998	933	5	6.0319
SLC1A2	6	0.010709	0.047786	0.961998	934	6	3.6801
PAK4	5	0.010728	0.042305	0.961998	935	2	-0.77785
OOEP	6	0.010733	0.047875	0.961998	936	5	6.0072
BMP4	6	0.010734	0.047883	0.961998	937	4	0.99425
RFX1	6	0.010756	0.047962	0.961998	938	6	3.5185
C11orf94	6	0.010768	0.048009	0.961998	939	6	4.5107
hsa-mir-3167	3	0.010784	0.02882	0.951701	940	3	1.8269
MANF	6	0.010799	0.048125	0.961998	941	3	1.0644
hsa-mir-140	4	0.0108	0.036124	0.951701	942	4	7.0406
MEOX2	6	0.010816	0.048199	0.961998	943	6	4.7451
LMF1	6	0.010845	0.048308	0.961998	944	3	2.9337
CLN8	6	0.010849	0.048319	0.961998	945	6	3.852
SMPD2	5	0.010875	0.042814	0.961998	946	5	1.6842
ADAM11	6	0.010886	0.048472	0.961998	947	6	4.0906
VAV2	6	0.010902	0.048529	0.961998	948	5	5.8372
hsa-mir-889	4	0.010909	0.036448	0.951701	949	3	5.0693
TTPA	5	0.010932	0.04303	0.961998	950	3	2.0414
JARID2	6	0.010944	0.048703	0.961998	951	5	5.0148
TBC1D9	6	0.010973	0.048809	0.961998	952	4	5.3455
CASP10	6	0.010975	0.048822	0.961998	953	4	5.369
LIPF	6	0.011	0.048916	0.961998	954	6	1.983
HIST1H2BI	6	0.011	0.048921	0.961998	955	5	3.5023
hsa-mir-6715a	4	0.01101	0.036751	0.951701	956	4	5.7568
KCTD1	6	0.011019	0.048992	0.961998	957	5	5.231
VSIG2	6	0.011046	0.049096	0.961998	958	5	5.9558
hsa-mir-4452	4	0.011052	0.036894	0.951701	959	3	6.8036
LONRF2	6	0.011054	0.04912	0.961998	960	3	2.4248
COX7A2L	6	0.011084	0.049249	0.961998	961	6	1.6013
LCN6	6	0.011088	0.049269	0.961998	962	3	0.028046
OGT	6	0.011095	0.049294	0.961998	963	4	1.2368
ENKUR	6	0.011098	0.049307	0.961998	964	5	4.9347
PTBP2	6	0.011107	0.049349	0.961998	965	2	-1.2556
PSMD13	6	0.011113	0.049369	0.961998	966	6	0.86199
SCARA5	6	0.011113	0.049369	0.961998	967	5	5.9801
OR52E4	6	0.011127	0.049429	0.961998	968	5	4.5524
SAA1	5	0.011131	0.043783	0.961998	969	5	3.1692
COMMD8	6	0.011145	0.049506	0.961998	970	4	6.1834
EMD	6	0.011202	0.049735	0.961998	971	6	2.5961
DZIP1L	6	0.011213	0.049782	0.961998	972	6	4.112
KREMEN2	6	0.011214	0.049784	0.961998	973	2	-1.2577
ART1	5	0.011235	0.044136	0.961998	974	3	3.2311
CYB5D2	6	0.011265	0.050001	0.961998	975	6	6.0581
SLC6A18	5	0.011271	0.044263	0.961998	976	5	5.1874
TNRC18	5	0.011305	0.044386	0.961998	977	5	2.0503
SNAP23	6	0.011333	0.05026	0.961998	978	3	-0.42846
ZNF764	5	0.011339	0.044504	0.961998	979	4	-0.02564
ZNF229	6	0.011384	0.050468	0.961998	980	3	3.5499
TREX1	6	0.011394	0.050509	0.961998	981	5	6.2404
MAP1B	6	0.011436	0.050666	0.961998	982	2	-1.5774
FGF10	6	0.011437	0.050673	0.961998	983	5	5.8151
SNX12	6	0.011463	0.050767	0.961998	984	3	0.1995
ZNF385D	6	0.01148	0.050838	0.961998	985	4	4.0873
GDF10	5	0.011487	0.045012	0.961998	986	2	-0.68189
CLDN1	6	0.011512	0.050957	0.961998	987	6	5.0603
SOX5	6	0.011512	0.050957	0.961998	988	6	3.5329
CT47A1	6	0.011512	0.050957	0.961998	989	6	5.325
COPB1	6	0.011512	0.050957	0.961998	990	6	2.1082
CORO7-PAM16	6	0.011512	0.050957	0.961998	991	6	4.1932
C22orf15	6	0.011512	0.050957	0.961998	992	6	1.7829
USF1	6	0.011512	0.050957	0.961998	993	6	2.3249
C10orf129	6	0.011513	0.050963	0.961998	994	5	6.4688
ZNFX1	6	0.011528	0.051017	0.961998	995	5	6.1483
DYM	5	0.011531	0.04517	0.961998	996	4	3.2968
HIF1AN	6	0.011533	0.051036	0.961998	997	4	-0.0021312
KIAA0141	6	0.011571	0.051209	0.961998	998	5	4.1644
LRRC2	5	0.011575	0.045325	0.961998	999	2	-2.2133
GAGE1	6	0.011604	0.051351	0.961998	1000	5	4.4744
C6orf57	6	0.011622	0.051419	0.961998	1001	5	4.1052
TCEANC	6	0.01164	0.051494	0.961998	1002	4	0.015443
USP34	6	0.01165	0.051526	0.961998	1003	6	3.0949
APOBEC3D	6	0.011657	0.051553	0.961998	1004	3	2.1251
FAHD1	5	0.011664	0.04562	0.961998	1005	3	2.6491
C2	6	0.01167	0.051602	0.961998	1006	4	1.8584
ENSA	6	0.011675	0.051619	0.961998	1007	4	4.6008
S100A3	6	0.011688	0.05167	0.961998	1008	4	5.1217
SNRPD3	3	0.011691	0.031093	0.951701	1009	1	-0.31607
TMEM63C	6	0.011691	0.051686	0.961998	1010	6	5.3735
ANKRD45	6	0.011693	0.051691	0.961998	1011	5	4.1639
PPM1F	6	0.011717	0.051786	0.961998	1012	5	4.657
ABCB9	6	0.011721	0.051798	0.961998	1013	4	6.2316
PEMT	6	0.011733	0.051837	0.961998	1014	3	-0.06015
AXIN2	6	0.011746	0.0519	0.961998	1015	3	1.8867
MARCH7	6	0.011766	0.051973	0.961998	1016	4	4.3847
ADRA2A	5	0.01177	0.046014	0.961998	1017	5	5.0526
SCGB1C1	3	0.011771	0.031285	0.951701	1018	1	-0.42702
UTP23	5	0.011797	0.046109	0.961998	1019	3	0.0099487
XPOT	6	0.011799	0.052102	0.961998	1020	3	-0.36062
ZCCHC4	5	0.011812	0.046164	0.961998	1021	5	1.5878
NABP2	6	0.011823	0.052201	0.961998	1022	4	5.8801
ZNF721	5	0.011842	0.046272	0.961998	1023	3	-0.9407
hsa-mir-6856	4	0.011864	0.039406	0.952075	1024	2	3.7237
CHKB	6	0.011868	0.052373	0.961998	1025	5	5.8727
SGOL2	5	0.011873	0.046382	0.961998	1026	2	-1.8235
CCNY	5	0.011886	0.046425	0.961998	1027	3	0.49778
GALE	6	0.011897	0.052482	0.961998	1028	6	1.5125
hsa-mir-3529	4	0.011903	0.03953	0.952075	1029	2	3.0181
NLRP12	6	0.011906	0.052515	0.961998	1030	3	0.45985
OR4F6	5	0.011916	0.046523	0.961998	1031	4	5.8493
TXNDC16	6	0.011917	0.05256	0.961998	1032	4	2.4933
STIP1	5	0.011931	0.046576	0.961998	1033	5	4.1386
KCNA4	6	0.011959	0.05272	0.961998	1034	5	3.7126
CENPC	4	0.011972	0.039746	0.952075	1035	4	6.1887
TRAK1	5	0.012002	0.046827	0.961998	1036	3	3.1731
SNTN	6	0.012004	0.052902	0.961998	1037	5	6.0314
CALM3	6	0.012007	0.052909	0.961998	1038	4	4.9288
ATRIP	6	0.012012	0.052939	0.961998	1039	5	-0.038765
hsa-mir-6722	4	0.012032	0.039931	0.952075	1040	3	6.3675
HEBP2	6	0.012091	0.053249	0.961998	1041	6	4.3767
THNSL1	6	0.0121	0.053283	0.961998	1042	4	4.5899
TMED1	6	0.012119	0.053356	0.961998	1043	3	0.1555
OPN3	6	0.012143	0.053447	0.961998	1044	5	5.9331
HLA-DPA1	6	0.01217	0.053538	0.961998	1045	5	3.8743
C11orf71	6	0.012172	0.053545	0.961998	1046	4	2.295
DIABLO	5	0.01218	0.047463	0.961998	1047	4	4.0265
GNG11	5	0.012202	0.047532	0.961998	1048	5	6.4388
MFRP	6	0.012225	0.053762	0.961998	1049	5	5.1491
AKAP8	6	0.012241	0.053833	0.961998	1050	6	3.134
GRIA1	5	0.012241	0.04767	0.961998	1051	2	-1.8743
hsa-mir-3135b	3	0.012251	0.032494	0.951701	1052	2	1.768
MGAM	6	0.012265	0.053924	0.961998	1053	6	3.1546
MC5R	6	0.012275	0.05396	0.961998	1054	5	5.7939
RBM38	6	0.012279	0.053973	0.961998	1055	2	-2.9549
ARRDC1	5	0.012317	0.047945	0.961998	1056	5	0.60221
GPRASP1	6	0.012323	0.054154	0.961998	1057	5	4.7436
IPO5	6	0.012344	0.054233	0.961998	1058	6	1.7443
TMEM173	6	0.012347	0.054243	0.961998	1059	6	4.6854
R3HDM4	5	0.012348	0.048054	0.961998	1060	4	0.30976
ACBD3	5	0.012368	0.048127	0.961998	1061	4	3.2162
RPS27	4	0.012381	0.041009	0.958211	1062	3	-0.31607
MANEAL	6	0.012383	0.054383	0.961998	1063	4	5.595
CHDH	6	0.012385	0.054391	0.961998	1064	4	1.0334
PRDX2	5	0.012399	0.04824	0.961998	1065	4	5.5012
hsa-mir-4768	4	0.0124	0.041065	0.958211	1066	4	4.4767
SEC14L4	5	0.012408	0.048266	0.961998	1067	5	3.7645
DKK3	5	0.012412	0.048289	0.961998	1068	4	0.42353
SCG3	5	0.012435	0.04838	0.961998	1069	5	2.7191
PDE8B	6	0.012457	0.054695	0.961998	1070	5	4.9409
CABLES1	5	0.012462	0.048469	0.961998	1071	4	3.5376
ZNF600	6	0.012462	0.054719	0.961998	1072	5	5.2006
DAXX	5	0.012463	0.048474	0.961998	1073	1	-0.85802
DCLK2	6	0.012466	0.054735	0.961998	1074	4	6.2831
ST8SIA2	6	0.012487	0.054835	0.961998	1075	5	5.8704
TAF1	6	0.012491	0.054848	0.961998	1076	6	2.4836
OR5I1	6	0.01253	0.054999	0.961998	1077	5	5.6606
hsa-mir-196b	4	0.012533	0.041475	0.961813	1078	4	5.0492
CLPSL1	6	0.012544	0.055051	0.961998	1079	6	4.724
TMEM170B	6	0.012545	0.055053	0.961998	1080	5	1.8277
FAM72D	2	0.012551	0.02362	0.951701	1081	2	6.9796
GLOD4	6	0.012598	0.055267	0.961998	1082	4	4.4067
UBE2R2	6	0.012646	0.05545	0.961998	1083	4	5.9104
IFIT1B	6	0.012659	0.055502	0.961998	1084	6	2.3127
hsa-mir-4258	3	0.012681	0.033562	0.951701	1085	3	5.5945
NTSR2	6	0.012693	0.055634	0.961998	1086	5	3.8977
LRRC4C	6	0.012704	0.055684	0.961998	1087	4	-0.18636
CXCR5	6	0.01271	0.055706	0.961998	1088	2	-1.2681
WHSC1	5	0.01271	0.049348	0.961998	1089	5	1.9477
ALYREF	6	0.012718	0.05574	0.961998	1090	3	3.051
ZNF536	5	0.012731	0.049417	0.961998	1091	3	0.05561
CACNA1A	6	0.012738	0.055835	0.961998	1092	4	6.0724
FMO4	5	0.012751	0.049485	0.961998	1093	4	5.0109
HIST1H1A	6	0.012758	0.055913	0.961998	1094	5	3.2085
PRAF2	6	0.012773	0.055975	0.961998	1095	5	4.3474
DAZAP2	6	0.01278	0.055999	0.961998	1096	3	3.5866
hsa-mir-548j	4	0.012825	0.042356	0.961998	1097	4	5.2311
hsa-mir-3692	4	0.012882	0.042536	0.961998	1098	3	6.4379
hsa-mir-6784	3	0.012907	0.034145	0.951701	1099	2	3.5548
COX19	6	0.012927	0.056566	0.961998	1100	3	1.9766
ACTL6B	6	0.012929	0.056574	0.961998	1101	5	5.0454
CECR5	5	0.012933	0.050105	0.961998	1102	3	2.442
DDO	6	0.01297	0.05675	0.961998	1103	3	2.269
N4BP3	6	0.012985	0.056802	0.961998	1104	3	-0.75907
PLCL2	6	0.012988	0.056817	0.961998	1105	5	5.8112
RD3L	6	0.012994	0.056832	0.961998	1106	6	4.9003
TRPV2	6	0.012994	0.056832	0.961998	1107	6	3.9283
CLMN	6	0.012994	0.056832	0.961998	1108	6	5.3273
DCAF17	6	0.012994	0.056832	0.961998	1109	6	4.5264
PNLIPRP2	6	0.012994	0.056832	0.961998	1110	6	5.4283
BBIP1	6	0.012994	0.056832	0.961998	1111	6	3.9925
FLOT1	6	0.012994	0.056832	0.961998	1112	6	4.1949
NUTM2F	6	0.013014	0.056904	0.961998	1113	5	4.8978
SRXN1	6	0.013024	0.05694	0.961998	1114	3	0.3945
HIST3H2A	5	0.013034	0.05046	0.961998	1115	4	3.232
CACNA1H	6	0.013077	0.057147	0.961998	1116	4	2.5541
STARD8	6	0.013084	0.057167	0.961998	1117	5	4.485
SNX6	6	0.013131	0.057362	0.961998	1118	5	4.9617
DOCK4	5	0.01318	0.050981	0.961998	1119	4	6.2747
POLM	6	0.013183	0.057567	0.961998	1120	3	1.6527
IL7R	5	0.013185	0.050998	0.961998	1121	5	2.3323
CBWD1	5	0.013196	0.051031	0.961998	1122	5	0.51523
TSPEAR	6	0.013204	0.057653	0.961998	1123	6	4.576
MARCH11	6	0.013221	0.057718	0.961998	1124	4	4.2878
SNX27	6	0.013234	0.057771	0.961998	1125	5	5.598
ECSIT	6	0.013236	0.057781	0.961998	1126	4	3.2968
IFNA8	6	0.01327	0.057908	0.961998	1127	3	-0.68497
ZNF628	6	0.013275	0.057932	0.961998	1128	6	5.8349
FMNL1	6	0.013277	0.057937	0.961998	1129	5	6.1631
ANAPC13	6	0.013289	0.057991	0.961998	1130	2	-2.8962
SOCS7	6	0.013327	0.058133	0.961998	1131	5	4.1326
PSME1	6	0.013329	0.058145	0.961998	1132	5	3.1493
RNF20	6	0.01333	0.058149	0.961998	1133	4	4.1274
LSR	6	0.013394	0.058393	0.961998	1134	6	5.0741
TMOD4	6	0.013396	0.0584	0.961998	1135	5	5.5684
ACBD6	6	0.013396	0.058402	0.961998	1136	2	-0.44562
CALM2	5	0.013397	0.051724	0.961998	1137	4	0.98331
PLEKHA5	6	0.013403	0.05843	0.961998	1138	5	0.43125
HNRNPD	6	0.013425	0.05852	0.961998	1139	4	4.3997
SHISA2	6	0.013446	0.058598	0.961998	1140	5	4.9074
ZNRF2	6	0.013449	0.058612	0.961998	1141	3	2.7051
MMS19	6	0.013452	0.058621	0.961998	1142	5	5.7796
HIPK3	6	0.013497	0.058798	0.961998	1143	6	5.2088
CRIP1	6	0.013499	0.058804	0.961998	1144	3	3.144
hsa-mir-3670-1	3	0.013502	0.035621	0.951701	1145	3	5.8069
CD177	6	0.013502	0.058823	0.961998	1146	3	0.82998
HSD3B7	6	0.013521	0.058896	0.961998	1147	5	2.3879
TAS2R5	6	0.013549	0.059005	0.961998	1148	6	2.6806
ARFIP1	6	0.013555	0.059026	0.961998	1149	3	1.2176
ZNF682	5	0.013581	0.052365	0.961998	1150	5	0.99298
HPRT1	5	0.013581	0.052365	0.961998	1151	5	2.8991
KIRREL	6	0.01361	0.059251	0.961998	1152	4	4.8918
SEMA6B	6	0.013618	0.059271	0.961998	1153	3	2.7027
SMKR1	6	0.013618	0.059272	0.961998	1154	4	4.7599
LOC391322	6	0.013628	0.059307	0.961998	1155	6	3.2864
hsa-mir-4660	3	0.013634	0.035956	0.951701	1156	3	5.3438
GADD45GIP1	4	0.013643	0.044848	0.961998	1157	2	-0.31607
OSBPL6	5	0.01366	0.052623	0.961998	1158	2	-1.5656
CDY1	6	0.013672	0.059486	0.961998	1159	5	4.8206
C9orf50	6	0.013714	0.059647	0.961998	1160	4	3.6638
FAM53C	6	0.013715	0.059648	0.961998	1161	4	1.348
RND2	6	0.013726	0.05968	0.961998	1162	6	4.1712
OR2M7	6	0.013726	0.05968	0.961998	1163	6	0.96704
GOLGA3	6	0.01374	0.059737	0.961998	1164	5	3.7702
ASAH2B	6	0.013752	0.059784	0.961998	1165	3	1.3985
AARSD1	6	0.013798	0.059982	0.961998	1166	4	5.9958
CLDN22	6	0.0138	0.059986	0.961998	1167	6	2.5956
NAA20	4	0.01382	0.045405	0.961998	1168	2	-0.31607
COTL1	6	0.013862	0.060229	0.961998	1169	4	5.9085
KRTAP22-2	6	0.013864	0.060233	0.961998	1170	6	3.4473
IL25	6	0.0139	0.060382	0.961998	1171	6	1.6067
CLYBL	6	0.013927	0.060509	0.961998	1172	3	2.9506
NVL	5	0.013941	0.05361	0.961998	1173	3	3.1846
HTR5A	6	0.01396	0.060634	0.961998	1174	4	4.3461
HSPA5	5	0.013973	0.053714	0.961998	1175	4	3.6006
ABLIM1	6	0.014022	0.060867	0.961998	1176	5	4.5983
ASAH2	6	0.014034	0.060918	0.961998	1177	4	2.4954
CYP2C18	6	0.014082	0.06111	0.961998	1178	4	3.433
HRH4	6	0.014087	0.06113	0.961998	1179	2	-4.1912
SSBP2	6	0.0141	0.061165	0.961998	1180	5	4.7884
GDAP2	6	0.014105	0.061184	0.961998	1181	2	-0.95129
hsa-mir-6854	4	0.014113	0.046304	0.961998	1182	4	5.7028
hsa-mir-5193	4	0.014126	0.046359	0.961998	1183	3	6.3436
FAM111A	6	0.014129	0.061277	0.961998	1184	6	2.594
ITM2C	6	0.014132	0.061287	0.961998	1185	5	4.6152
SUN3	6	0.014169	0.061433	0.961998	1186	5	5.0642
NDST2	6	0.014203	0.061578	0.961998	1187	6	4.0936
ADAMTSL4	6	0.01421	0.061607	0.961998	1188	4	6.0577
PFAS	6	0.014211	0.061609	0.961998	1189	4	3.0632
GRIPAP1	6	0.014214	0.061624	0.961998	1190	5	4.2278
TIA1	6	0.014236	0.061706	0.961998	1191	5	4.6733
RPS6	5	0.01425	0.054686	0.961998	1192	4	5.1477
hsa-mir-648	4	0.014271	0.046794	0.961998	1193	4	4.6182
UBXN1	4	0.014281	0.046823	0.961998	1194	3	2.8134
hsa-mir-323b	4	0.014313	0.046914	0.961998	1195	4	3.9804
ANKRD66	6	0.014339	0.062111	0.961998	1196	4	5.7742
RBM10	4	0.014379	0.047123	0.961998	1197	3	2.8604
IGF1R	6	0.014388	0.062317	0.961998	1198	4	5.8034
GPR55	6	0.014406	0.062387	0.961998	1199	3	-1.207
CHRNA6	5	0.014416	0.055277	0.961998	1200	4	5.4305
ZDHHC24	6	0.014441	0.062524	0.961998	1201	3	3.2845
GLYCTK	6	0.014459	0.062584	0.961998	1202	5	4.1984
GABRD	6	0.014512	0.062788	0.961998	1203	4	2.4058
FABP6	6	0.01457	0.063013	0.961998	1204	6	-0.073908
CCNO	6	0.01457	0.063013	0.961998	1205	6	4.6938
ZMAT1	6	0.01457	0.063013	0.961998	1206	6	3.3143
C2CD4D	6	0.01457	0.063013	0.961998	1207	6	3.0759
MB	6	0.014577	0.063044	0.961998	1208	4	3.7601
PRIMA1	6	0.014581	0.06306	0.961998	1209	5	3.9468
PCBD2	6	0.014604	0.063143	0.961998	1210	4	3.8989
PDCD10	5	0.014608	0.055938	0.961998	1211	4	5.4729
SPTA1	6	0.01461	0.063162	0.961998	1212	4	5.7628
TTC7A	6	0.014649	0.063325	0.961998	1213	5	5.662
OR13J1	5	0.014679	0.05619	0.961998	1214	3	0.21089
RNF14	6	0.014683	0.063465	0.961998	1215	5	5.358
ADD3	6	0.014698	0.063525	0.961998	1216	5	5.0806
RET	5	0.014704	0.056276	0.961998	1217	5	3.4919
FAM32A	3	0.014741	0.038744	0.951701	1218	3	2.2205
SMPDL3A	5	0.014759	0.056477	0.961998	1219	5	5.3267
DMP1	6	0.014778	0.063829	0.961998	1220	5	4.1804
hsa-mir-4286	4	0.014778	0.048342	0.961998	1221	1	-3.6988
PGM1	6	0.014784	0.063862	0.961998	1222	5	4.7233
ELAVL2	6	0.014792	0.06389	0.961998	1223	5	3.8859
hsa-mir-1236	3	0.014809	0.038893	0.951701	1224	2	2.4924
STON1	6	0.014814	0.063967	0.961998	1225	5	6.1021
THRSP	6	0.014816	0.063973	0.961998	1226	4	2.1904
CHD1L	6	0.014831	0.064027	0.961998	1227	3	-0.98273
FAM96B	3	0.014862	0.039023	0.951701	1228	3	-0.31607
TMEM164	6	0.014865	0.064165	0.961998	1229	5	5.9827
STK24	6	0.014885	0.064241	0.961998	1230	5	5.7915
LOC100287534	2	0.014888	0.027832	0.951701	1231	2	8.0601
CLIC2	6	0.014901	0.064317	0.961998	1232	4	2.6406
TWSG1	6	0.014906	0.064331	0.961998	1233	4	5.7286
TRIP12	6	0.014916	0.064364	0.961998	1234	4	3.6469
DERL3	6	0.014952	0.064508	0.961998	1235	6	3.409
ACLY	6	0.014955	0.064521	0.961998	1236	4	3.517
MMP28	6	0.014956	0.064524	0.961998	1237	4	5.7034
AQP5	6	0.014977	0.064599	0.961998	1238	4	2.867
PNKD	6	0.01499	0.06466	0.961998	1239	4	1.8225
CCIN	6	0.015002	0.064713	0.961998	1240	6	5.0481
CGA	6	0.015008	0.064739	0.961998	1241	6	3.573
BTBD8	6	0.015026	0.064813	0.961998	1242	6	2.2495
ITIH4	6	0.015042	0.064877	0.961998	1243	4	5.8082
ASB15	6	0.015096	0.065086	0.961998	1244	5	4.0559
RUNX3	6	0.015105	0.065116	0.961998	1245	5	5.7566
RNF223	6	0.015121	0.065173	0.961998	1246	3	3.1355
POP5	5	0.015122	0.057755	0.961998	1247	3	-1.3757
ZNF648	6	0.015123	0.065181	0.961998	1248	5	5.8921
hsa-mir-147b	4	0.015132	0.049476	0.961998	1249	2	0.75032
ETV3	6	0.015178	0.065397	0.961998	1250	4	3.0794
WNT8A	5	0.01519	0.057978	0.961998	1251	5	5.2255
hsa-mir-6716	3	0.015208	0.039873	0.952075	1252	3	5.9592
CHAT	5	0.015211	0.058067	0.961998	1253	2	-0.14565
TMEM132B	6	0.015221	0.065558	0.961998	1254	6	3.603
hsa-mir-320b-2	4	0.015236	0.049758	0.961998	1255	4	3.059
KLHL25	6	0.015243	0.065641	0.961998	1256	5	5.0523
OTOP3	6	0.015255	0.065682	0.961998	1257	5	4.6385
NOX1	6	0.015259	0.065701	0.961998	1258	2	-0.15071
PKP3	6	0.015282	0.065788	0.961998	1259	5	3.7171
MICAL3	6	0.015306	0.065866	0.961998	1260	6	0.58901
RGS2	6	0.015309	0.065875	0.961998	1261	4	3.086
hsa-mir-1323	4	0.015322	0.050022	0.961998	1262	4	4.1549
hsa-mir-4519	4	0.015322	0.050022	0.961998	1263	3	4.2
UTP11L	6	0.01533	0.065938	0.961998	1264	4	2.1313
RPL38	4	0.015345	0.050086	0.961998	1265	1	-0.65068
GH2	6	0.015345	0.065994	0.961998	1266	4	4.5207
FKBP5	6	0.015353	0.066023	0.961998	1267	4	3.0778
PATE2	6	0.015355	0.066029	0.961998	1268	4	5.529
hsa-mir-1292	4	0.015377	0.050178	0.961998	1269	3	6.4611
ACTRT2	6	0.015399	0.066198	0.961998	1270	5	3.2642
SDF2	6	0.015415	0.066257	0.961998	1271	2	-1.5573
PRKCSH	6	0.015416	0.066262	0.961998	1272	6	1.5792
LRP5L	5	0.015432	0.058846	0.961998	1273	3	0.63478
ECSCR	6	0.015464	0.066452	0.961998	1274	5	4.5983
C4orf51	6	0.015468	0.066466	0.961998	1275	5	3.7248
AMT	6	0.0155	0.0666	0.961998	1276	5	3.7659
hsa-mir-3609	4	0.015519	0.050614	0.961998	1277	3	6.5075
OPN5	6	0.015521	0.066691	0.961998	1278	4	-0.15052
HVCN1	5	0.015525	0.059178	0.961998	1279	5	2.2509
SAE1	5	0.015525	0.059178	0.961998	1280	5	3.0387
PABPC1	5	0.015525	0.059178	0.961998	1281	5	-0.81017
TRIM13	5	0.015525	0.059178	0.961998	1282	5	3.272
NAPEPLD	5	0.015525	0.059178	0.961998	1283	5	1.4462
AGBL2	6	0.015574	0.066894	0.961998	1284	5	3.3887
CLSTN1	6	0.015586	0.066935	0.961998	1285	5	5.5905
OTUB1	6	0.015593	0.066961	0.961998	1286	6	2.5414
MAT2B	6	0.015629	0.067097	0.961998	1287	3	3.4375
LOC401052	6	0.01564	0.067135	0.961998	1288	5	3.921
CNPY4	6	0.01568	0.067285	0.961998	1289	3	1.7637
PLA2G7	6	0.015685	0.0673	0.961998	1290	3	-1.2468
FAXC	5	0.015698	0.059805	0.961998	1291	1	-2.1456
DZANK1	6	0.015706	0.067379	0.961998	1292	4	5.6223
hsa-mir-4791	4	0.015735	0.051294	0.961998	1293	2	1.1761
ZNF101	6	0.015739	0.067492	0.961998	1294	6	0.94222
hsa-mir-1252	2	0.015747	0.029402	0.951701	1295	2	6.5255
hsa-mir-4472-2	4	0.015749	0.051343	0.961998	1296	2	3.442
STK36	6	0.015754	0.067553	0.961998	1297	6	4.9255
CHST14	4	0.01577	0.051415	0.961998	1298	3	-0.31607
CSDC2	6	0.015786	0.067684	0.961998	1299	4	5.7107
S1PR4	5	0.015797	0.060131	0.961998	1300	3	3.1299
EPC2	6	0.015839	0.067869	0.961998	1301	1	-3.5054
ULBP3	6	0.015852	0.067921	0.961998	1302	5	5.9233
hsa-mir-6745	4	0.015867	0.051716	0.961998	1303	3	4.2596
PMF1	4	0.015868	0.051717	0.961998	1304	4	2.8558
DSC3	6	0.015868	0.067985	0.961998	1305	6	0.99856
C14orf183	6	0.015893	0.06807	0.961998	1306	3	1.3497
PRICKLE4	6	0.0159	0.068101	0.961998	1307	6	4.4279
DSP	6	0.015907	0.068134	0.961998	1308	5	5.6514
CAMKK2	6	0.01591	0.068146	0.961998	1309	5	5.9273
M6PR	6	0.015915	0.068164	0.961998	1310	4	3.9422
TSC22D4	6	0.015918	0.068173	0.961998	1311	5	4.0333
ISX	5	0.015921	0.060566	0.961998	1312	4	3.126
SLC35F1	6	0.015945	0.068275	0.961998	1313	5	5.7759
HPS1	6	0.015946	0.068278	0.961998	1314	4	4.0858
NPAS4	5	0.015963	0.060721	0.961998	1315	3	2.0657
FCER1A	6	0.015971	0.068375	0.961998	1316	5	4.7199
GIN1	6	0.015973	0.068379	0.961998	1317	5	3.6846
UBAC1	5	0.015983	0.060787	0.961998	1318	3	0.85371
FPR2	6	0.015985	0.068425	0.961998	1319	5	3.7401
KCNH5	6	0.015995	0.068463	0.961998	1320	6	5.4446
OR51G1	6	0.015999	0.068474	0.961998	1321	2	-1.1908
MACF1	6	0.016014	0.068536	0.961998	1322	5	4.3264
LRP12	5	0.016017	0.060903	0.961998	1323	4	3.7303
PLD1	6	0.016052	0.068677	0.961998	1324	4	3.721
SAMD11	6	0.016058	0.068695	0.961998	1325	4	5.8323
GALC	5	0.016089	0.061153	0.961998	1326	5	5.0246
DEFA1	6	0.016095	0.068828	0.961998	1327	5	4.7884
TTC36	6	0.016105	0.068861	0.961998	1328	5	2.162
PLCXD1_X	6	0.016165	0.069092	0.961998	1329	5	5.9436
hsa-mir-5695	4	0.016195	0.052679	0.961998	1330	2	-0.91546
STOML3	6	0.016211	0.069252	0.961998	1331	4	1.031
IMPDH1	4	0.016214	0.05274	0.961998	1332	3	2.8354
DMXL1	5	0.016241	0.061716	0.961998	1333	4	3.2211
KCNS2	5	0.016247	0.061737	0.961998	1334	5	2.5699
ABHD8	6	0.016264	0.069439	0.961998	1335	3	-0.54148
ASPDH	5	0.016273	0.06182	0.961998	1336	3	0.77761
hsa-mir-1972-1	3	0.016281	0.042529	0.961998	1337	2	3.4695
COL6A3	6	0.01629	0.069553	0.961998	1338	6	4.3894
MDP1	6	0.01629	0.069553	0.961998	1339	6	1.0901
ZDHHC19	6	0.01629	0.069553	0.961998	1340	6	1.7298
NANOS2	6	0.01629	0.069553	0.961998	1341	6	4.4375
DHRS13	6	0.01629	0.069553	0.961998	1342	6	2.7298
DCHS1	6	0.01629	0.069553	0.961998	1343	6	3.3863
DAPK1	6	0.01629	0.069553	0.961998	1344	6	1.5191
BSG	6	0.01629	0.069553	0.961998	1345	6	4.6912
IGDCC4	6	0.01629	0.069553	0.961998	1346	6	1.9684
DNASE1L3	6	0.016292	0.069559	0.961998	1347	3	2.0992
KANK4	5	0.016306	0.061944	0.961998	1348	5	4.165
RIMBP3C	2	0.016309	0.030345	0.951701	1349	2	6.7386
UBA7	6	0.016317	0.069652	0.961998	1350	3	1.6439
GPN2	5	0.01634	0.062057	0.961998	1351	3	0.028858
ARFGEF1	5	0.016361	0.062131	0.961998	1352	4	1.2173
HCRT	6	0.016373	0.069883	0.961998	1353	5	5.8061
PIK3R6	5	0.016405	0.062296	0.961998	1354	2	-0.8847
BLOC1S6	6	0.01647	0.070264	0.961998	1355	4	1.9664
HTR3D	6	0.016476	0.070281	0.961998	1356	4	4.1748
CANT1	6	0.016486	0.070318	0.961998	1357	5	5.8168
hsa-mir-4290	4	0.016515	0.053646	0.961998	1358	4	6.0575
SERPINA3	6	0.016519	0.070445	0.961998	1359	3	-0.85097
UNC13A	6	0.016529	0.070484	0.961998	1360	5	5.1976
PDE8A	6	0.016568	0.070605	0.961998	1361	4	6.151
NKX2-2	5	0.016587	0.062945	0.961998	1362	3	1.268
S1PR5	5	0.016596	0.062977	0.961998	1363	5	1.3935
GPR125	5	0.016618	0.063049	0.961998	1364	5	2.5254
MICB	6	0.016635	0.070849	0.961998	1365	2	-0.75889
SLC23A3	6	0.016657	0.070936	0.961998	1366	3	0.55475
C14orf79	5	0.016671	0.063223	0.961998	1367	3	0.053343
ATP6V0D2	6	0.016673	0.07099	0.961998	1368	4	2.91
ASIC5	6	0.016683	0.071025	0.961998	1369	5	4.154
ATR	5	0.016688	0.063274	0.961998	1370	4	1.5071
VENTX	6	0.016688	0.071047	0.961998	1371	3	1.6119
hsa-mir-4302	4	0.016693	0.054177	0.961998	1372	4	6.3162
GALNT8	6	0.016706	0.071119	0.961998	1373	5	5.7494
MRC2	6	0.016714	0.071146	0.961998	1374	5	3.4921
SPIRE1	6	0.016722	0.071177	0.961998	1375	4	2.0875
WNT11	6	0.016749	0.071289	0.961998	1376	4	5.5492
AADACL4	6	0.016761	0.07133	0.961998	1377	5	4.5002
PTPRM	6	0.016763	0.071341	0.961998	1378	4	2.4931
OR4A47	6	0.016788	0.071436	0.961998	1379	5	3.7618
KRT10	6	0.016794	0.071459	0.961998	1380	2	-0.73483
IL12RB1	4	0.016797	0.054473	0.961998	1381	2	-0.31607
ACKR4	6	0.016821	0.071554	0.961998	1382	4	5.6077
WDR43	2	0.016841	0.031291	0.951701	1383	1	-0.31607
MS4A8	6	0.016845	0.071642	0.961998	1384	4	5.7076
DOCK2	6	0.016847	0.07165	0.961998	1385	5	3.2353
FDCSP	6	0.016869	0.071736	0.961998	1386	6	1.2843
DZIP3	5	0.016889	0.063945	0.961998	1387	3	1.7693
TMEM192	6	0.0169	0.071851	0.961998	1388	3	0.41204
hsa-mir-6847	4	0.016932	0.054872	0.961998	1389	3	4.3645
RBBP6	5	0.016936	0.064118	0.961998	1390	1	-1.1184
SLC12A8	6	0.016947	0.072017	0.961998	1391	6	5.648
ANAPC4	4	0.016952	0.054935	0.961998	1392	4	3.4346
ZCCHC8	6	0.016953	0.072041	0.961998	1393	3	-0.019206
MOSPD1	6	0.016956	0.072051	0.961998	1394	5	5.1988
MFSD7	6	0.016981	0.072153	0.961998	1395	3	3.1703
TNFRSF10B	6	0.016986	0.072178	0.961998	1396	5	5.189
SLC5A11	6	0.016988	0.072193	0.961998	1397	5	5.791
LCN1	6	0.017006	0.072273	0.961998	1398	3	0.98385
KIFC2	5	0.017046	0.064498	0.961998	1399	4	5.3468
GP5	4	0.01705	0.055223	0.961998	1400	4	2.997
OR10G9	6	0.01705	0.072426	0.961998	1401	4	0.85973
IQSEC2	6	0.017059	0.072472	0.961998	1402	4	4.143
FARS2	4	0.017075	0.055297	0.961998	1403	3	2.5362
RHPN2	6	0.017095	0.072597	0.961998	1404	3	3.1325
PRPS1L1	6	0.017104	0.072631	0.961998	1405	5	6.058
SKP2	6	0.01711	0.072652	0.961998	1406	5	4.3267
NXPE1	6	0.017112	0.072663	0.961998	1407	4	-0.17707
TMEM191B	5	0.017113	0.064722	0.961998	1408	4	0.90767
ANKRD40	6	0.017124	0.072703	0.961998	1409	5	6.1433
RPL35	5	0.01714	0.064812	0.961998	1410	3	3.0028
ITLN2	6	0.017164	0.072864	0.961998	1411	6	2.4107
GPR157	5	0.017165	0.064904	0.961998	1412	5	3.2903
SERPINF1	6	0.017165	0.072866	0.961998	1413	4	3.3926
OPN4	6	0.017169	0.072876	0.961998	1414	5	4.0173
hsa-mir-6866	4	0.017187	0.055633	0.961998	1415	3	2.4389
TTR	6	0.017193	0.072954	0.961998	1416	6	2.8845
TMPRSS3	5	0.017201	0.065036	0.961998	1417	2	-0.3433
CPEB2	6	0.017218	0.073051	0.961998	1418	5	1.9163
LAMTOR4	6	0.017221	0.073058	0.961998	1419	6	2.5891
TBX6	6	0.017221	0.073063	0.961998	1420	6	4.8325
CRYBA2	6	0.017232	0.073105	0.961998	1421	2	-0.55242
hsa-mir-4531	4	0.01724	0.055807	0.961998	1422	3	4.5133
GPATCH2L	6	0.01726	0.073205	0.961998	1423	5	3.9866
CYP4B1	6	0.017273	0.073251	0.961998	1424	3	1.6038
OR2B2	6	0.01729	0.073304	0.961998	1425	3	2.8977
SORCS2	6	0.017306	0.073358	0.961998	1426	6	3.5078
SLC26A9	6	0.017324	0.073434	0.961998	1427	3	0.16516
AIM2	5	0.017334	0.065483	0.961998	1428	3	0.97315
ANKRD11	6	0.017339	0.073495	0.961998	1429	4	0.54099
UGT1A1	6	0.017348	0.073529	0.961998	1430	5	5.0205
SETD3	6	0.017362	0.073573	0.961998	1431	6	2.2364
SOWAHB	6	0.017364	0.073589	0.961998	1432	3	2.3847
OSBPL10	6	0.017377	0.07363	0.961998	1433	2	-3.0554
KRT16	5	0.017378	0.065643	0.961998	1434	3	0.99833
TEX10	6	0.01743	0.073829	0.961998	1435	4	0.32325
NCCRP1	6	0.017445	0.073886	0.961998	1436	5	5.6401
SIX3	6	0.017448	0.073903	0.961998	1437	6	3.9105
FAM200A	5	0.01746	0.065918	0.961998	1438	3	1.27
MTDH	6	0.017466	0.073979	0.961998	1439	5	4.3569
PRDM12	6	0.017483	0.07405	0.961998	1440	3	1.562
NPDC1	4	0.017487	0.05653	0.961998	1441	4	2.581
TMEM131	5	0.017511	0.066096	0.961998	1442	2	-0.2482
DNAJC5B	6	0.017513	0.074166	0.961998	1443	6	1.769
PLEKHD1	6	0.017522	0.074206	0.961998	1444	4	3.6665
ADAM12	6	0.017536	0.074251	0.961998	1445	5	4.7731
RNF2	6	0.017573	0.074392	0.961998	1446	5	4.6352
UBIAD1	6	0.017578	0.074418	0.961998	1447	6	2.7159
TSHZ3	6	0.017597	0.074488	0.961998	1448	3	2.8844
ZSWIM1	5	0.017599	0.066398	0.961998	1449	2	-1.2061
DLX4	6	0.017611	0.074531	0.961998	1450	5	5.5023
LSMEM1	6	0.017626	0.0746	0.961998	1451	5	5.6913
GPR135	5	0.017639	0.066537	0.961998	1452	4	4.017
SULT2B1	6	0.017646	0.074679	0.961998	1453	5	5.0804
POLD1	5	0.017657	0.066604	0.961998	1454	5	1.6901
DUSP5	6	0.017675	0.074797	0.961998	1455	6	3.3954
ACTL7B	6	0.017679	0.07481	0.961998	1456	5	3.352
ASAH1	6	0.017687	0.074842	0.961998	1457	4	6.0593
SIT1	5	0.017687	0.066712	0.961998	1458	4	2.523
FAM229A	6	0.017695	0.074871	0.961998	1459	4	-1.6135
MAP7	6	0.017695	0.074871	0.961998	1460	6	2.3766
ACTRT1	6	0.017699	0.07488	0.961998	1461	4	5.5867
FHDC1	5	0.017731	0.066846	0.961998	1462	3	0.5517
SUCO	5	0.017776	0.067014	0.961998	1463	3	-1.2315
CALN1	5	0.017793	0.067081	0.961998	1464	3	3.0397
CST2	6	0.017849	0.075426	0.961998	1465	5	3.6799
CEACAM16	6	0.017866	0.075496	0.961998	1466	4	5.4475
PGC	6	0.017874	0.075527	0.961998	1467	5	0.31315
TBC1D24	6	0.01789	0.075587	0.961998	1468	4	3.8454
AKAP17A_X	6	0.017895	0.075601	0.961998	1469	5	4.6414
TSPAN12	6	0.017907	0.075649	0.961998	1470	4	1.9248
UCP3	6	0.01795	0.075796	0.961998	1471	3	1.8296
GPR15	6	0.01796	0.075835	0.961998	1472	4	4.7669
CAPS	5	0.017972	0.067707	0.961998	1473	3	3.09
SDCBP	5	0.017977	0.067722	0.961998	1474	3	1.162
SPATA33	2	0.017979	0.033316	0.951701	1475	1	2.9194
GPR18	6	0.017981	0.07592	0.961998	1476	4	5.8105
CD163	5	0.017984	0.06775	0.961998	1477	3	2.6902
MGMT	6	0.018013	0.076035	0.961998	1478	2	-1.1858
ANO5	5	0.018041	0.067929	0.961998	1479	3	1.2045
IL8	6	0.018042	0.076142	0.961998	1480	4	1.3806
GOT1L1	6	0.018059	0.076208	0.961998	1481	5	5.7447
ST6GALNAC1	6	0.018061	0.076214	0.961998	1482	5	5.6721
TTC34	6	0.018066	0.076232	0.961998	1483	4	3.8821
OR2C3	6	0.018092	0.076336	0.961998	1484	6	2.7072
PSAPL1	6	0.018092	0.076336	0.961998	1485	6	3.5624
TYW5	6	0.018092	0.076336	0.961998	1486	6	1.5609
NELL1	6	0.018092	0.076336	0.961998	1487	6	2.1678
MR1	6	0.018092	0.076336	0.961998	1488	6	4.2308
LACRT	6	0.018092	0.076336	0.961998	1489	6	2.6232
ZNF786	6	0.018092	0.076336	0.961998	1490	6	4.1047
TP53INP1	6	0.018092	0.076336	0.961998	1491	6	4.1366
KIAA1462	6	0.018092	0.076336	0.961998	1492	6	4.1207
hsa-mir-2909	4	0.018097	0.058257	0.961998	1493	4	5.2454
HCN3	6	0.018103	0.076385	0.961998	1494	5	5.3294
RNF121	6	0.01811	0.076406	0.961998	1495	5	4.5041
NAIP	6	0.018127	0.076467	0.961998	1496	3	0.62358
SLC25A46	5	0.018129	0.068229	0.961998	1497	3	0.70503
FNDC3A	5	0.018141	0.068266	0.961998	1498	5	4.8981
LOC100288814	6	0.018145	0.076526	0.961998	1499	4	6.0039
CECR6	5	0.018214	0.06852	0.961998	1500	4	3.6783
CPEB3	6	0.018278	0.077008	0.961998	1501	4	3.5492
SLC22A11	6	0.018287	0.077036	0.961998	1502	5	4.8992
TFR2	5	0.018306	0.068815	0.961998	1503	3	1.3132
C11orf52	5	0.018308	0.068823	0.961998	1504	3	3.0713
FGFR1OP	5	0.018321	0.068876	0.961998	1505	4	5.1736
ATRX	5	0.01835	0.068971	0.961998	1506	3	2.1104
WDR11	6	0.018384	0.077398	0.961998	1507	4	2.4255
LOC339862	6	0.018391	0.077416	0.961998	1508	5	4.1865
RBM18	4	0.018395	0.059147	0.961998	1509	4	3.0879
YWHAQ	6	0.018409	0.077485	0.961998	1510	3	3.4518
KMT2B	6	0.018413	0.077506	0.961998	1511	5	3.2619
OMP	6	0.018415	0.077516	0.961998	1512	5	5.7292
MAGEF1	5	0.01842	0.069198	0.961998	1513	5	4.8432
ZSCAN23	6	0.018437	0.077605	0.961998	1514	3	0.29867
FSTL1	6	0.018443	0.077625	0.961998	1515	3	1.5159
RGS19	6	0.018464	0.077713	0.961998	1516	6	5.559
DDX4	6	0.018468	0.077728	0.961998	1517	4	5.5705
GPX5	6	0.018473	0.077738	0.961998	1518	6	5.5417
UBQLN1	6	0.018476	0.077756	0.961998	1519	4	5.8471
MAN1A2	5	0.018477	0.0694	0.961998	1520	5	1.3576
UNC13C	6	0.018477	0.077764	0.961998	1521	3	2.8398
PCDHB8	6	0.018484	0.077793	0.961998	1522	5	2.0977
APCDD1L	5	0.018491	0.069448	0.961998	1523	4	5.1708
SLC6A13	6	0.018494	0.07783	0.961998	1524	5	3.5155
KIFC1	5	0.018494	0.069457	0.961998	1525	3	1.7558
THBS3	6	0.018509	0.077883	0.961998	1526	5	3.4335
PEBP1	6	0.018521	0.077927	0.961998	1527	6	3.6602
hsa-mir-519d	3	0.018529	0.048053	0.961998	1528	3	5.1679
VPS41	4	0.01856	0.059646	0.961998	1529	4	3.8944
CHST8	6	0.018572	0.078127	0.961998	1530	5	5.4198
MIB1	6	0.018575	0.078136	0.961998	1531	5	5.9401
KIAA2013	5	0.018578	0.069742	0.961998	1532	5	2.4426
CXXC4	6	0.018593	0.078201	0.961998	1533	4	5.5847
OR1B1	6	0.018596	0.07821	0.961998	1534	3	1.6602
ZNF81	6	0.018633	0.07836	0.961998	1535	4	2.3509
HIST1H2AI	5	0.018643	0.06996	0.961998	1536	4	5.0672
LRP6	6	0.018646	0.078406	0.961998	1537	5	3.8401
HOXC4	6	0.018649	0.078413	0.961998	1538	5	4.3198
GRASP	6	0.018652	0.07843	0.961998	1539	6	3.0384
SNRPC	3	0.018659	0.048355	0.961998	1540	3	4.532
HBB	6	0.01866	0.078452	0.961998	1541	6	3.035
LOX	6	0.018671	0.078497	0.961998	1542	5	4.7495
hsa-mir-615	4	0.018672	0.059954	0.961998	1543	4	6.4327
CHRNB2	6	0.01868	0.078526	0.961998	1544	4	3.704
NPEPL1	6	0.018684	0.078535	0.961998	1545	4	5.5789
CPNE6	5	0.018693	0.07012	0.961998	1546	5	1.5251
CDH24	6	0.018702	0.078603	0.961998	1547	4	2.867
NR1D1	5	0.018703	0.070155	0.961998	1548	3	2.5104
MTRNR2L6	6	0.018706	0.078619	0.961998	1549	6	0.76426
LIPH	6	0.018706	0.078619	0.961998	1550	6	3.7797
ITGBL1	6	0.018706	0.078622	0.961998	1551	5	4.856
KDM1B	6	0.018723	0.078687	0.961998	1552	5	0.51561
HERC5	6	0.018736	0.078736	0.961998	1553	4	3.9775
FGF2	6	0.018749	0.078778	0.961998	1554	4	5.3149
hsa-mir-4759	3	0.018752	0.048604	0.961998	1555	3	6.4154
MRPS26	6	0.018755	0.0788	0.961998	1556	4	2.1984
KIF1C	6	0.018765	0.078844	0.961998	1557	5	3.9964
DEFB115	6	0.01878	0.078904	0.961998	1558	4	3.3076
hsa-mir-100	4	0.018781	0.060244	0.961998	1559	3	6.4806
CUL9	6	0.018792	0.078954	0.961998	1560	3	-1.6921
FLT3	6	0.018793	0.078956	0.961998	1561	5	4.9056
OR5W2	6	0.01881	0.079019	0.961998	1562	5	6.0217
NDUFA10	5	0.018811	0.070512	0.961998	1563	3	2.832
CA11	4	0.018813	0.06034	0.961998	1564	3	-0.31607
AVPR1A	6	0.018828	0.079091	0.961998	1565	5	5.575
STMN1	6	0.018835	0.079119	0.961998	1566	4	3.1284
ZDHHC5	5	0.018861	0.070673	0.961998	1567	3	1.6598
FLNB	6	0.018897	0.079346	0.961998	1568	6	1.4059
KCNMB2	6	0.01891	0.079393	0.961998	1569	4	3.6098
PSMD7	6	0.018913	0.079399	0.961998	1570	4	2.4909
VNN2	6	0.018915	0.079404	0.961998	1571	4	6.0554
ELP2	4	0.018933	0.060692	0.961998	1572	4	0.98566
ODF2L	4	0.018933	0.060692	0.961998	1573	4	5.2011
C11orf63	4	0.018933	0.060692	0.961998	1574	4	2.684
FAT4	6	0.018966	0.079608	0.961998	1575	4	3.7819
TBL3	5	0.018968	0.071028	0.961998	1576	2	-0.33718
TP53RK	3	0.018983	0.049188	0.961998	1577	2	-0.31607
LRRC45	6	0.019019	0.079805	0.961998	1578	2	-1.5391
RXFP2	6	0.019021	0.079815	0.961998	1579	6	1.6227
SRSF9	5	0.019022	0.071227	0.961998	1580	4	4.5508
hsa-mir-6087	4	0.019025	0.060965	0.961998	1581	3	3.0035
USP17L7	6	0.019063	0.079981	0.961998	1582	5	4.416
SPATA22	6	0.019072	0.080017	0.961998	1583	2	-1.1493
YIPF1	6	0.019077	0.080037	0.961998	1584	4	0.75542
KRTAP2-3	2	0.01908	0.035272	0.951701	1585	1	2.2851
TMEM185B	6	0.019094	0.080106	0.961998	1586	4	1.1906
HAUS3	5	0.0191	0.071488	0.961998	1587	3	0.71211
ENPP3	6	0.019103	0.080139	0.961998	1588	5	3.4388
TXNRD3NB	6	0.01912	0.080197	0.961998	1589	6	3.4334
AGK	6	0.019122	0.080201	0.961998	1590	6	1.4612
ERAS	5	0.019124	0.071569	0.961998	1591	4	4.3649
SDF4	6	0.019126	0.080215	0.961998	1592	6	2.9081
EFCAB11	6	0.019139	0.080259	0.961998	1593	5	4.057
PLD3	6	0.019153	0.080308	0.961998	1594	4	5.6084
ZNF136	5	0.019161	0.071689	0.961998	1595	5	4.5222
ZBTB44	6	0.019188	0.080452	0.961998	1596	5	5.1804
NTPCR	6	0.019204	0.080509	0.961998	1597	5	3.2983
MS4A14	6	0.019209	0.080536	0.961998	1598	6	3.7931
SPATA31A4	4	0.019228	0.061546	0.961998	1599	4	0.36184
PBX2	6	0.019231	0.080616	0.961998	1600	5	5.4407
EGFR	6	0.019236	0.080645	0.961998	1601	6	3.068
CALB2	6	0.01925	0.080697	0.961998	1602	4	1.9077
RASSF1	6	0.019252	0.0807	0.961998	1603	6	3.9011
CTBP2	5	0.019277	0.072069	0.961998	1604	2	-1.9518
OR10G8	5	0.019278	0.072073	0.961998	1605	3	3.0494
BCL7A	6	0.019282	0.08081	0.961998	1606	5	3.0872
ITGB7	6	0.019282	0.08081	0.961998	1607	5	4.7275
COL15A1	6	0.019283	0.080815	0.961998	1608	4	5.7314
OXSR1	6	0.019285	0.08082	0.961998	1609	3	1.5217
APOA2	6	0.019287	0.080831	0.961998	1610	4	2.6612
ASMT_X	6	0.019304	0.080888	0.961998	1611	5	3.8802
DKK4	6	0.019305	0.080891	0.961998	1612	5	6.0601
C5AR2	6	0.019314	0.080924	0.961998	1613	3	2.9052
CCDC108	6	0.019337	0.081018	0.961998	1614	4	1.975
hsa-mir-4467	4	0.019343	0.061911	0.961998	1615	2	-0.81017
STK39	6	0.019345	0.081053	0.961998	1616	5	6.08
hsa-mir-3115	4	0.019357	0.061949	0.961998	1617	3	5.1144
OR10H1	6	0.019357	0.0811	0.961998	1618	5	6.0275
ZNF283	6	0.019358	0.081107	0.961998	1619	5	4.2784
SLX1A	6	0.019371	0.081156	0.961998	1620	4	4.5628
SIRT1	5	0.019382	0.072416	0.961998	1621	4	0.41249
FAM189A1	6	0.01939	0.081213	0.961998	1622	3	1.2648
SESN3	6	0.019406	0.081276	0.961998	1623	5	3.5713
WFDC10A	6	0.019423	0.081341	0.961998	1624	6	4.2266
YPEL5	5	0.019428	0.072559	0.961998	1625	5	4.6149
ENO4	4	0.01943	0.062152	0.961998	1626	3	2.769
HSPBAP1	6	0.019442	0.081413	0.961998	1627	3	-0.054773
NAT9	6	0.019477	0.081549	0.961998	1628	6	4.0183
VEGFC	6	0.019536	0.081756	0.963571	1629	5	3.3965
BCAS4	6	0.019548	0.081798	0.963571	1630	2	-1.2144
hsa-mir-2278	4	0.019549	0.062486	0.961998	1631	3	6.5443
ATP5G1	6	0.01958	0.081915	0.964197	1632	4	4.5167
MRPL23	5	0.019662	0.073356	0.961998	1633	4	2.004
DBNDD2	6	0.019707	0.082405	0.965229	1634	3	1.9039
PDZK1	6	0.019732	0.082491	0.965229	1635	4	3.8806
SLC8A1	6	0.019732	0.082492	0.965229	1636	6	3.1457
LGSN	5	0.019746	0.073636	0.961998	1637	3	3.0464
CSRNP1	6	0.019757	0.082583	0.965229	1638	5	3.9692
DYRK2	6	0.01976	0.082596	0.965229	1639	3	1.8661
IL1RAP	5	0.019762	0.073692	0.961998	1640	3	-0.89294
MUS81	6	0.019764	0.082608	0.965229	1641	6	3.4049
MEFV	6	0.019795	0.082714	0.965229	1642	5	5.7024
HMGB3	5	0.019806	0.073845	0.961998	1643	3	-0.032952
MTMR11	6	0.019813	0.082781	0.965229	1644	4	2.8008
SETD4	5	0.019822	0.073906	0.961998	1645	3	3.0264
MIA	6	0.019848	0.082915	0.965229	1646	4	2.7001
SYPL1	6	0.019865	0.082974	0.965229	1647	5	3.13
HOXB4	5	0.019894	0.074134	0.961998	1648	2	-0.68617
hsa-mir-504	4	0.01991	0.063547	0.961998	1649	4	6.1657
ART4	6	0.019944	0.083267	0.965229	1650	5	3.2538
PCDH15	6	0.019952	0.083299	0.965229	1651	5	5.1158
CCDC78	6	0.019959	0.083329	0.965229	1652	5	5.1546
CCND1	6	0.019981	0.083407	0.965229	1653	5	5.2825
SLC24A5	6	0.019995	0.083458	0.965229	1654	5	5.5877
TMED5	6	0.020024	0.083575	0.965229	1655	5	5.5278
OR4B1	5	0.020028	0.074553	0.961998	1656	4	4.461
PHTF1	6	0.02003	0.083605	0.965229	1657	3	0.033677
DTX3L	6	0.020048	0.083664	0.965229	1658	3	1.3543
CCDC59	5	0.020071	0.074689	0.961998	1659	2	-0.55542
ISLR	6	0.020077	0.083763	0.965229	1660	4	2.1006
ASB6	6	0.020081	0.083782	0.965229	1661	5	5.4075
TMEM189	6	0.020097	0.08384	0.965229	1662	5	4.5142
C3orf55	6	0.020105	0.083867	0.965229	1663	4	4.6753
DDIT4	4	0.02012	0.064121	0.961998	1664	1	-0.60162
BNC2	6	0.02013	0.083955	0.965229	1665	3	-0.34845
TBC1D13	5	0.020142	0.074934	0.961998	1666	2	-0.58908
IFT74	6	0.020154	0.084044	0.965229	1667	3	1.4368
LGALS12	6	0.020181	0.084142	0.965229	1668	4	1.2741
GOLM1	6	0.020183	0.084151	0.965229	1669	2	-1.761
SNX19	6	0.020183	0.084152	0.965229	1670	6	2.1117
RBM20	6	0.020183	0.084152	0.965229	1671	6	1.7485
FECH	6	0.020183	0.084152	0.965229	1672	6	0.2854
PODN	6	0.020183	0.084152	0.965229	1673	6	4.3823
SRRM2	6	0.020183	0.084152	0.965229	1674	6	0.73829
ARHGEF6	6	0.020234	0.084328	0.965314	1675	4	1.4659
OR51F2	6	0.02027	0.084452	0.965368	1676	3	2.5479
LMBRD2	6	0.020273	0.084466	0.965368	1677	5	5.8884
RHO	6	0.020288	0.08452	0.965368	1678	4	1.0393
GOSR1	5	0.020291	0.075416	0.961998	1679	3	1.508
WFDC10B	4	0.020317	0.064678	0.961998	1680	4	2.1853
ANKRD30A	5	0.020317	0.075511	0.961998	1681	4	2.1801
GC	6	0.020342	0.084735	0.965396	1682	4	1.0411
MTCH2	5	0.020354	0.075638	0.961998	1683	4	3.0223
TBC1D7	6	0.020368	0.08484	0.965396	1684	4	3.0555
RLN3	5	0.020373	0.075701	0.961998	1685	4	4.6196
SPAG11B	2	0.020375	0.037645	0.951701	1686	2	5.0642
SGPP1	6	0.020377	0.08487	0.965396	1687	5	2.1321
hsa-mir-548o	4	0.020392	0.064898	0.961998	1688	4	2.4603
NDUFAF3	4	0.020403	0.064928	0.961998	1689	3	-0.31607
ZNF24	6	0.020409	0.08499	0.965396	1690	5	4.3263
LAMB2	5	0.020417	0.075846	0.961998	1691	3	3.0271
SLC10A1	6	0.020478	0.085233	0.966042	1692	3	3.1836
CRISP3	5	0.020503	0.076137	0.961998	1693	4	4.7225
MEGF10	3	0.020504	0.052896	0.961998	1694	3	1.7643
DGUOK	6	0.020514	0.085371	0.966234	1695	5	4.5169
RNASEL	6	0.020536	0.085447	0.966234	1696	5	3.1932
FSHB	6	0.020553	0.085511	0.966234	1697	3	1.8348
VAMP7_X	6	0.020558	0.085531	0.966234	1698	4	5.8149
hsa-mir-320e	2	0.020588	0.038051	0.951701	1699	1	-0.31607
NMRK2	6	0.020646	0.085866	0.968957	1700	6	2.5768
GPR174	6	0.020661	0.085922	0.968957	1701	5	3.8776
OR52J3	6	0.020672	0.08596	0.968957	1702	4	4.8011
WISP3	5	0.020672	0.076704	0.961998	1703	5	3.3689
FAM208A	6	0.02069	0.086023	0.968957	1704	3	1.3128
VWA9	5	0.020693	0.076771	0.961998	1705	3	1.1384
SPHKAP	6	0.020711	0.086097	0.968957	1706	3	0.59615
GOLGA7	6	0.020712	0.0861	0.968957	1707	6	4.1353
TSPAN2	5	0.020724	0.076883	0.961998	1708	5	1.3714
TBC1D15	5	0.020732	0.076913	0.961998	1709	2	-0.80371
WEE2	6	0.020735	0.086183	0.969288	1710	5	3.8479
ALPL	6	0.020773	0.08631	0.969288	1711	6	4.5904
CHI3L2	3	0.020795	0.053631	0.961998	1712	3	7.135
LRRC15	6	0.020799	0.086405	0.969288	1713	4	5.8189
KCNB2	6	0.020832	0.08652	0.969288	1714	4	4.1777
SYNE2	6	0.020878	0.086689	0.969288	1715	2	-0.76628
ZNF772	6	0.020883	0.086706	0.969288	1716	6	4.4049
SERPINB9	6	0.020892	0.086742	0.969288	1717	5	4.3391
A4GNT	6	0.020928	0.086889	0.969288	1718	5	4.4333
RIMBP2	6	0.020938	0.086923	0.969288	1719	5	5.9233
PPP1R14A	6	0.020957	0.086995	0.969288	1720	5	5.7144
DNAJC14	6	0.020983	0.087089	0.969288	1721	6	0.44502
NXPH4	4	0.020986	0.066609	0.961998	1722	3	0.36609
hsa-mir-1238	4	0.021003	0.06667	0.961998	1723	3	1.825
ADRA1A	6	0.021003	0.087166	0.969288	1724	5	4.7265
APOC2	6	0.021032	0.087279	0.969288	1725	5	2.413
MORN2	6	0.021041	0.08731	0.969288	1726	3	-0.10618
GPR143	6	0.021049	0.087345	0.969288	1727	6	1.5376
BEST2	6	0.021049	0.087345	0.969288	1728	4	5.7451
FBXO32	5	0.02108	0.078077	0.961998	1729	5	3.967
MRP63	5	0.021084	0.07809	0.961998	1730	3	-0.65068
RNF43	6	0.021085	0.087479	0.969288	1731	5	4.1478
ADAMTS4	6	0.021134	0.087658	0.969288	1732	4	0.28222
hsa-mir-520g	2	0.021144	0.039067	0.951701	1733	2	7.0043
KPRP	6	0.021152	0.087719	0.969288	1734	6	-0.5953
SPAG11A	6	0.021184	0.087837	0.969288	1735	5	5.919
ANKRD55	6	0.021199	0.087892	0.969288	1736	5	4.3381
RNLS	5	0.021205	0.078495	0.961998	1737	3	0.3545
SFPQ	5	0.021217	0.078533	0.961998	1738	2	-0.31607
DHCR24	5	0.021252	0.078656	0.961998	1739	5	1.4811
IL27	6	0.021258	0.088111	0.969288	1740	3	-1.4552
ZBTB4	5	0.021262	0.078683	0.961998	1741	4	3.0122
RNF170	6	0.021272	0.088157	0.969288	1742	6	3.94
OR8B8	5	0.021281	0.07874	0.961998	1743	4	2.8813
SLC27A3	6	0.021285	0.088217	0.969288	1744	5	4.9557
CDC37	4	0.021343	0.067626	0.961998	1745	4	3.2783
PCYT2	5	0.021346	0.078944	0.961998	1746	3	3.0882
SEC16A	6	0.021356	0.088474	0.969288	1747	5	5.1449
ANO3	5	0.021393	0.079093	0.961998	1748	3	-0.97197
ACBD5	6	0.021397	0.088627	0.969288	1749	6	3.6143
HTT	6	0.021398	0.088631	0.969288	1750	5	2.1353
PLEKHM2	6	0.021404	0.088653	0.969288	1751	4	2.3628
FANCI	6	0.021404	0.088653	0.969288	1752	6	1.7287
FAM159B	5	0.021408	0.079147	0.961998	1753	4	4.4041
hsa-mir-7853	2	0.021411	0.039531	0.952075	1754	2	6.4085
ZNF345	6	0.021418	0.088705	0.969288	1755	4	6.0287
PAGR1	5	0.021432	0.079228	0.961998	1756	5	2.855
hsa-mir-617	3	0.021437	0.055195	0.961998	1757	3	4.5757
DCX	6	0.021458	0.088854	0.969288	1758	2	-1.7698
TCEB3B	5	0.021463	0.079326	0.961998	1759	5	3.713
SLC25A36	6	0.021469	0.088889	0.969288	1760	6	4.4174
CEACAM3	6	0.021504	0.089023	0.969288	1761	3	-0.17582
FXYD5	6	0.021516	0.089063	0.969288	1762	5	5.3748
ACVR1B	5	0.021526	0.079523	0.961998	1763	4	4.0577
PTAR1	6	0.021557	0.089214	0.969288	1764	5	1.5663
PEX2	6	0.021596	0.089347	0.969288	1765	6	3.1892
SIGLEC6	6	0.021623	0.089462	0.969288	1766	3	1.6824
hsa-mir-3936	4	0.021624	0.068424	0.961998	1767	3	6.2178
HTR3B	6	0.021632	0.089495	0.969288	1768	6	1.0398
DHX36	5	0.021657	0.07996	0.961998	1769	5	0.93904
SLC38A4	6	0.021662	0.089604	0.969288	1770	3	-0.2643
hsa-mir-7108	1	0.021668	0.021572	0.94901	1771	1	-0.31607
OR7D2	6	0.021673	0.089641	0.969288	1772	6	2.4343
ATP9B	6	0.021673	0.089641	0.969288	1773	6	3.3544
CTSL	6	0.021678	0.089658	0.969288	1774	4	5.6178
FAM175A	5	0.021701	0.080098	0.961998	1775	3	0.08719
SLC38A6	5	0.021745	0.080247	0.961998	1776	3	0.33451
HLA-DRB5	6	0.021772	0.090004	0.969288	1777	5	5.1328
ASTE1	6	0.021773	0.090005	0.969288	1778	5	5.6719
SCXA	6	0.021783	0.090041	0.969288	1779	5	4.7033
RPLP0	3	0.021794	0.056051	0.961998	1780	2	-0.31607
COL1A2	6	0.021799	0.090099	0.969288	1781	5	5.7687
AK5	6	0.021821	0.090182	0.969288	1782	3	-1.4676
MBOAT7	6	0.021874	0.090364	0.969288	1783	4	3.3297
hsa-mir-549a	3	0.021874	0.056222	0.961998	1784	2	2.6679
IRF2BPL	6	0.021896	0.090446	0.969288	1785	3	3.4219
ZNF883	5	0.021914	0.08082	0.961998	1786	4	4.9454
DENR	5	0.021924	0.080853	0.961998	1787	5	-0.87838
CACYBP	5	0.021924	0.080853	0.961998	1788	5	-0.81017
CHERP	5	0.021924	0.080853	0.961998	1789	5	3.4636
HES6	6	0.021926	0.090548	0.969288	1790	4	1.0835
GTF2H5	6	0.021947	0.090628	0.969288	1791	5	5.5143
ADIPOR2	6	0.021953	0.090652	0.969288	1792	5	5.2449
PTP4A3	6	0.021953	0.090653	0.969288	1793	3	-1.9911
ENPP5	6	0.021988	0.090784	0.969288	1794	6	0.89027
FSCN2	4	0.021999	0.069495	0.961998	1795	3	2.6423
RS1	6	0.022005	0.090844	0.969288	1796	6	4.2403
RELA	5	0.022009	0.081134	0.961998	1797	2	-2.219
PLA2G4B	6	0.022032	0.090946	0.969288	1798	3	0.84982
CTNNA1	6	0.022036	0.090966	0.969288	1799	5	2.636
SLC35A1	5	0.022038	0.081225	0.961998	1800	3	3.0436
GABPB1	6	0.022038	0.090972	0.969288	1801	6	0.69518
TOB2	6	0.022049	0.091001	0.969288	1802	5	5.5653
UBE2O	6	0.022101	0.091199	0.969288	1803	4	4.5816
GLIPR1L1	6	0.022106	0.091219	0.969288	1804	4	3.3812
STX1A	6	0.022119	0.091268	0.969288	1805	6	1.8747
MFSD11	6	0.022119	0.091269	0.969288	1806	3	0.030898
UEVLD	6	0.022125	0.091285	0.969288	1807	4	5.4528
ZMAT4	6	0.022125	0.091286	0.969288	1808	5	5.3203
KRT86	4	0.022132	0.069885	0.961998	1809	3	1.3161
SLC14A1	6	0.022138	0.091335	0.969288	1810	4	0.10502
NUP205	5	0.022141	0.081568	0.961998	1811	4	0.67807
MAATS1	5	0.022141	0.081571	0.961998	1812	2	-1.2605
NUGGC	6	0.022152	0.091387	0.969288	1813	6	1.3189
CALML6	6	0.022221	0.091641	0.969288	1814	5	4.4681
AIM1	6	0.022235	0.091692	0.969288	1815	5	4.4661
OR6S1	6	0.022241	0.091712	0.969288	1816	4	5.8757
ARHGAP33	6	0.022243	0.091724	0.969288	1817	5	3.4883
hsa-mir-221	4	0.022288	0.070329	0.961998	1818	3	5.6469
SIMC1	6	0.022296	0.091911	0.969288	1819	4	0.54714
UBE2I	5	0.022301	0.082083	0.96473	1820	4	4.2952
SLC25A30	6	0.022302	0.091939	0.969288	1821	4	2.8705
HIST1H2AB	6	0.022332	0.092055	0.969288	1822	3	2.4346
hsa-mir-4281	4	0.022343	0.070481	0.961998	1823	3	5.1816
SLC35C2	6	0.022343	0.092091	0.969288	1824	4	5.6003
C15orf62	6	0.022349	0.09211	0.969288	1825	3	0.22355
FRAS1	6	0.022379	0.092215	0.969288	1826	5	3.918
DSN1	6	0.022388	0.092258	0.969288	1827	4	4.0731
ALKBH7	6	0.022454	0.092485	0.969288	1828	5	2.1394
GRIA2	6	0.022462	0.092507	0.969288	1829	3	0.24528
ZNF146	6	0.022489	0.092607	0.969288	1830	5	4.5092
CSTF3	5	0.022493	0.082732	0.965229	1831	2	-1.5743
KDELC1	6	0.022507	0.092664	0.969288	1832	4	3.0857
TFDP3	6	0.022514	0.092691	0.969288	1833	4	5.2921
GHRL	5	0.022517	0.082813	0.965229	1834	3	3.0186
FILIP1L	5	0.022535	0.082867	0.965229	1835	3	0.42977
GPR180	6	0.02256	0.09286	0.969288	1836	3	0.51391
FAM184B	6	0.022602	0.093013	0.969288	1837	4	2.499
PGA3	6	0.022603	0.093016	0.969288	1838	5	2.5341
GLS	6	0.02262	0.093079	0.969288	1839	6	2.7596
RUFY3	6	0.02262	0.093079	0.969288	1840	6	2.3074
MPP2	6	0.02262	0.093079	0.969288	1841	6	3.5812
P4HTM	6	0.02262	0.093079	0.969288	1842	6	4.381
SPAG5	6	0.02262	0.093079	0.969288	1843	6	-0.7512
DNMT1	6	0.02262	0.093079	0.969288	1844	6	1.4986
KHNYN	6	0.02262	0.093079	0.969288	1845	6	1.9224
KNTC1	6	0.02262	0.093079	0.969288	1846	6	0.36535
SDHAF2	6	0.02262	0.093079	0.969288	1847	6	-1.7253
ARID3A	6	0.02262	0.093079	0.969288	1848	6	1.0728
C11orf42	6	0.02262	0.093079	0.969288	1849	6	5.1851
SNCB	6	0.02262	0.093079	0.969288	1850	6	3.2158
CLEC14A	6	0.02262	0.093079	0.969288	1851	6	4.0044
PRPF40A	4	0.022625	0.071255	0.961998	1852	1	-0.31607
HERC1	5	0.022648	0.083249	0.965229	1853	5	1.4234
CLRN2	6	0.022648	0.093171	0.969288	1854	5	5.3693
OSBP2	6	0.022665	0.093231	0.969288	1855	3	-0.45129
JMJD4	5	0.022703	0.083409	0.965229	1856	4	3.5895
USP8	6	0.022705	0.093377	0.969288	1857	4	1.478
C2CD4C	6	0.022714	0.093421	0.969288	1858	4	2.8836
DEFB119	6	0.02277	0.093632	0.969288	1859	5	4.1067
NDC1	6	0.022771	0.093636	0.969288	1860	2	-0.60398
hsa-mir-3185	3	0.022774	0.058366	0.961998	1861	3	3.5428
TIMM9	4	0.022789	0.071747	0.961998	1862	4	3.5284
HAVCR1	6	0.022818	0.093798	0.970211	1863	5	4.4748
C9orf89	6	0.022826	0.093833	0.970211	1864	4	2.5854
SLAMF6	6	0.022845	0.093908	0.970211	1865	4	-0.77081
ZBTB43	6	0.022879	0.094028	0.970211	1866	5	5.1472
MSS51	6	0.022907	0.094131	0.970211	1867	5	5.6106
SLC39A10	4	0.022921	0.072093	0.961998	1868	3	2.5613
PAGE1	6	0.022939	0.094237	0.970211	1869	3	1.6222
KCNJ11	5	0.02295	0.084249	0.965229	1870	5	4.0233
COX6B1	5	0.02295	0.084249	0.965229	1871	5	1.4681
hsa-mir-300	4	0.022965	0.072203	0.961998	1872	3	4.0999
ARHGAP18	6	0.022982	0.094371	0.970915	1873	3	0.55337
KEAP1	6	0.023005	0.09444	0.970915	1874	4	3.0897
MFNG	6	0.023034	0.094525	0.971196	1875	4	0.51536
BMP2K	5	0.023062	0.08463	0.965396	1876	3	2.9907
SLC16A8	6	0.023114	0.094747	0.971377	1877	5	5.364
C18orf54	5	0.02313	0.084829	0.965396	1878	4	4.3477
GAB4	5	0.023133	0.084841	0.965396	1879	4	4.1887
[truncated: 18,783 more rows]

## Sheet: Paclitaxel
id	num	pos|score	pos|p-value	pos|fdr	pos|rank	pos|goodsgrna	pos|lfc (median)
[truncated: 20,658 more rows]

[truncated: 2 more sheets: RO-3066, Sorafenib]
