# Supplementary material for: Systematic functional identification of cancer multi-drug resistance genes
Source: Genome Biol. 2020 Feb 7;21:27. doi: 10.1186/s13059-020-1940-8 (PMC7006212; doi:10.1186/s13059-020-1940-8)
Supplement: Supplementary file 5 — Additional file 5: Table S4. This table contains a list of gene hits and scores after MAGeCK analysis. [file 13059_2020_1940_MOESM5_ESM.xlsx]

## Sheet: Dropout
id	num	neg|score	neg|p-value	neg|fdr	neg|rank	neg|goodsgrna	neg|lfc (median)	pos|score	pos|p-value	pos|fdr	pos|rank	pos|goodsgrna	pos|lfc (median)
SF1	6	2.856e-08	2.3946e-07	0.000495	6	5	-4.8409	0.16692	0.32942	0.9886	6763	1	-4.8409
POLR2I	6	1.0586e-08	2.3946e-07	0.000495	1	5	-4.9117	0.65536	0.75598	1	14949	1	-4.9117
hsa-mir-5096	4	2.5559e-08	2.3946e-07	0.000495	5	3	-6.8621	0.81672	0.81659	1	16664	0	-6.8621
RPL7	6	5.3489e-08	2.3946e-07	0.000495	9	5	-5.3911	0.86569	0.86837	1	17413	1	-5.3911
GAPDH	6	4.4973e-08	2.3946e-07	0.000495	8	5	-4.6995	0.96733	0.96733	1	19532	0	-4.6995
AGAP4	6	4.3695e-08	2.3946e-07	0.000495	7	6	-2.6637	0.99999	0.99999	1	20641	0	-2.6637
POLR3K	6	5.5971e-08	2.3946e-07	0.000495	10	6	-4.3264	1	1	1	20671	0	-4.3264
FAM96B	6	2.2466e-08	2.3946e-07	0.000495	4	6	-3.9153	1	1	1	20672	0	-3.9153
CRCP	6	1.6607e-08	2.3946e-07	0.000495	3	6	-3.6215	1	1	1	20673	0	-3.6215
hsa-mir-1273a	4	1.3931e-08	2.3946e-07	0.000495	2	4	-5.7971	1	1	1	20674	0	-5.7971
RPP38	6	5.7975e-08	4.7891e-07	0.0009	11	6	-3.1132	1	1	1	20670	0	-3.1132
hsa-mir-3929	4	1.6943e-07	7.1837e-07	0.001238	16	4	-6.227	1	1	1	20653	0	-6.227
COPE	6	1.239e-07	1.6762e-06	0.00231	13	4	-4.3941	0.65407	0.7555	1	14932	1	-4.3941
RPL11	6	1.2456e-07	1.6762e-06	0.00231	14	6	-4.7282	1	1	1	20668	0	-4.7282
MSTO1	6	1.0439e-07	1.6762e-06	0.00231	12	6	-2.9759	1	1	1	20669	0	-2.9759
POLR2D	6	1.6302e-07	2.1551e-06	0.002785	15	5	-4.0671	0.99125	0.99131	1	20158	0	-4.0671
BUD31	6	2.2028e-07	3.1129e-06	0.003065	18	5	-4.0919	0.99861	0.99861	1	20458	0	-4.0919
LOC100132247	6	1.8861e-07	2.634e-06	0.003065	17	6	-2.0214	0.99966	0.99966	1	20553	0	-2.0214
CBWD1	6	2.2254e-07	3.1129e-06	0.003065	19	6	-2.8811	0.99998	0.99999	1	20634	0	-2.8811
hsa-mir-483	4	8.6095e-07	3.1129e-06	0.003065	26	4	-5.2365	1	1	1	20665	0	-5.2365
hsa-mir-3180-4	4	8.0591e-07	3.1129e-06	0.003065	23	4	-3.3773	1	1	1	20666	0	-3.3773
PGAM1	6	3.9862e-07	4.0707e-06	0.003659	20	5	-2.9827	0.99047	0.99054	1	20137	0	-2.9827
TP53RK	5	9.7711e-07	4.0707e-06	0.003659	31	5	-3.8139	0.99958	0.99958	1	20541	0	-3.8139
SRSF1	6	4.8142e-07	4.5496e-06	0.003919	21	5	-3.4922	0.99904	0.99903	1	20485	0	-3.4922
hsa-mir-8086	4	1.7947e-06	5.5075e-06	0.004554	42	4	-3.3928	1	1	1	20658	0	-3.3928
PHF5A	6	1.2348e-06	9.3387e-06	0.00495	35	4	-3.6904	0.48914	0.64003	1	12733	2	-3.6904
NHP2L1	6	9.2579e-07	8.8598e-06	0.00495	29	4	-3.7061	0.5686	0.70631	1	13949	2	-3.7061
ORC6	6	8.279e-07	7.902e-06	0.00495	25	5	-4.152	0.89231	0.89241	1	17905	1	-4.152
TOP2A	6	1.4809e-06	9.8177e-06	0.00495	39	5	-2.9016	0.90685	0.90695	1	18188	0	-2.9016
EIF6	6	1.4277e-06	9.8177e-06	0.00495	37	5	-3.9032	0.96127	0.96124	1	19389	0	-3.9032
POLRMT	6	8.1572e-07	7.902e-06	0.00495	24	5	-3.8965	0.97586	0.97599	1	19743	0	-3.8965
CAD	6	1.4585e-06	9.8177e-06	0.00495	38	6	-2.4819	0.99936	0.99936	1	20512	0	-2.4819
RPL21	6	9.5557e-07	8.8598e-06	0.00495	30	6	-3.8634	0.99996	0.99997	1	20620	0	-3.8634
UBL5	6	8.6674e-07	8.3809e-06	0.00495	27	6	-3.8556	0.99998	0.99999	1	20637	0	-3.8556
hsa-mir-6859-1	4	2.6415e-06	9.3387e-06	0.00495	44	4	-4.4555	1	1	1	20656	0	-4.4555
DAP3	6	1.2455e-06	9.3387e-06	0.00495	36	6	-2.2308	1	1	1	20660	0	-2.2308
BOP1	6	1.2247e-06	9.3387e-06	0.00495	34	6	-1.8294	1	1	1	20661	0	-1.8294
RPL3	6	1.0572e-06	9.3387e-06	0.00495	33	6	-3.2521	1	1	1	20662	0	-3.2521
PES1	6	1.0006e-06	8.8598e-06	0.00495	32	6	-2.0977	1	1	1	20663	0	-2.0977
PDCD2	6	9.0303e-07	8.3809e-06	0.00495	28	6	-2.2459	1	1	1	20664	0	-2.2459
NDUFB10	6	7.5912e-07	7.4231e-06	0.00495	22	6	-2.9242	1	1	1	20667	0	-2.9242
CDC23	6	1.5396e-06	1.0297e-05	0.005068	40	6	-2.0729	1	1	1	20659	0	-2.0729
OR4F16	6	1.7416e-06	1.1733e-05	0.005641	41	5	-1.7335	0.5222	0.66709	1	13254	1	-1.7335
hsa-mir-663a	4	4.1399e-06	1.5086e-05	0.006931	53	3	-5.4131	0.98061	0.98058	1	19867	0	-5.4131
SLC7A6OS	6	2.2204e-06	1.5086e-05	0.006931	43	6	-3.2097	1	1	1	20657	0	-3.2097
hsa-mir-1299	4	4.1939e-06	1.5565e-05	0.006995	54	4	-5.3239	1	1	1	20651	0	-5.3239
PTPMT1	6	2.7802e-06	1.9396e-05	0.008532	45	6	-4.141	0.9999	0.9999	1	20595	0	-4.141
DUT	6	2.9067e-06	2.179e-05	0.009385	46	6	-3.6675	1	1	1	20655	0	-3.6675
CEP97	6	2.9797e-06	2.2269e-05	0.009396	47	6	-1.7344	1	1	1	20654	0	-1.7344
SNRNP25	6	3.5457e-06	2.5622e-05	0.010187	50	4	-3.2681	0.53558	0.67827	1	13449	1	-3.2681
DARS2	6	3.4015e-06	2.5143e-05	0.010187	48	5	-3.7317	0.99647	0.99652	1	20359	0	-3.7317
RPL37A	6	3.4266e-06	2.5622e-05	0.010187	49	6	-3.2315	0.99998	0.99999	1	20631	0	-3.2315
PSMA6	6	3.6448e-06	2.658e-05	0.010368	51	6	-3.3769	0.99956	0.99956	1	20537	0	-3.3769
hsa-mir-619	4	7.0221e-06	2.7777e-05	0.010634	65	4	-6.0793	0.99899	0.99899	1	20482	0	-6.0793
PNKP	5	6.6592e-06	2.9453e-05	0.010873	63	4	-2.9434	0.89858	0.8988	1	18031	0	-2.9434
UROD	6	4.0025e-06	2.8974e-05	0.010873	52	6	-1.8152	1	1	1	20652	0	-1.8152
FARSA	6	4.4458e-06	3.089e-05	0.011204	55	4	-3.2702	0.99312	0.9932	1	20234	0	-3.2702
hsa-mir-1273d	4	8.2204e-06	3.2326e-05	0.011495	69	3	-4.4216	0.88663	0.88653	1	17782	0	-4.4216
hsa-mir-8078	4	8.3887e-06	3.2805e-05	0.011495	72	4	-4.7103	0.99999	0.99999	1	20644	0	-4.7103
hsa-mir-566	4	9.279e-06	3.5679e-05	0.012294	73	4	-4.162	0.99999	0.99999	1	20643	0	-4.162
SRSF11	6	5.1291e-06	3.7116e-05	0.012579	56	5	-2.8344	0.2227	0.40446	0.997126	8217	1	-2.8344
UTP3	6	5.4302e-06	3.8552e-05	0.012855	57	6	-1.6002	0.99999	1	1	20650	0	-1.6002
DIMT1	6	5.6476e-06	4.0468e-05	0.01328	58	5	-3.2402	0.9989	0.99889	1	20476	0	-3.2402
CCNF	6	5.7872e-06	4.1426e-05	0.013382	59	4	-1.3612	0.16303	0.32405	0.987184	6653	2	-1.3612
RPS9	6	6.0654e-06	4.382e-05	0.013726	60	5	-2.4131	0.99038	0.99046	1	20130	0	-2.4131
GTF3C6	6	6.0763e-06	4.382e-05	0.013726	61	6	-1.3383	0.99999	1	1	20649	0	-1.3383
RPL34	6	6.6273e-06	4.813e-05	0.014779	62	5	-3.8561	0.99863	0.99863	1	20459	0	-3.8561
CASC5	6	6.7367e-06	4.8609e-05	0.014779	64	6	-1.7789	0.99999	1	1	20648	0	-1.7789
SART3	6	7.033e-06	4.9567e-05	0.014851	66	6	-2.3905	0.99999	1	1	20647	0	-2.3905
GOLGA6L10	5	1.3137e-05	5.3877e-05	0.015688	86	5	-1.6171	0.99999	0.99999	1	20639	0	-1.6171
HEATR1	6	7.7502e-06	5.3877e-05	0.015688	67	6	-1.6716	0.99999	0.99999	1	20646	0	-1.6716
LARS	6	8.2612e-06	5.6751e-05	0.015855	70	3	-2.226	0.16227	0.32296	0.986981	6636	1	-2.226
RPS24	6	8.1019e-06	5.6272e-05	0.015855	68	5	-2.5918	0.98078	0.98096	1	19872	0	-2.5918
LSM11	6	8.3324e-06	5.6751e-05	0.015855	71	6	-1.9487	0.99999	0.99999	1	20645	0	-1.9487
SMU1	6	9.4857e-06	6.2977e-05	0.017295	74	5	-2.5813	0.26451	0.4595	1	9244	1	-2.5813
RPL14	6	9.6236e-06	6.4413e-05	0.017295	75	4	-2.8112	0.98419	0.98434	1	19956	0	-2.8112
hsa-mir-663b	4	1.6213e-05	6.3935e-05	0.017295	98	4	-3.6466	0.99998	0.99998	1	20636	0	-3.6466
RPL19	6	1.0178e-05	7.016e-05	0.018486	76	4	-1.9581	0.19754	0.37117	0.995431	7559	2	-1.9581
GRSF1	6	1.0337e-05	7.0639e-05	0.018486	77	6	-3.3974	0.99996	0.99996	1	20619	0	-3.3974
GOLGA6L4	4	1.9331e-05	7.3513e-05	0.018763	111	3	-3.7118	0.10772	0.21843	0.957759	5153	1	-3.7118
EIF2B2	6	1.0643e-05	7.3513e-05	0.018763	78	6	-1.8114	0.99999	0.99999	1	20642	0	-1.8114
ATP6V0C	6	1.0792e-05	7.4471e-05	0.018776	79	6	-3.4701	0.99998	0.99999	1	20635	0	-3.4701
EIF1AX	6	1.1555e-05	7.7344e-05	0.019265	80	5	-3.3456	0.97898	0.97912	1	19830	0	-3.3456
NAA50	6	1.1968e-05	7.8781e-05	0.019389	81	6	-2.2131	0.99986	0.99986	1	20584	0	-2.2131
SPC24	6	1.237e-05	8.1175e-05	0.019744	82	6	-2.0131	0.99999	0.99999	1	20640	0	-2.0131
NARG2	6	1.3023e-05	8.4528e-05	0.019851	84	5	-2.9185	0.34009	0.52362	1	10481	1	-2.9185
RPLP0	6	1.4366e-05	9.1711e-05	0.019851	89	5	-3.2187	0.43082	0.59349	1	11879	1	-3.2187
ATP6V0B	6	1.3895e-05	8.9317e-05	0.019851	88	5	-2.798	0.65559	0.75608	1	14953	1	-2.798
SNRPF	6	1.3078e-05	8.4528e-05	0.019851	85	5	-3.7224	0.72298	0.78358	1	15587	1	-3.7224
RPA3	6	1.3422e-05	8.6443e-05	0.019851	87	4	-3.5193	0.73762	0.79021	1	15746	1	-3.5193
BCL2L1	6	1.5098e-05	9.4106e-05	0.019851	95	4	-3.7182	0.79394	0.81948	1	16365	1	-3.7182
PSMC1	6	1.4841e-05	9.3148e-05	0.019851	93	5	-2.7792	0.88129	0.88187	1	17669	1	-2.7792
SELRC1	6	1.5091e-05	9.4106e-05	0.019851	94	4	-2.9068	0.90642	0.90652	1	18182	0	-2.9068
TRAIP	6	1.5269e-05	9.4106e-05	0.019851	96	5	-1.9491	0.99801	0.99802	1	20426	0	-1.9491
RPL13	6	1.5584e-05	9.5543e-05	0.019851	97	6	-2.9089	0.99931	0.99932	1	20509	0	-2.9089
POLE3	6	1.4619e-05	9.243e-05	0.019851	92	6	-2.0902	0.99958	0.99958	1	20540	0	-2.0902
WASH1	6	1.4534e-05	9.219e-05	0.019851	90	6	-2.4531	0.99992	0.99992	1	20600	0	-2.4531
CCNA2	6	1.2869e-05	8.4049e-05	0.019851	83	6	-2.8825	0.99995	0.99995	1	20612	0	-2.8825
hsa-mir-4419a	3	2.9773e-05	9.6022e-05	0.019851	138	3	-3.3438	0.99997	0.99998	1	20622	0	-3.3438
HSPE1	6	1.4607e-05	9.219e-05	0.019851	91	6	-2.0463	0.99999	0.99999	1	20638	0	-2.0463
SRSF2	6	1.6321e-05	9.9374e-05	0.020341	99	4	-2.17	0.73793	0.79035	1	15748	1	-2.17
GTPBP5	6	1.6931e-05	0.00010225	0.020372	101	5	-1.5503	0.14235	0.29513	0.979344	6086	1	-1.5503
NBPF15	6	1.703e-05	0.00010273	0.020372	102	4	-2.1571	0.34131	0.52455	1	10499	1	-2.1571
IARS	6	1.753e-05	0.00010512	0.020372	104	3	-1.3735	0.83542	0.84559	1	16931	1	-1.3735
PRPF4	6	1.9413e-05	0.00011135	0.020372	112	5	-2.7074	0.99564	0.9957	1	20333	0	-2.7074
RPS4X	6	1.6553e-05	0.00010129	0.020372	100	5	-2.4721	0.99854	0.99853	1	20452	0	-2.4721
SFPQ	6	1.8962e-05	0.00010991	0.020372	108	5	-2.4469	0.9991	0.9991	1	20487	0	-2.4469
NFS1	6	1.9043e-05	0.00010991	0.020372	109	6	-2.1303	0.99985	0.99985	1	20582	0	-2.1303
POLR2J	6	1.91e-05	0.00011039	0.020372	110	6	-1.8277	0.99998	0.99998	1	20628	0	-1.8277
PPP4C	6	1.8758e-05	0.00010943	0.020372	107	6	-2.5321	0.99998	0.99999	1	20629	0	-2.5321
CCAR1	6	1.8718e-05	0.00010895	0.020372	106	6	-1.9024	0.99998	0.99999	1	20630	0	-1.9024
TUBGCP4	6	1.7919e-05	0.00010608	0.020372	105	6	-2.3789	0.99998	0.99999	1	20632	0	-2.3789
GTF3C4	6	1.7449e-05	0.00010512	0.020372	103	6	-1.6088	0.99998	0.99999	1	20633	0	-1.6088
MRPL3	6	1.959e-05	0.00011326	0.02054	113	6	-1.9582	0.99996	0.99996	1	20616	0	-1.9582
ORAOV1	6	2.0692e-05	0.00011709	0.020691	116	4	-3.5212	0.59473	0.72892	1	14387	2	-3.5212
VPS28	6	2.0613e-05	0.00011661	0.020691	115	4	-2.5438	0.98425	0.9844	1	19958	0	-2.5438
POLR3A	6	2.0498e-05	0.00011566	0.020691	114	5	-2.2349	0.98601	0.98614	1	19999	0	-2.2349
RPL23A	6	2.1072e-05	0.00011949	0.020935	117	4	-2.6149	0.60028	0.73378	1	14481	1	-2.6149
ELP3	6	2.1363e-05	0.0001214	0.021092	118	5	-2.2184	0.99843	0.99843	1	20447	0	-2.2184
MYBL2	6	2.2155e-05	0.00012763	0.021988	119	6	-1.1144	0.99998	0.99998	1	20627	0	-1.1144
NUP93	6	2.2514e-05	0.0001305	0.022298	120	5	-1.6991	0.43186	0.5943	1	11896	1	-1.6991
GPN3	6	2.4221e-05	0.00013864	0.022527	123	4	-3.4698	0.28804	0.48462	1	9704	1	-3.4698
FDX1L	6	2.4252e-05	0.00013864	0.022527	124	5	-2.0666	0.95017	0.95021	1	19111	0	-2.0666
PTPN23	6	2.483e-05	0.0001396	0.022527	126	5	-2.1063	0.95566	0.95568	1	19234	0	-2.1063
MSH2	6	2.5373e-05	0.00014056	0.022527	128	5	-1.3732	0.96822	0.9682	1	19553	0	-1.3732
DDX18	6	2.5092e-05	0.00014008	0.022527	127	5	-2.6785	0.99394	0.99399	1	20268	0	-2.6785
MLH1	6	2.4569e-05	0.00013912	0.022527	125	6	-1.6467	0.99998	0.99998	1	20624	0	-1.6467
SOD2	6	2.4043e-05	0.00013817	0.022527	122	6	-1.9916	0.99998	0.99998	1	20625	0	-1.9916
S100PBP	6	2.364e-05	0.00013577	0.022527	121	6	-1.1878	0.99998	0.99998	1	20626	0	-1.1878
SNRNP35	6	2.5995e-05	0.00014439	0.022963	129	6	-1.8539	0.99997	0.99998	1	20623	0	-1.8539
ANAPC5	6	2.6259e-05	0.00014774	0.023316	130	5	-2.5503	0.92379	0.92389	1	18542	0	-2.5503
PRPF19	6	2.6804e-05	0.00015253	0.023452	131	4	-2.5576	0.50688	0.6545	1	13014	1	-2.5576
RPS27	6	2.7011e-05	0.00015397	0.023452	132	5	-3.0712	0.77316	0.80803	1	16116	1	-3.0712
PAICS	6	2.7218e-05	0.00015445	0.023452	134	4	-2.9063	0.83563	0.84575	1	16939	1	-2.9063
hsa-mir-4472-2	4	4.0552e-05	0.00015493	0.023452	150	3	-3.5517	0.8525	0.85228	1	17188	0	-3.5517
SARS2	6	2.7011e-05	0.00015397	0.023452	133	5	-2.3238	0.97994	0.98011	1	19844	0	-2.3238
C15orf41	6	2.7486e-05	0.00015541	0.023452	135	6	-2.1212	0.99979	0.99979	1	20568	0	-2.1212
KCNRG	6	2.8405e-05	0.00016067	0.024071	136	3	-0.83408	0.98741	0.98749	1	20039	0	-0.83408
RPL23	6	2.9047e-05	0.00016642	0.024752	137	5	-3.3394	0.87826	0.87911	1	17622	1	-3.3394
KPNB1	6	3.0493e-05	0.000176	0.025806	140	6	-2.5396	0.99979	0.99978	1	20567	0	-2.5396
NDUFAF3	6	3.0333e-05	0.00017504	0.025806	139	6	-3.682	0.99997	0.99997	1	20621	0	-3.682
ZNF98	6	3.2444e-05	0.00018845	0.027437	141	4	-2.9443	0.41807	0.58349	1	11688	1	-2.9443
hsa-mir-4459	4	5.3121e-05	0.0002033	0.029391	166	3	-4.3266	0.77468	0.77453	1	16140	1	-4.3266
MRPL39	6	3.63e-05	0.00020857	0.029944	142	5	-1.9038	0.58673	0.72192	1	14266	1	-1.9038
RPUSD3	6	3.6834e-05	0.00021144	0.030147	143	4	-2.4733	0.26722	0.46298	1	9307	1	-2.4733
PSMA4	6	3.7412e-05	0.00021527	0.030275	145	4	-2.4065	0.8952	0.89526	1	17965	0	-2.4065
RPL13A	6	3.7365e-05	0.00021479	0.030275	144	4	-2.593	0.98879	0.9889	1	20081	0	-2.593
CDK1	6	3.7974e-05	0.00021766	0.030396	146	5	-2.3714	0.79338	0.81914	1	16357	1	-2.3714
SIT1	6	3.9017e-05	0.00022054	0.030396	148	6	-1.4094	0.99996	0.99996	1	20617	0	-1.4094
MRPS14	6	3.9001e-05	0.00022054	0.030396	147	6	-1.6041	0.99996	0.99996	1	20618	0	-1.6041
RPL38	6	4.0415e-05	0.00022724	0.031113	149	4	-2.0596	0.25699	0.44967	1	9065	1	-2.0596
SLC25A26	6	4.0822e-05	0.00023012	0.031299	151	5	-3.1403	0.97795	0.97809	1	19796	0	-3.1403
ARIH1	6	4.1517e-05	0.00023299	0.031342	152	5	-3.2511	0.62641	0.74554	1	14731	1	-3.2511
CPSF4	6	4.1522e-05	0.00023347	0.031342	153	5	-2.0005	0.68501	0.76741	1	15216	1	-2.0005
SRP72	6	4.2136e-05	0.00023634	0.031523	154	5	-2.7018	0.62335	0.74451	1	14706	1	-2.7018
hsa-mir-5689	4	6.2526e-05	0.00024784	0.032563	176	2	-1.9151	0.083186	0.18321	0.949502	4441	2	-1.9151
PDCD11	6	4.5285e-05	0.0002531	0.032563	158	5	-1.7125	0.55452	0.69429	1	13738	1	-1.7125
DTYMK	6	4.5265e-05	0.0002531	0.032563	157	5	-1.7689	0.59394	0.72822	1	14372	1	-1.7689
METTL9	6	4.5573e-05	0.00025358	0.032563	159	6	-1.766	0.99995	0.99995	1	20613	0	-1.766
MED14	6	4.5037e-05	0.00025167	0.032563	156	6	-1.9558	0.99995	0.99996	1	20614	0	-1.9558
MRPS30	6	4.4249e-05	0.00024736	0.032563	155	6	-1.7393	0.99996	0.99996	1	20615	0	-1.7393
LOC100289561	6	4.6611e-05	0.00026029	0.033217	160	6	-1.9061	0.99976	0.99976	1	20561	0	-1.9061
NRF1	6	4.6973e-05	0.0002622	0.033256	161	6	-1.3839	0.99995	0.99995	1	20611	0	-1.3839
RPL32	6	4.9169e-05	0.00026987	0.033468	163	5	-2.2317	0.99765	0.9977	1	20409	0	-2.2317
TPI1	6	4.9044e-05	0.00026891	0.033468	162	6	-2.4839	0.99981	0.99981	1	20576	0	-2.4839
RGPD6	2	0.00013623	0.00026627	0.033468	261	2	-4.0724	0.99986	0.99986	1	20585	0	-4.0724
DHX35	6	4.9187e-05	0.00027034	0.033468	164	6	-2.3768	0.99995	0.99995	1	20610	0	-2.3768
MYC	6	4.9976e-05	0.00027561	0.033917	165	6	-2.4933	0.99939	0.9994	1	20514	0	-2.4933
CS	6	5.4595e-05	0.00030004	0.036697	167	5	-1.8557	0.8413	0.84973	1	17019	1	-1.8557
MMS22L	6	5.5319e-05	0.00030243	0.036697	168	5	-2.8316	0.85299	0.8583	1	17196	1	-2.8316
USP17L15	6	5.5951e-05	0.00030531	0.036697	170	4	-2.4959	0.89387	0.89398	1	17938	1	-2.4959
MCM7	6	5.5802e-05	0.00030483	0.036697	169	6	-1.566	0.99994	0.99994	1	20609	0	-1.566
BTF3L4	6	5.6272e-05	0.00030722	0.036714	171	5	-2.0574	0.85517	0.85996	1	17227	1	-2.0574
PCNA	6	5.8393e-05	0.00031417	0.037328	172	6	-2.3551	0.99994	0.99994	1	20608	0	-2.3551
WDR43	6	5.9481e-05	0.00032015	0.037607	174	5	-2.6541	0.96186	0.96185	1	19399	0	-2.6541
COX6A1	6	5.9203e-05	0.00031919	0.037607	173	6	-1.1718	0.99994	0.99994	1	20607	0	-1.1718
PRPF8	6	6.3548e-05	0.00033643	0.038428	179	5	-2.1256	0.55659	0.69604	1	13772	1	-2.1256
ST20	6	6.2757e-05	0.00033404	0.038428	178	3	-1.438	0.91953	0.91962	1	18459	0	-1.438
GTPBP4	6	6.3577e-05	0.00033643	0.038428	180	6	-2.4386	0.99994	0.99994	1	20604	0	-2.4386
MRPL36	6	6.2646e-05	0.00033356	0.038428	177	6	-1.1479	0.99994	0.99994	1	20605	0	-1.1479
MDN1	6	6.2392e-05	0.00033212	0.038428	175	6	-2.5582	0.99994	0.99994	1	20606	0	-2.5582
RBBP6	6	6.4213e-05	0.00033931	0.038543	181	4	-2.1454	0.99798	0.998	1	20424	0	-2.1454
CDC20	6	6.5656e-05	0.00034793	0.039306	182	6	-2.0942	0.99993	0.99993	1	20603	0	-2.0942
hsa-mir-1304	4	9.0155e-05	0.00035415	0.039792	209	4	-3.4869	0.9999	0.99989	1	20593	0	-3.4869
RBM14	6	6.7729e-05	0.00035942	0.040166	183	5	-2.3949	0.90889	0.90898	1	18243	0	-2.3949
DNLZ	6	6.8167e-05	0.00036182	0.040216	184	6	-0.91708	0.99993	0.99993	1	20602	0	-0.91708
NPAT	6	6.8454e-05	0.00036421	0.040266	185	5	-2.1529	0.9987	0.99869	1	20462	0	-2.1529
MRPL33	6	6.9825e-05	0.00037235	0.04062	186	5	-2.921	0.11176	0.25166	0.97076	5250	1	-2.921
GOLGA6B	6	7.0201e-05	0.00037331	0.04062	188	5	-2.1954	0.97663	0.97675	1	19766	0	-2.1954
PPP4R2	6	7.0002e-05	0.00037283	0.04062	187	6	-2.2945	0.99948	0.99948	1	20525	0	-2.2945
MRPL38	6	7.3345e-05	0.00038433	0.040746	192	5	-2.1279	0.35309	0.53352	1	10685	1	-2.1279
CDC45	6	7.0737e-05	0.00037762	0.040746	189	4	-2.6531	0.86944	0.8715	1	17484	1	-2.6531
CCT2	6	7.2536e-05	0.00038289	0.040746	190	5	-2.6873	0.96988	0.96988	1	19597	0	-2.6873
hsa-mir-1973	4	9.5994e-05	0.00038289	0.040746	216	4	-2.544	0.99792	0.99792	1	20421	0	-2.544
METTL17	6	7.2713e-05	0.00038289	0.040746	191	6	-1.2343	0.99993	0.99993	1	20601	0	-1.2343
AK6	6	7.4406e-05	0.00039103	0.041246	193	5	-2.1197	0.94283	0.94292	1	18943	0	-2.1197
SASS6	6	7.528e-05	0.00039438	0.041388	194	5	-1.7308	0.98493	0.98509	1	19974	0	-1.7308
TNNI1	6	7.6118e-05	0.00039773	0.041529	195	1	0.022119	0.49625	0.64577	1	12852	1	0.022119
PSMB4	6	7.8629e-05	0.00041114	0.042714	196	6	-1.8718	0.99992	0.99992	1	20599	0	-1.8718
SPDYE2	4	0.00010564	0.00042072	0.04306	227	3	-2.1485	0.50983	0.58205	1	13078	1	-2.1485
SS18L2	6	8.0063e-05	0.00042024	0.04306	197	4	-3.2274	0.82919	0.84132	1	16831	1	-3.2274
EXOSC2	6	8.0224e-05	0.00042024	0.04306	198	5	-2.061	0.99577	0.99584	1	20340	0	-2.061
UBE2M	6	8.0853e-05	0.00042312	0.043091	199	5	-2.0837	0.97509	0.97521	1	19730	0	-2.0837
POP5	6	8.16e-05	0.00042934	0.043511	200	5	-2.4969	0.96879	0.96879	1	19569	0	-2.4969
POLE2	6	8.275e-05	0.00043605	0.043761	202	4	-3.0829	0.020502	0.068346	0.86966	1581	1	-3.0829
GTF2E2	6	8.2414e-05	0.00043413	0.043761	201	6	-3.1051	0.99992	0.99992	1	20598	0	-3.1051
NCAPG	6	8.3855e-05	0.00044132	0.044076	203	5	-2.2929	0.97447	0.97457	1	19712	0	-2.2929
SEC61A1	6	8.5867e-05	0.00045999	0.045721	204	5	-1.5674	0.95702	0.95699	1	19267	0	-1.5674
NELFCD	6	8.7389e-05	0.00046622	0.045885	205	5	-1.8839	0.99683	0.9969	1	20377	0	-1.8839
PSMB5	6	8.7664e-05	0.00046861	0.045885	206	6	-2.6137	0.99951	0.99952	1	20530	0	-2.6137
FXN	6	8.8062e-05	0.00047053	0.045885	208	6	-1.5785	0.99991	0.99991	1	20596	0	-1.5785
NR2C2AP	6	8.7745e-05	0.00046957	0.045885	207	6	-1.4785	0.99991	0.99991	1	20597	0	-1.4785
RPS10	6	9.2745e-05	0.00050214	0.048205	211	4	-2.6221	0.58952	0.72434	1	14308	1	-2.6221
NDUFB2	6	9.3013e-05	0.00050357	0.048205	212	5	-2.2339	0.70488	0.7757	1	15410	1	-2.2339
SAP18	6	9.2448e-05	0.00049974	0.048205	210	4	-0.67545	0.86373	0.86679	1	17377	1	-0.67545
FABP5	6	9.3171e-05	0.00050453	0.048205	213	4	-2.1881	0.89174	0.89184	1	17893	1	-2.1881
RPS18	6	9.3593e-05	0.00050597	0.048205	214	4	-2.1907	0.96686	0.96684	1	19521	0	-2.1907
PSMB7	6	9.5243e-05	0.00051459	0.048801	215	4	-2.428	0.75661	0.79946	1	15948	1	-2.428
BRF1	6	9.8665e-05	0.00053039	0.049661	217	5	-2.0939	0.1821	0.35018	0.992009	7161	1	-2.0939
TOMM20	6	9.8988e-05	0.00053231	0.049661	218	5	-2.7409	0.99747	0.9975	1	20400	0	-2.7409
hsa-mir-548ac	4	0.00013365	0.00053327	0.049661	259	4	-2.2162	0.99987	0.99987	1	20587	0	-2.2162
CWC22	6	9.8988e-05	0.00053231	0.049661	219	6	-2.692	0.99989	0.99989	1	20590	0	-2.692
RPL18	6	0.00010011	0.00054284	0.050326	220	4	-1.1543	0.070051	0.18373	0.949645	3890	1	-1.1543
MRPL45	6	0.00010154	0.00054955	0.050447	222	5	-2.2641	0.86278	0.86602	1	17353	1	-2.2641
BORA	6	0.0001014	0.00054907	0.050447	221	6	-1.9551	0.99928	0.99929	1	20503	0	-1.9551
BRCA1	6	0.00010171	0.00055147	0.050447	223	6	-1.1792	0.9999	0.9999	1	20594	0	-1.1792
TPT1	6	0.00010251	0.00055625	0.050661	224	5	-1.9299	0.98462	0.98476	1	19966	0	-1.9299
NDUFB4	6	0.00010405	0.00056344	0.050867	226	4	-2.4825	0.47586	0.62927	1	12566	1	-2.4825
PKMYT1	6	0.00010368	0.00056248	0.050867	225	5	-1.7141	0.96929	0.96929	1	19583	0	-1.7141
RPL12	6	0.0001067	0.00058164	0.052282	228	5	-2.6702	0.84211	0.85029	1	17031	1	-2.6702
RPF2	5	0.00012978	0.00059026	0.052543	253	4	-2.3683	0.99585	0.99582	1	20344	0	-2.3683
CTU2	6	0.0001078	0.00058882	0.052543	229	5	-2.9379	0.99821	0.99822	1	20437	0	-2.9379
DHX33	6	0.00010828	0.00059217	0.052543	230	6	-2.1521	0.99989	0.99989	1	20592	0	-2.1521
LONP1	6	0.00010909	0.00059744	0.052784	231	6	-1.8018	0.99989	0.99989	1	20591	0	-1.8018
EIF3A	6	0.00011229	0.00061564	0.054161	232	4	-2.5608	0.98151	0.98169	1	19894	0	-2.5608
PRMT5	6	0.0001136	0.00062091	0.054351	233	3	-1.8616	0.1184	0.26113	0.973881	5431	2	-1.8616
TRMT112	5	0.00013656	0.0006257	0.054351	263	5	-1.9094	0.99915	0.99917	1	20491	0	-1.9094
POLR2E	6	0.00011451	0.00062426	0.054351	234	6	-2.252	0.99987	0.99987	1	20586	0	-2.252
BRD4	6	0.00012057	0.00065826	0.054875	243	3	-1.9005	0.027129	0.084858	0.880302	1939	2	-1.9005
NDUFS8	6	0.00011627	0.00063575	0.054875	235	5	-2.0739	0.15106	0.30738	0.984069	6328	1	-2.0739
SDAD1	6	0.00011713	0.0006415	0.054875	237	4	-2.2346	0.54601	0.68712	1	13590	1	-2.2346
RPL39	6	0.00011898	0.00065252	0.054875	239	5	-1.7321	0.80695	0.82714	1	16536	1	-1.7321
C2orf27A	6	0.00011634	0.00063767	0.054875	236	5	-2.0593	0.94377	0.94385	1	18958	0	-2.0593
DUX2	6	0.00012057	0.00065826	0.054875	242	5	-2.9268	0.97735	0.97747	1	19787	0	-2.9268
DCPS	6	0.00011756	0.00064389	0.054875	238	5	-1.5477	0.98934	0.98941	1	20097	0	-1.5477
hsa-mir-3135b	4	0.00016835	0.00065539	0.054875	277	4	-3.0547	0.99942	0.99943	1	20518	0	-3.0547
UTP14A	6	0.00011958	0.00065395	0.054875	240	6	-2.2743	0.99961	0.99961	1	20548	0	-2.2743
RPUSD4	6	0.00012011	0.00065587	0.054875	241	6	-0.9427	0.99988	0.99988	1	20589	0	-0.9427
MRPL18	6	0.00012267	0.00066592	0.05529	244	4	-2.6281	0.0015975	0.0074487	0.725306	205	1	-2.6281
BARD1	6	0.00012348	0.00067023	0.055426	245	5	-2.7105	0.3322	0.5177	1	10356	1	-2.7105
ANKLE2	6	0.00012449	0.00067455	0.05556	246	5	-1.5798	0.99801	0.99803	1	20427	0	-1.5798
ENO1	6	0.00012677	0.00068843	0.055983	247	5	-1.5754	0.64731	0.75303	1	14868	1	-1.5754
MRPL53	6	0.00012783	0.00069322	0.055983	249	5	-2.2178	0.73076	0.78701	1	15671	1	-2.2178
C10orf111	6	0.00012686	0.00068891	0.055983	248	3	-0.26418	0.83174	0.84306	1	16871	1	-0.26418
C3orf17	6	0.00012783	0.00069322	0.055983	251	3	-1.7652	0.98923	0.9893	1	20095	0	-1.7652
CCT4	6	0.00012783	0.00069322	0.055983	250	5	-1.7693	0.99684	0.99691	1	20378	0	-1.7693
CDT1	6	0.00012969	0.00070472	0.05669	252	4	-2.0922	0.48626	0.63769	1	12686	1	-2.0922
NIP7	6	0.00013025	0.00070759	0.0567	254	6	-2.2135	0.99939	0.9994	1	20513	0	-2.2135
CSTF3	6	0.00013109	0.00071286	0.056902	255	5	-2.237	0.99814	0.99814	1	20434	0	-2.237
VARS2	6	0.00013159	0.00071669	0.056988	256	3	-1.3102	0.093388	0.22497	0.960573	4757	3	-1.3102
TICRR	6	0.00013267	0.00072148	0.057149	257	6	-1.2871	0.99987	0.99987	1	20588	0	-1.2871
EIF2B1	6	0.00013336	0.00072483	0.057195	258	5	-1.686	0.89475	0.89482	1	17955	0	-1.686
hsa-mir-1233-1	4	0.00019379	0.00074303	0.058042	289	3	-2.0454	0.4317	0.54121	1	11893	1	-2.0454
RPS20	6	0.00013588	0.0007392	0.058042	260	5	-2.3724	0.98372	0.98387	1	19943	0	-2.3724
SHFM1	6	0.0001364	0.00074399	0.058042	262	5	-2.1545	0.99659	0.99664	1	20366	0	-2.1545
TBC1D3F	2	0.00038653	0.00075931	0.059015	387	2	-4.9636	0.99961	0.99961	1	20549	0	-4.9636
C20orf24	6	0.00014833	0.00081439	0.063059	264	6	-1.0816	0.99985	0.99985	1	20583	0	-1.0816
YARS	6	0.00015165	0.00083306	0.064136	265	5	-1.5985	0.10345	0.2397	0.964134	5038	1	-1.5985
SMC2	6	0.00015316	0.00083761	0.064136	267	5	-1.6307	0.98047	0.98066	1	19861	0	-1.6307
LGALSL	6	0.00015225	0.0008345	0.064136	266	6	-1.4705	0.99985	0.99985	1	20581	0	-1.4705
COQ2	6	0.00015514	0.00085126	0.064941	268	6	-2.3725	0.99983	0.99982	1	20578	0	-2.3725
CNOT11	6	0.00015603	0.00085797	0.064973	270	6	-1.6389	0.99961	0.99961	1	20545	0	-1.6389
RPL26	6	0.00015559	0.00085509	0.064973	269	6	-1.1532	0.99984	0.99985	1	20580	0	-1.1532
TRAPPC11	6	0.00015908	0.00087281	0.065617	272	4	-2.2681	0.52064	0.66582	1	13229	1	-2.2681
SF3B1	6	0.00015852	0.0008709	0.065617	271	5	-2.3893	0.99646	0.99651	1	20358	0	-2.3893
SMC5	6	0.00016003	0.00087808	0.065773	273	5	-2.2865	0.87364	0.87511	1	17553	1	-2.2865
NPIPA5	2	0.00045194	0.00088814	0.066287	411	2	-4.3109	0.99955	0.99954	1	20535	0	-4.3109
hsa-mir-6127	4	0.00022966	0.00089245	0.066369	313	4	-4.0804	0.99954	0.99953	1	20533	0	-4.0804
VPRBP	6	0.00016585	0.00090825	0.067274	274	5	-1.6356	0.13374	0.28297	0.97709	5865	1	-1.6356
COQ5	6	0.00016648	0.00091113	0.067274	275	5	-1.957	0.99314	0.99322	1	20235	0	-1.957
RPS13	6	0.00016803	0.00091927	0.067633	276	5	-1.7396	0.96911	0.96912	1	19579	0	-1.7396
FERMT2	6	0.0001698	0.00092837	0.068061	278	6	-0.78394	0.99983	0.99982	1	20579	0	-0.78394
LOC100505679	6	0.00017299	0.00094752	0.069219	279	4	-1.8897	0.23854	0.42525	1	8602	1	-1.8897
NUDT21	6	0.00017393	0.00095519	0.069534	280	5	-2.0879	0.98981	0.9899	1	20115	0	-2.0879
XRCC2	6	0.00017518	0.00096333	0.06988	281	6	-0.98078	0.99982	0.99982	1	20577	0	-0.98078
NUP88	6	0.0001776	0.00097913	0.070778	282	4	-1.0339	0.10438	0.24106	0.964393	5062	1	-1.0339
RBX1	6	0.00018154	0.001005	0.072395	283	5	-2.4478	0.9921	0.99218	1	20188	0	-2.4478
XRCC5	6	0.00018312	0.0010179	0.073071	284	4	-2.9492	0.98751	0.98759	1	20041	0	-2.9492
RPL15	6	0.000188	0.0010414	0.07424	286	4	-2.0554	0.88807	0.88818	1	17813	1	-2.0554
PSMD12	6	0.00018724	0.0010395	0.07424	285	6	-1.2416	0.99981	0.99981	1	20575	0	-1.2416
NAA25	6	0.0001892	0.0010457	0.074291	287	4	-2.0452	0.9658	0.96578	1	19491	0	-2.0452
C19orf52	6	0.00019765	0.0010888	0.074371	297	5	-1.4226	0.23345	0.41863	1	8470	1	-1.4226
LSM7	6	0.00019933	0.0010926	0.074371	299	4	-1.9563	0.87089	0.87277	1	17507	1	-1.9563
REV3L	6	0.00019608	0.0010807	0.074371	293	5	-2.1562	0.90346	0.90353	1	18123	0	-2.1562
LARS2	6	0.0001989	0.0010922	0.074371	298	5	-2.8672	0.94602	0.94605	1	19016	0	-2.8672
TP53TG3	6	0.00019478	0.0010725	0.074371	292	5	-1.0529	0.97369	0.97377	1	19692	0	-1.0529
RAE1	6	0.00019051	0.0010505	0.074371	288	5	-2.1966	0.97541	0.97553	1	19735	0	-2.1966
RFC5	6	0.00019737	0.0010874	0.074371	296	5	-1.7962	0.99912	0.99912	1	20489	0	-1.7962
NDUFS2	6	0.00019694	0.001085	0.074371	295	6	-1.233	0.99926	0.99927	1	20501	0	-1.233
ARL2	6	0.00019439	0.0010696	0.074371	291	6	-2.2655	0.99965	0.99965	1	20552	0	-2.2655
EIF3H	6	0.0002	0.0010936	0.074371	301	6	-1.3142	0.9998	0.9998	1	20571	0	-1.3142
MPV17L2	6	0.00019962	0.0010931	0.074371	300	6	-1.8624	0.9998	0.9998	1	20572	0	-1.8624
NOMO1	6	0.00019652	0.0010826	0.074371	294	6	-1.4469	0.9998	0.9998	1	20573	0	-1.4469
CXADR	6	0.00019385	0.0010677	0.074371	290	6	-1.2087	0.99981	0.9998	1	20574	0	-1.2087
PRKRA	6	0.00020258	0.0011041	0.074842	302	6	-0.91878	0.9998	0.99979	1	20570	0	-0.91878
DLD	6	0.00020404	0.0011118	0.075115	303	5	-1.7156	0.96	0.95995	1	19361	0	-1.7156
GINS3	6	0.0002052	0.0011185	0.075322	304	6	-1.4483	0.99979	0.99979	1	20569	0	-1.4483
SNRPD1	6	0.00020653	0.0011281	0.07572	305	5	-1.9549	0.78082	0.81212	1	16201	1	-1.9549
ATP5F1	6	0.00020802	0.0011367	0.076052	306	6	-2.3405	0.99968	0.99969	1	20557	0	-2.3405
RPL28	6	0.00021152	0.0011558	0.077084	307	6	-1.4399	0.99954	0.99954	1	20534	0	-1.4399
PROCA1	6	0.00021732	0.0011846	0.078746	308	6	-0.80082	0.99978	0.99978	1	20566	0	-0.80082
POLR3B	6	0.00022178	0.0012037	0.079763	309	6	-1.6372	0.99949	0.99949	1	20527	0	-1.6372
YARS2	6	0.00022406	0.0012133	0.080141	310	5	-1.5197	0.97724	0.97736	1	19783	0	-1.5197
EIF1	6	0.00022629	0.0012224	0.080485	311	5	-1.9404	0.41148	0.57837	1	11585	1	-1.9404
ELP5	6	0.00022715	0.0012286	0.080638	312	5	-1.5368	0.94208	0.94218	1	18934	0	-1.5368
TIMM13	5	0.00026993	0.0012626	0.08094	333	3	-1.6347	0.37199	0.52137	1	10981	2	-1.6347
PRPF39	6	0.00023348	0.0012583	0.08094	318	4	-2.4844	0.95441	0.95445	1	19213	0	-2.4844
YKT6	6	0.00023422	0.0012636	0.08094	319	5	-1.8257	0.9885	0.9886	1	20071	0	-1.8257
PCF11	6	0.00023264	0.001254	0.08094	316	6	-1.2753	0.99928	0.9993	1	20505	0	-1.2753
PUF60	6	0.00023126	0.0012454	0.08094	315	6	-2.635	0.99961	0.99961	1	20546	0	-2.635
MCM4	6	0.00023438	0.0012646	0.08094	320	6	-0.72929	0.99977	0.99976	1	20563	0	-0.72929
RRP9	6	0.00023331	0.0012574	0.08094	317	6	-1.1303	0.99977	0.99976	1	20564	0	-1.1303
METTL2B	6	0.0002302	0.0012406	0.08094	314	6	-1.4586	0.99977	0.99977	1	20565	0	-1.4586
HMBS	6	0.00024196	0.0013	0.082951	321	6	-1.8102	0.99976	0.99976	1	20562	0	-1.8102
SLMO2	6	0.0002427	0.0013067	0.082959	322	5	-2.4514	0.97678	0.97691	1	19769	0	-2.4514
RAD9A	6	0.00024305	0.0013081	0.082959	323	6	-1.8213	0.99934	0.99935	1	20510	0	-1.8213
HUS1	6	0.00025158	0.001356	0.085733	324	5	-1.9181	0.92564	0.92578	1	18580	0	-1.9181
PSIP1	6	0.00025387	0.001368	0.086024	325	5	-1.4909	0.94119	0.94131	1	18918	0	-1.4909
hsa-mir-6859-2	2	0.00070914	0.001369	0.086024	495	2	-3.9325	0.99929	0.9993	1	20506	0	-3.9325
ATP5L	5	0.00029578	0.0013881	0.086716	349	4	-1.7596	0.93813	0.93831	1	18845	0	-1.7596
RAN	6	0.00025829	0.0013884	0.086716	326	5	-1.9593	0.99575	0.99581	1	20339	0	-1.9593
RPL17	6	0.00026059	0.0014039	0.087152	328	5	-1.2658	0.12655	0.27269	0.973881	5660	1	-1.2658
MRPL44	6	0.00026113	0.001408	0.087152	329	4	-2.7204	0.94569	0.94574	1	19011	0	-2.7204
U2AF1	6	0.00025991	0.0014006	0.087152	327	4	-2.0032	0.97829	0.97842	1	19803	0	-2.0032
hsa-mir-1273h	4	0.00037763	0.0014336	0.088328	383	3	-3.2792	0.069833	0.15748	0.949502	3880	1	-3.2792
WRAP53	6	0.00026618	0.0014355	0.088328	330	5	-1.5828	0.98433	0.98449	1	19962	0	-1.5828
RPL10	6	0.0002689	0.0014485	0.088596	331	4	-2.8659	0.58807	0.72307	1	14285	1	-2.8659
DDX21	6	0.00026894	0.0014485	0.088596	332	3	-1.3076	0.94048	0.94058	1	18903	0	-1.3076
HMGB1	6	0.00027116	0.0014604	0.089065	334	4	-2.4644	0.11098	0.25054	0.969234	5233	2	-2.4644
BCAS2	6	0.00027296	0.0014738	0.089617	335	5	-1.9367	0.97197	0.97203	1	19648	0	-1.9367
RARS2	6	0.00027353	0.0014782	0.089617	336	5	-2.2893	0.99787	0.9979	1	20418	0	-2.2893
TCP1	6	0.00027802	0.0015045	0.090947	337	4	-2.1688	0.13886	0.29019	0.979344	5997	1	-2.1688
RAB3C	6	0.00027908	0.0015112	0.091086	338	2	-0.10338	0.02369	0.07638	0.876022	1756	2	-0.10338
PSMB3	6	0.00028253	0.0015284	0.091858	339	5	-2.4717	0.99839	0.99839	1	20444	0	-2.4717
EIF2S3	6	0.00028428	0.0015385	0.092194	340	6	-1.8497	0.99961	0.99961	1	20544	0	-1.8497
IARS2	6	0.00028704	0.0015524	0.092281	342	5	-1.9584	0.52571	0.67001	1	13300	1	-1.9584
IMP4	6	0.00028739	0.0015533	0.092281	343	5	-1.4937	0.83333	0.84415	1	16898	1	-1.4937
EXOSC8	6	0.00028646	0.001551	0.092281	341	5	-1.3409	0.99824	0.99824	1	20438	0	-1.3409
MRPS23	6	0.00029137	0.0015749	0.092498	347	4	-2.768	0.28182	0.48	1	9620	1	-2.768
STRAP	6	0.00029134	0.0015749	0.092498	346	5	-1.4172	0.9241	0.92422	1	18554	0	-1.4172
IMPDH2	6	0.00029025	0.0015668	0.092498	345	5	-2.1607	0.96658	0.96657	1	19515	0	-2.1607
GEMIN5	6	0.00028927	0.001562	0.092498	344	5	-2.0225	0.99874	0.99873	1	20467	0	-2.0225
PPP1CB	6	0.00029418	0.0015893	0.093078	348	5	-1.8126	0.99034	0.99042	1	20128	0	-1.8126
SMIM20	6	0.00029594	0.0015964	0.093234	350	6	-1.1411	0.9997	0.99971	1	20560	0	-1.1411
RSL24D1	6	0.00029783	0.0016032	0.093362	351	5	-1.8893	0.68266	0.76648	1	15193	1	-1.8893
MKI67IP	6	0.00030119	0.0016194	0.094046	352	5	-0.99436	0.98926	0.98933	1	20096	0	-0.99436
USP17L11	6	0.00030588	0.0016486	0.094359	355	5	-1.0109	0.41024	0.57744	1	11561	1	-1.0109
GPS1	6	0.00030772	0.0016563	0.094359	358	5	-1.5056	0.76948	0.80607	1	16069	1	-1.5056
AARS	6	0.00030709	0.0016539	0.094359	357	5	-2.4378	0.9087	0.90879	1	18239	0	-2.4378
UFD1L	6	0.00030493	0.00164	0.094359	353	5	-1.9168	0.96065	0.96061	1	19376	0	-1.9168
POTEG	4	0.00044186	0.0016568	0.094359	406	4	-1.6394	0.99519	0.99516	1	20318	0	-1.6394
KIF4A	6	0.00030648	0.0016515	0.094359	356	6	-0.88804	0.99969	0.9997	1	20558	0	-0.88804
GFM1	6	0.00030555	0.0016467	0.094359	354	6	-1.2732	0.99969	0.9997	1	20559	0	-1.2732
EBNA1BP2	6	0.00030854	0.0016616	0.094372	359	4	-0.87412	0.98783	0.98791	1	20051	0	-0.87412
RPL36A	6	0.00031285	0.0016793	0.094857	361	4	-1.8876	0.35455	0.5346	1	10707	2	-1.8876
POLR2L	6	0.00031224	0.0016783	0.094857	360	4	-1.9474	0.78375	0.81376	1	16245	1	-1.9474
NCAPG2	6	0.00031997	0.0017147	0.096387	362	5	-1.4686	0.94875	0.94879	1	19078	0	-1.4686
DGCR8	6	0.00032027	0.0017157	0.096387	363	6	-1.4005	0.99968	0.99968	1	20556	0	-1.4005
MED26	6	0.00032334	0.001732	0.096775	365	4	-2.4093	0.3207	0.50906	1	10179	2	-2.4093
TSC2	6	0.00032253	0.0017296	0.096775	364	4	-1.7053	0.61452	0.74146	1	14655	1	-1.7053
TRIP13	6	0.00032953	0.0017622	0.097985	366	5	-1.7118	0.46991	0.6245	1	12471	1	-1.7118
LIPT1	6	0.00032995	0.0017631	0.097985	367	6	-1.4227	0.99967	0.99967	1	20555	0	-1.4227
RPL8	6	0.00033287	0.0017751	0.098386	368	3	-1.6212	0.80735	0.82736	1	16540	1	-1.6212
CSTF1	6	0.00033343	0.0017813	0.098389	369	5	-1.9647	0.98187	0.98206	1	19902	0	-1.9647
hsa-mir-548ak	2	0.000932	0.0017847	0.098389	537	2	-3.6356	0.99907	0.99906	1	20486	0	-3.6356
GOLGA6L1	6	0.0003377	0.0018048	0.099234	370	6	-1.2365	0.99966	0.99967	1	20554	0	-1.2365
SNAPC1	6	0.00034359	0.0018282	0.100202	371	5	-1.3697	0.8825	0.88297	1	17693	1	-1.3697
ATP6V1B2	6	0.00034427	0.0018321	0.100202	372	5	-1.3969	0.98813	0.98823	1	20061	0	-1.3969
NOA1	6	0.00034594	0.0018426	0.100512	373	4	-2.1794	0.61489	0.74158	1	14659	1	-2.1794
DDX41	6	0.00034788	0.0018512	0.100717	374	5	-1.2449	0.99722	0.99726	1	20390	0	-1.2449
UPF1	6	0.00034929	0.0018589	0.100868	375	4	-2.061	0.97419	0.97427	1	19706	0	-2.061
FTSJ3	6	0.00035525	0.0018895	0.102263	376	4	-1.9026	0.46567	0.62117	1	12407	2	-1.9026
EGFL7	6	0.00035753	0.0019034	0.102745	377	6	-0.99486	0.99964	0.99964	1	20551	0	-0.99486
TXNL4A	6	0.0003645	0.0019326	0.104051	378	4	-1.9558	0.3471	0.52896	1	10590	2	-1.9558
NAA38	6	0.00036829	0.001952	0.10455	380	5	-1.8661	0.83306	0.84396	1	16892	1	-1.8661
ISCA2	6	0.00036824	0.0019518	0.10455	379	5	-1.8042	0.99111	0.99118	1	20154	0	-1.8042
SF3B4	6	0.00037519	0.0019911	0.106091	382	5	-2.1486	0.019105	0.064783	0.863979	1508	1	-2.1486
BOLA2	6	0.000375	0.0019877	0.106091	381	6	-1.0709	0.99963	0.99962	1	20550	0	-1.0709
COL6A5	6	0.00038054	0.0020227	0.106701	385	2	-0.19501	0.79127	0.81797	1	16330	1	-0.19501
PSMB1	6	0.00037961	0.002016	0.106701	384	4	-2.1837	0.90852	0.90861	1	18229	0	-2.1837
RPS15A	6	0.00038056	0.0020232	0.106701	386	5	-1.345	0.95794	0.9579	1	19292	0	-1.345
LOC440243	2	0.001042	0.0020141	0.106701	560	2	-4.5231	0.99896	0.99895	1	20480	0	-4.5231
TWISTNB	6	0.00038706	0.0020576	0.107695	390	4	-1.8221	0.27136	0.46835	1	9405	2	-1.8221
RPL36	6	0.00038657	0.0020557	0.107695	388	5	-1.8272	0.95101	0.95106	1	19130	0	-1.8272
RPS28	6	0.00038692	0.0020572	0.107695	389	6	-1.3806	0.99961	0.99961	1	20547	0	-1.3806
TSG101	6	0.00038983	0.0020754	0.108348	391	4	-1.9964	0.91922	0.91933	1	18452	0	-1.9964
TBCA	6	0.00039576	0.0021007	0.108849	394	4	-2.2932	0.89011	0.89021	1	17854	1	-2.2932
U2AF2	6	0.00039492	0.0020979	0.108849	393	5	-1.1776	0.96071	0.96068	1	19377	0	-1.1776
SNRPA	6	0.00039451	0.002095	0.108849	392	6	-0.7736	0.99961	0.9996	1	20543	0	-0.7736
RPS16	6	0.00040132	0.0021276	0.109963	395	4	-1.7632	0.47343	0.62727	1	12530	1	-1.7632
NUP155	6	0.00041029	0.0021783	0.112306	396	6	-1.29	0.99959	0.99959	1	20542	0	-1.29
hsa-mir-1273c	4	0.00058988	0.0022037	0.113051	461	3	-3.399	0.6578	0.67603	1	14977	1	-3.399
CEP85	6	0.00041448	0.0022018	0.113051	397	5	-1.2124	0.96207	0.96205	1	19407	0	-1.2124
RPL18A	6	0.00041816	0.0022209	0.113653	398	5	-1.9647	0.93045	0.93057	1	18691	0	-1.9647
WBP4	6	0.00042719	0.0022645	0.115467	399	4	-1.8996	0.92404	0.92416	1	18550	0	-1.8996
COX6C	6	0.00042919	0.0022731	0.115467	401	4	-1.2662	0.99182	0.99189	1	20177	0	-1.2662
UQCR10	6	0.00042817	0.0022684	0.115467	400	6	-1.1245	0.99957	0.99957	1	20539	0	-1.1245
CENPW	6	0.00043242	0.002289	0.115985	402	6	-1.4975	0.99957	0.99956	1	20538	0	-1.4975
REXO1L1	6	0.00043658	0.0023076	0.116361	404	4	-2.1157	0.2286	0.41236	0.999103	8349	1	-2.1157
LSM2	6	0.0004356	0.0023052	0.116361	403	5	-1.605	0.9808	0.98098	1	19874	0	-1.605
RPLP1	6	0.00043749	0.0023134	0.116367	405	5	-2.2746	0.99755	0.99758	1	20405	0	-2.2746
hsa-mir-645	4	0.00062574	0.0023316	0.116998	476	2	-0.2629	0.085784	0.18813	0.952827	4523	2	-0.2629
SRSF3	6	0.00044509	0.0023507	0.117106	408	5	-2.0643	0.70916	0.7775	1	15448	1	-2.0643
hsa-mir-4467	4	0.00062752	0.0023402	0.117106	477	2	-2.3579	0.91223	0.91212	1	18316	0	-2.3579
WDR82	6	0.00044433	0.0023474	0.117106	407	6	-1.2136	0.99956	0.99956	1	20536	0	-1.2136
ASNS	6	0.00044766	0.0023627	0.11742	409	4	-2.8012	0.60633	0.73878	1	14590	1	-2.8012
PPA2	6	0.00045067	0.0023785	0.117922	410	4	-1.7189	0.97382	0.97391	1	19699	0	-1.7189
TBL3	6	0.00045672	0.0024077	0.119084	412	5	-1.3957	0.96982	0.96983	1	19595	0	-1.3957
hsa-mir-6890	4	0.00064986	0.0024149	0.119155	483	4	-1.3437	0.99935	0.99936	1	20511	0	-1.3437
GMPPB	6	0.00046001	0.002424	0.119319	413	5	-1.6518	0.95179	0.95185	1	19144	0	-1.6518
MAD2L2	6	0.00046701	0.0024599	0.120178	415	4	-1.9802	0.82721	0.83999	1	16797	1	-1.9802
NSUN4	6	0.00046825	0.0024647	0.120178	417	5	-1.1674	0.84266	0.85069	1	17040	1	-1.1674
COPA	6	0.00046813	0.0024642	0.120178	416	5	-1.9221	0.92452	0.92467	1	18565	0	-1.9221
FAM210A	6	0.00046589	0.0024575	0.120178	414	6	-0.93488	0.99953	0.99953	1	20532	0	-0.93488
EIF5	6	0.00047259	0.0024841	0.120839	418	3	-1.5335	0.95038	0.95042	1	19115	0	-1.5335
CCDC12	6	0.000478	0.0025112	0.121868	419	6	-0.70713	0.99952	0.99952	1	20531	0	-0.70713
PRIM1	6	0.00048173	0.0025308	0.122247	420	5	-2.2048	0.44011	0.60085	1	12004	1	-2.2048
hsa-mir-622	4	0.0006808	0.0025279	0.122247	489	3	-2.5397	0.88987	0.8898	1	17851	0	-2.5397
C1orf141	6	0.00048467	0.0025437	0.122585	421	3	-2.0912	0.37322	0.54876	1	10998	1	-2.0912
RPS19	6	0.00048892	0.0025701	0.123567	422	5	-1.2991	0.9656	0.96558	1	19484	0	-1.2991
PPIAL4E	5	0.00056742	0.0026007	0.124174	451	3	-2.0866	0.26012	0.41718	1	9143	1	-2.0866
RPS21	6	0.0004929	0.0025887	0.124174	423	4	-0.59957	0.90705	0.90714	1	18193	0	-0.59957
NPY4R	6	0.00049382	0.0025969	0.124174	424	6	-1.2307	0.99951	0.99951	1	20529	0	-1.2307
CENPN	6	0.00049563	0.0026069	0.124184	425	5	-1.5801	0.61889	0.743	1	14686	1	-1.5801
OSTC	5	0.00057078	0.0026132	0.124195	452	3	-1.0355	0.98111	0.98119	1	19882	0	-1.0355
DENND4A	6	0.00050037	0.0026319	0.124796	426	5	-1.2454	0.93031	0.93044	1	18682	0	-1.2454
RPP21	6	0.00050213	0.0026395	0.124814	427	5	-2.2117	0.88032	0.88098	1	17648	1	-2.2117
WDR33	6	0.00050316	0.0026443	0.124814	428	4	-2.2538	0.94117	0.94129	1	18916	0	-2.2538
TPX2	6	0.00050737	0.0026678	0.125619	429	4	-1.3847	0.86955	0.8716	1	17487	1	-1.3847
VPS18	6	0.00050821	0.0026735	0.125619	430	6	-1.6527	0.99949	0.99949	1	20528	0	-1.6527
TFAP4	6	0.00051391	0.0027023	0.125825	434	4	-1.5901	0.58623	0.72151	1	14253	2	-1.5901
EIF4A3	6	0.00051164	0.0026927	0.125825	432	5	-1.9043	0.97635	0.97648	1	19757	0	-1.9043
RPS26	6	0.00051376	0.0027013	0.125825	433	6	-1.7521	0.99944	0.99944	1	20520	0	-1.7521
ATIC	6	0.00051123	0.0026903	0.125825	431	6	-1.0045	0.99949	0.99949	1	20526	0	-1.0045
SF3B5	6	0.00051936	0.0027238	0.125977	436	5	-2.2183	0.55876	0.69784	1	13797	1	-2.2183
hsa-mir-3687	4	0.00073418	0.0027228	0.125977	501	3	-2.5855	0.94216	0.94208	1	18935	0	-2.5855
CHEK1	6	0.00051845	0.0027204	0.125977	435	5	-1.7171	0.94487	0.94494	1	18986	0	-1.7171
PLK1	6	0.00053146	0.0027813	0.1278	437	5	-1.6478	0.2086	0.3859	0.996311	7830	1	-1.6478
CRLS1	6	0.00053157	0.0027818	0.1278	438	2	-0.035676	0.33692	0.52122	1	10421	2	-0.035676
RPL35A	6	0.00053157	0.0027818	0.1278	439	4	-1.0604	0.50913	0.65634	1	13067	1	-1.0604
PPP2CA	5	0.00061433	0.0028007	0.128384	473	4	-2.6852	0.65979	0.71393	1	14996	1	-2.6852
hsa-mir-1254-1	4	0.00076099	0.0028114	0.128592	506	2	-2.1044	0.9558	0.95568	1	19241	0	-2.1044
SGCB	6	0.00054165	0.0028354	0.128833	442	5	-1.6047	0.80854	0.82806	1	16557	1	-1.6047
SSB	6	0.00054083	0.002832	0.128833	441	5	-1.6331	0.98005	0.98022	1	19845	0	-1.6331
CTU1	6	0.0005401	0.0028249	0.128833	440	6	-1.3362	0.99946	0.99946	1	20524	0	-1.3362
INO80C	6	0.00054353	0.002844	0.128941	443	4	-0.63769	0.9215	0.92162	1	18499	0	-0.63769
THOC3	6	0.00054711	0.0028675	0.129437	445	5	-1.5764	0.99495	0.99499	1	20308	0	-1.5764
YTHDC1	6	0.00054647	0.0028641	0.129437	444	6	-1.5659	0.99945	0.99945	1	20523	0	-1.5659
CDC7	6	0.00055021	0.0028823	0.129824	446	4	-1.9729	0.62327	0.74448	1	14704	1	-1.9729
SPDYE5	2	0.0014965	0.0029034	0.130489	655	2	-4.8563	0.9971	0.99707	1	20385	0	-4.8563
HSD17B10	6	0.00055773	0.0029225	0.130498	448	5	-2.2707	0.9959	0.99595	1	20347	0	-2.2707
PMF1-BGLAP	3	0.0010253	0.0029225	0.130498	554	3	-1.5935	0.99897	0.99899	1	20481	0	-1.5935
HCN1	6	0.0005562	0.0029144	0.130498	447	6	-0.69961	0.99944	0.99944	1	20522	0	-0.69961
PRPF3	6	0.00055869	0.002934	0.130512	449	5	-1.7444	0.99651	0.99656	1	20361	0	-1.7444
DDX19A	6	0.00055886	0.0029355	0.130512	450	6	-1.04	0.99944	0.99944	1	20521	0	-1.04
RPL24	6	0.00057503	0.0030241	0.133201	454	5	-2.2508	0.6837	0.7669	1	15205	1	-2.2508
NBPF9	5	0.00065775	0.0030049	0.133201	485	4	-3.051	0.80876	0.81217	1	16561	1	-3.051
MED9	6	0.00057503	0.0030241	0.133201	453	5	-1.4011	0.85008	0.85611	1	17150	1	-1.4011
ALG10B	6	0.00057715	0.0030332	0.133201	456	4	-1.768	0.98289	0.98307	1	19925	0	-1.768
NDUFV2	6	0.00057766	0.0030346	0.133201	457	5	-1.7174	0.99892	0.99892	1	20478	0	-1.7174
CLECL1	6	0.00057632	0.0030303	0.133201	455	6	-0.83339	0.99942	0.99943	1	20519	0	-0.83339
LOC100507462	6	0.00058329	0.0030657	0.133862	459	2	-0.26592	0.8318	0.84309	1	16873	1	-0.26592
EIF5AL1	6	0.00058329	0.0030657	0.133862	458	4	-1.4631	0.88258	0.88304	1	17695	1	-1.4631
SNAPC5	6	0.00058438	0.0030691	0.133862	460	6	-1.2798	0.99942	0.99942	1	20517	0	-1.2798
HAUS3	6	0.00059423	0.0031256	0.13604	462	4	-1.7011	0.68221	0.7663	1	15189	1	-1.7011
HSPA9	6	0.0005958	0.0031328	0.136066	463	4	-1.1875	0.99179	0.99185	1	20176	0	-1.1875
YWHAZ	6	0.00060075	0.0031591	0.136431	464	5	-1.7151	0.24505	0.43388	1	8771	1	-1.7151
MRTO4	6	0.00060111	0.003162	0.136431	465	4	-1.7257	0.80381	0.82522	1	16486	1	-1.7257
SUPT6H	6	0.00060709	0.0031874	0.136431	470	5	-1.928	0.83143	0.84284	1	16865	1	-1.928
EXOSC5	6	0.00060135	0.003163	0.136431	466	5	-1.6115	0.91767	0.91776	1	18423	0	-1.6115
KDM8	6	0.00060376	0.0031721	0.136431	467	5	-1.3546	0.92901	0.92916	1	18653	0	-1.3546
ANKRD52	6	0.00060572	0.0031816	0.136431	469	6	-0.76342	0.99939	0.9994	1	20515	0	-0.76342
SOD1	6	0.00060498	0.0031783	0.136431	468	6	-1.4797	0.9994	0.9994	1	20516	0	-1.4797
GMPS	6	0.00060844	0.0031941	0.136435	471	4	-0.97324	0.40507	0.57341	1	11480	2	-0.97324
DDX56	6	0.00061364	0.0032219	0.137338	472	3	-1.5223	0.74565	0.79406	1	15825	1	-1.5223
C9orf114	6	0.00061596	0.0032386	0.137689	474	5	-1.2146	0.31483	0.50465	1	10090	1	-1.2146
ALG14	6	0.00061675	0.0032434	0.137689	475	4	-1.8829	0.55764	0.69692	1	13785	1	-1.8829
hsa-mir-301a	3	0.0011508	0.0032702	0.13826	588	2	-4.0792	0.76009	0.76032	1	15980	0	-4.0792
SMN2	2	0.0016775	0.0032669	0.13826	681	2	-2.8844	0.99832	0.99831	1	20440	0	-2.8844
PMPCA	6	0.00062874	0.0032985	0.13917	478	4	-1.7188	0.7879	0.81608	1	16297	1	-1.7188
ZNF335	6	0.00063157	0.0033138	0.139248	480	4	-1.6973	0.86832	0.87057	1	17466	1	-1.6973
TEFM	6	0.00063088	0.0033095	0.139248	479	5	-1.6646	0.95689	0.95688	1	19263	0	-1.6646
GNL2	6	0.00063652	0.0033344	0.139829	481	5	-1.4412	0.94509	0.94516	1	18993	0	-1.4412
ATP5O	6	0.00064892	0.0033948	0.142071	482	4	-1.782	0.98024	0.98042	1	19855	0	-1.782
hsa-mir-4428	4	0.00093385	0.0034139	0.142317	538	2	-1.8411	0.69387	0.70327	1	15307	1	-1.8411
ABCB7	6	0.00065278	0.0034144	0.142317	484	5	-2.0656	0.99364	0.99372	1	20256	0	-2.0656
hsa-mir-3180-5	3	0.0012199	0.0034565	0.143783	597	3	-4.3801	0.97319	0.97321	1	19684	0	-4.3801
DDX42	6	0.00066444	0.0034747	0.14425	486	5	-1.4562	0.95159	0.95166	1	19142	0	-1.4562
EPRS	6	0.00066717	0.0034905	0.144485	487	4	-1.4482	0.81272	0.83064	1	16621	1	-1.4482
GFER	6	0.00066767	0.0034944	0.144485	488	4	-2.0794	0.99775	0.99779	1	20414	0	-2.0794
TAF1B	5	0.0007725	0.0035025	0.144533	511	5	-1.8924	0.99923	0.99923	1	20498	0	-1.8924
RPL6	6	0.0006886	0.0036007	0.148288	490	5	-1.3022	0.88855	0.88866	1	17826	1	-1.3022
HINFP	6	0.0006915	0.0036122	0.148466	491	5	-1.6784	0.99042	0.9905	1	20132	0	-1.6784
AGAP9	2	0.0018756	0.0036577	0.149858	708	2	-2.7425	0.99812	0.99811	1	20432	0	-2.7425
CHIC2	6	0.00070021	0.0036606	0.149858	492	6	-0.82174	0.9993	0.99931	1	20508	0	-0.82174
KANSL2	6	0.00070296	0.0036759	0.150188	493	6	-1.4867	0.9993	0.99931	1	20507	0	-1.4867
RPL37	6	0.00070853	0.0037051	0.151083	494	5	-1.5148	0.99358	0.99366	1	20254	0	-1.5148
OGDH	6	0.00070962	0.003713	0.151107	496	4	-1.9175	0.072866	0.18979	0.952992	4006	1	-1.9175
C11orf58	6	0.00071756	0.0037559	0.152551	497	6	-0.70791	0.99928	0.9993	1	20504	0	-0.70791
MBD6	6	0.00072907	0.0038133	0.154582	498	6	-0.76665	0.99927	0.99928	1	20502	0	-0.76665
MAT2A	6	0.00073057	0.003821	0.154589	499	5	-1.9422	0.99454	0.99458	1	20292	0	-1.9422
BRIP1	6	0.00073277	0.003833	0.154771	500	4	-1.6896	0.72205	0.78317	1	15579	1	-1.6896
SPIDR	2	0.0019781	0.0038607	0.155588	714	2	-3.6409	0.99802	0.998	1	20428	0	-3.6409
ERH	6	0.00074115	0.0038808	0.155811	502	3	-0.98113	0.49552	0.64518	1	12841	1	-0.98113
DHFR	6	0.00074134	0.0038813	0.155811	503	4	-1.9114	0.83775	0.84722	1	16971	1	-1.9114
hsa-mir-8069	4	0.0010687	0.0039043	0.15643	564	3	-2.3637	0.98686	0.98679	1	20020	0	-2.3637
PSMG4	6	0.00075787	0.0039613	0.157796	505	4	-2.0492	0.38954	0.5615	1	11241	2	-2.0492
SCGB1C1	3	0.0014035	0.003957	0.157796	638	3	-2.013	0.9986	0.99862	1	20456	0	-2.013
HRSP12	6	0.0007565	0.0039556	0.157796	504	6	-1.2183	0.99924	0.99925	1	20500	0	-1.2183
PRPF40A	6	0.00076614	0.0040058	0.159263	507	5	-2.2052	0.95745	0.95741	1	19275	0	-2.2052
SPG21	6	0.0007677	0.0040157	0.159347	508	4	-1.8205	0.91411	0.91423	1	18351	0	-1.8205
TMA16	6	0.00077209	0.0040375	0.159599	510	4	-1.3219	0.74466	0.79356	1	15816	1	-1.3219
ANAPC4	6	0.00077086	0.0040322	0.159599	509	6	-1.2663	0.99923	0.99924	1	20499	0	-1.2663
HSCB	6	0.00077533	0.0040547	0.159975	512	6	-1.4701	0.99922	0.99923	1	20497	0	-1.4701
TAF4	6	0.00077898	0.0040743	0.160443	513	4	-1.7764	0.55811	0.69731	1	13788	1	-1.7764
SDHC	6	0.00078879	0.0041246	0.162115	514	6	-1.4332	0.99921	0.99922	1	20496	0	-1.4332
FAM133B	6	0.00079156	0.0041356	0.162239	515	6	-1.1591	0.99921	0.99922	1	20495	0	-1.1591
SNAPC2	6	0.00079903	0.0041725	0.162778	517	4	-1.825	0.089628	0.21948	0.958055	4640	2	-1.825
CLNS1A	6	0.00079916	0.004173	0.162778	518	5	-1.3001	0.40588	0.57405	1	11491	1	-1.3001
FOXM1	6	0.0007985	0.0041711	0.162778	516	5	-1.0342	0.99381	0.99388	1	20260	0	-1.0342
DSN1	6	0.00081024	0.0042242	0.164466	519	5	-1.4492	0.81246	0.83047	1	16618	1	-1.4492
MRPL42	6	0.00082144	0.004286	0.166083	521	3	-1.4162	0.52425	0.66878	1	13282	1	-1.4162
DDX27	6	0.00082201	0.0042898	0.166083	522	4	-1.5159	0.99271	0.99278	1	20215	0	-1.5159
PLK2	6	0.00081978	0.0042798	0.166083	520	6	-0.814	0.99918	0.99919	1	20494	0	-0.814
TXNDC9	6	0.00083485	0.0043535	0.168234	523	6	-1.0284	0.99917	0.99918	1	20493	0	-1.0284
OAZ1	6	0.00084771	0.0044211	0.17013	525	5	-1.2408	0.96959	0.96961	1	19590	0	-1.2408
WDHD1	6	0.00084883	0.0044273	0.17013	526	4	-1.6173	0.99223	0.99232	1	20190	0	-1.6173
MED8	6	0.00084637	0.0044153	0.17013	524	6	-0.99711	0.99915	0.99916	1	20492	0	-0.99711
TCEB2	6	0.00085316	0.0044555	0.170898	527	5	-1.2337	0.97525	0.97537	1	19734	0	-1.2337
WDR75	6	0.00086909	0.004535	0.173625	528	4	-1.8108	0.60797	0.73931	1	14607	1	-1.8108
TMX2	6	0.00087378	0.0045552	0.174073	529	4	-1.9999	0.97873	0.97887	1	19824	0	-1.9999
hsa-mir-1254-2	4	0.0012585	0.0045796	0.174683	609	4	-1.7132	0.99874	0.99873	1	20468	0	-1.7132
INTS9	6	0.00089256	0.0046347	0.176458	530	4	-1.4864	2.5373e-05	0.00014056	0.242162	12	1	-1.4864
SNAPC4	6	0.00089829	0.0046581	0.176701	531	4	-1.8547	0.63366	0.74809	1	14781	1	-1.8547
hsa-mir-548q	4	0.0012803	0.0046572	0.176701	616	4	-1.2499	0.99872	0.99871	1	20464	0	-1.2499
MRPL34	6	0.00090518	0.0046816	0.177266	532	5	-1.3463	0.26624	0.46171	1	9288	1	-1.3463
RPS25	6	0.0009134	0.0047151	0.178209	533	5	-1.7002	0.99453	0.99457	1	20291	0	-1.7002
FDPS	6	0.00091876	0.0047357	0.178335	535	4	-1.6126	0.83309	0.84398	1	16894	1	-1.6126
RRM2	6	0.00091692	0.004729	0.178335	534	5	-2.0648	0.94759	0.94764	1	19053	0	-2.0648
ZNF131	6	0.00092805	0.0047683	0.179235	536	4	-1.7014	0.88187	0.8824	1	17680	1	-1.7014
PRIM2	6	0.00093408	0.0047951	0.17959	540	5	-1.6304	0.98571	0.98584	1	19989	0	-1.6304
XRCC6	6	0.00093402	0.0047946	0.17959	539	5	-1.7352	0.98728	0.98736	1	20032	0	-1.7352
MRPS16	6	0.00095416	0.0048741	0.181908	541	4	-2.1616	0.79345	0.81918	1	16358	1	-2.1616
hsa-mir-7975	4	0.0013444	0.0048746	0.181908	625	4	-1.7087	0.99866	0.99863	1	20460	0	-1.7087
MAP3K7	6	0.00096533	0.0049148	0.183079	542	5	-0.90519	0.80568	0.82635	1	16515	1	-0.90519
PHB2	6	0.00096978	0.0049345	0.18348	543	5	-2.0481	0.89611	0.89619	1	17984	0	-2.0481
NIT2	6	0.0009774	0.0049622	0.183851	545	4	-1.8547	0.85389	0.85898	1	17209	1	-1.8547
FKTN	6	0.00097543	0.004955	0.183851	544	5	-1.4725	0.93827	0.9384	1	18850	0	-1.4725
DDX46	6	0.00098933	0.0050053	0.185117	546	5	-2.3804	0.74032	0.79149	1	15774	1	-2.3804
HADHB	6	0.00099244	0.0050183	0.185263	547	4	-2.1218	0.50795	0.65536	1	13040	1	-2.1218
NDC80	6	0.0009958	0.0050326	0.185463	548	5	-1.4792	0.031918	0.096564	0.900641	2166	1	-1.4792
BCLAF1	6	0.00099937	0.0050475	0.185679	549	5	-1.7266	0.96844	0.96842	1	19561	0	-1.7266
ZWILCH	6	0.0010036	0.0050676	0.185951	550	5	-1.2933	0.88764	0.88777	1	17806	1	-1.2933
C12orf44	6	0.0010051	0.0050729	0.185951	551	5	-1.1691	0.94631	0.94635	1	19026	0	-1.1691
hsa-mir-548ab	4	0.0014033	0.0050887	0.1862	637	3	-1.9442	0.973	0.97299	1	19679	0	-1.9442
AHCY	6	0.0010153	0.0051131	0.186763	552	5	-1.4845	0.35295	0.5334	1	10679	1	-1.4845
XPO5	6	0.0010232	0.0051433	0.186944	553	5	-1.0924	0.40496	0.57334	1	11477	1	-1.0924
hsa-mir-4446	4	0.001419	0.0051452	0.186944	639	4	-2.1068	0.99858	0.99856	1	20454	0	-2.1068
LOC388813	5	0.0011474	0.0051389	0.186944	587	5	-0.81752	0.99885	0.99886	1	20473	0	-0.81752
hsa-mir-548ag-1	4	0.0014371	0.0052055	0.187163	644	1	0.67084	0.058127	0.13441	0.932218	3354	3	0.67084
IPO13	6	0.0010325	0.0051811	0.187163	557	4	-1.5065	0.34378	0.52644	1	10536	1	-1.5065
CIT	6	0.0010356	0.0051983	0.187163	559	5	-1.1202	0.54705	0.68797	1	13612	1	-1.1202
BTF3	6	0.0010346	0.0051931	0.187163	558	2	0.087277	0.56331	0.70173	1	13859	1	0.087277
GNB1L	6	0.0010322	0.0051806	0.187163	556	5	-1.4789	0.83945	0.84842	1	16999	1	-1.4789
COG3	6	0.0010319	0.0051801	0.187163	555	5	-1.209	0.86754	0.8699	1	17443	1	-1.209
FOXD4L2	6	0.0010439	0.0052247	0.187526	561	5	-1.0882	0.9911	0.99118	1	20153	0	-1.0882
TRIM43B	6	0.0010562	0.0052692	0.18847	563	4	-1.881	0.70867	0.77728	1	15444	1	-1.881
TRNT1	6	0.0010545	0.0052639	0.18847	562	5	-1.1981	0.7121	0.77875	1	15484	1	-1.1981
DKC1	6	0.0010823	0.0053856	0.191638	567	4	-2.0827	0.46886	0.62368	1	12453	1	-2.0827
FBXL5	6	0.0010799	0.0053755	0.191638	565	5	-1.359	0.92057	0.92069	1	18480	0	-1.359
MARS2	6	0.0010823	0.0053851	0.191638	566	5	-1.1754	0.94842	0.94848	1	19071	0	-1.1754
FARSB	6	0.0010963	0.0054402	0.191675	570	4	-1.8346	0.024933	0.079465	0.876022	1823	1	-1.8346
COX4I1	6	0.0010917	0.0054201	0.191675	568	4	-1.632	0.52512	0.66952	1	13292	1	-1.632
RBMX	6	0.0010925	0.0054229	0.191675	569	5	-1.641	0.78347	0.81358	1	16241	1	-1.641
SNRPE	6	0.0011036	0.005467	0.191675	574	5	-1.7736	0.80913	0.82842	1	16569	1	-1.7736
RPL30	6	0.0011005	0.005455	0.191675	573	5	-1.5819	0.83364	0.84435	1	16905	1	-1.5819
NDNL2	6	0.0011073	0.0054838	0.191675	576	4	-1.9776	0.83812	0.84749	1	16978	1	-1.9776
PDRG1	6	0.0011076	0.0054847	0.191675	577	5	-1.6435	0.89732	0.89738	1	18006	0	-1.6435
ANAPC2	6	0.0010997	0.0054522	0.191675	572	5	-1.3807	0.94443	0.9445	1	18973	0	-1.3807
COX7B	6	0.0010997	0.0054522	0.191675	571	5	-1.9527	0.9488	0.94883	1	19080	0	-1.9527
ALDOA	6	0.0011093	0.0054938	0.191675	578	5	-1.5812	0.99348	0.99355	1	20248	0	-1.5812
HIGD2A	6	0.0011058	0.0054751	0.191675	575	4	-1.5515	0.99477	0.99481	1	20301	0	-1.5515
C7orf55-LUC7L2	5	0.0012273	0.0054979	0.191675	599	5	-0.80858	0.99877	0.99878	1	20471	0	-0.80858
NPAS2	6	0.0011207	0.0055364	0.192024	580	4	-1.5906	0.85867	0.86276	1	17282	1	-1.5906
RPSA	6	0.0011226	0.0055451	0.192024	581	5	-1.5107	0.88494	0.88521	1	17741	1	-1.5107
hsa-mir-5591	2	0.0028229	0.0055182	0.192024	798	2	-3.9637	0.98579	0.9859	1	19991	0	-3.9637
MTIF2	6	0.0011181	0.0055283	0.192024	579	5	-1.3039	0.99704	0.9971	1	20384	0	-1.3039
NOX5	6	0.0011339	0.0055891	0.192583	584	4	-1.3357	0.022047	0.072235	0.872014	1672	2	-1.3357
RPL10A	6	0.0011337	0.0055886	0.192583	583	3	-1.3186	0.16019	0.32008	0.985309	6580	1	-1.3186
SARS	6	0.0011318	0.0055786	0.192583	582	4	-1.5622	0.98952	0.98963	1	20108	0	-1.5622
MSH6	6	0.0011379	0.0056016	0.19269	585	3	-0.69926	0.53716	0.67963	1	13469	1	-0.69926
COPB2	6	0.0011409	0.0056116	0.192716	586	5	-1.445	0.95652	0.95651	1	19256	0	-1.445
PIF1	6	0.0011527	0.00566	0.194054	589	5	-1.4834	0.97608	0.97621	1	19751	0	-1.4834
NARS2	6	0.0011585	0.0056839	0.194231	591	4	-1.5847	0.69778	0.77269	1	15349	1	-1.5847
UBE2D2	6	0.001157	0.0056748	0.194231	590	4	-1.7946	0.95701	0.95698	1	19266	0	-1.7946
CLSTN1	6	0.001192	0.0058089	0.198175	592	1	0.45481	0.063842	0.17028	0.949502	3587	4	0.45481
SRSF6	6	0.0012055	0.0058655	0.199773	593	5	-1.598	0.9787	0.97885	1	19821	0	-1.598
RNASEH2A	6	0.0012093	0.0058784	0.199884	594	4	-2.0654	0.24721	0.43667	1	8825	1	-2.0654
CCNT1	6	0.0012122	0.0058884	0.199898	595	5	-2.3965	0.78207	0.8128	1	16219	1	-2.3965
EIF3F	6	0.0012188	0.0059124	0.200361	596	3	-1.0458	0.0075094	0.029716	0.818472	721	3	-1.0458
NPM1	6	0.0012218	0.0059215	0.200361	598	5	-2.0511	0.96811	0.9681	1	19547	0	-2.0511
COPS8	6	0.0012347	0.0059766	0.200907	602	4	-1.716	0.44151	0.60199	1	12023	2	-1.716
HELQ	6	0.0012379	0.0059933	0.200907	604	4	-1.7321	0.5521	0.69226	1	13701	2	-1.7321
COX17	6	0.0012311	0.0059603	0.200907	601	5	-1.9328	0.91409	0.9142	1	18350	0	-1.9328
WDR74	6	0.0012427	0.0060096	0.200907	605	4	-1.1489	0.94441	0.94447	1	18971	0	-1.1489
MAPK14	6	0.0012369	0.0059876	0.200907	603	5	-0.87447	0.99474	0.99478	1	20298	0	-0.87447
MRPS21	6	0.0012307	0.0059579	0.200907	600	4	-1.5233	0.99696	0.99703	1	20382	0	-1.5233
hsa-mir-3655	4	0.0016717	0.0060154	0.200907	679	4	-1.4938	0.99833	0.99832	1	20441	0	-1.4938
hsa-mir-1302-1	4	0.0016693	0.0060082	0.200907	678	4	-1.9144	0.99833	0.99832	1	20442	0	-1.9144
NBPF1	6	0.0012606	0.0060872	0.201507	611	3	-0.93212	0.0097543	0.037723	0.830601	907	1	-0.93212
TUFM	6	0.0012496	0.0060441	0.201507	606	5	-1.589	0.15451	0.31219	0.984069	6423	1	-1.589
PMF1	6	0.0012523	0.0060585	0.201507	607	3	-0.99434	0.17653	0.34255	0.989752	7021	2	-0.99434
PMM2	6	0.0012599	0.0060838	0.201507	610	4	-1.6649	0.46746	0.62253	1	12433	1	-1.6649
HIST2H2AA3	6	0.0012561	0.006069	0.201507	608	4	-1.3837	0.94938	0.94941	1	19100	0	-1.3837
SRP9	6	0.0012621	0.0060939	0.201507	612	4	-1.7943	0.9684	0.96838	1	19559	0	-1.7943
STIL	6	0.0012643	0.0061016	0.201507	613	5	-1.3141	0.99255	0.99262	1	20205	0	-1.3141
SNRNP27	6	0.0012689	0.0061178	0.201723	614	3	-1.0106	0.47338	0.62722	1	12528	2	-1.0106
DCTN4	6	0.0012768	0.006148	0.202395	615	5	-1.6012	0.41216	0.57893	1	11595	1	-1.6012
GOSR2	6	0.0012834	0.0061834	0.203238	617	4	-1.7201	0.20685	0.38359	0.996311	7782	1	-1.7201
UTP18	6	0.001287	0.0061969	0.203355	618	4	-1.3135	0.18206	0.35013	0.992009	7159	2	-1.3135
DHX38	6	0.0012933	0.0062213	0.203408	619	3	-1.3856	0.39638	0.56674	1	11355	2	-1.3856
SLIRP	6	0.001295	0.006228	0.203408	621	5	-1.1541	0.89284	0.89295	1	17919	1	-1.1541
RBBP4	6	0.0012941	0.0062256	0.203408	620	3	-1.4185	0.93934	0.93943	1	18874	0	-1.4185
CTDP1	6	0.0013095	0.0062764	0.204665	622	4	-1.8659	0.99385	0.99392	1	20261	0	-1.8659
C1QBP	6	0.0013252	0.0063463	0.206619	623	5	-1.3463	0.99856	0.99854	1	20453	0	-1.3463
hsa-mir-3159	4	0.001775	0.0063793	0.207043	701	2	-0.83873	0.82625	0.82612	1	16785	0	-0.83873
CENPH	3	0.0022772	0.0063769	0.207043	752	3	-2.706	0.99772	0.99776	1	20413	0	-2.706
IVNS1ABP	6	0.0013358	0.0063913	0.207106	624	5	-1.4039	0.85006	0.85609	1	17149	1	-1.4039
CBWD5	3	0.0022984	0.0064358	0.208223	754	2	-2.7325	0.88332	0.88348	1	17711	0	-2.7325
API5	6	0.0013517	0.0064502	0.208362	626	4	-1.4079	0.77967	0.81151	1	16187	1	-1.4079
WDR46	6	0.0013628	0.0064866	0.209211	627	4	-1.5945	0.928	0.92814	1	18635	0	-1.5945
RANGAP1	6	0.0013667	0.0065	0.209316	628	4	-1.6739	0.83723	0.84685	1	16959	1	-1.6739
DYNC1I2	6	0.0013886	0.0065853	0.210156	632	4	-1.4041	0.0051398	0.020973	0.803829	526	2	-1.4041
VPS29	6	0.0013771	0.0065412	0.210156	629	3	-0.96845	0.82984	0.84175	1	16841	1	-0.96845
NOP16	6	0.0013881	0.0065848	0.210156	631	4	-1.4358	0.92751	0.92764	1	18623	0	-1.4358
EXOSC10	6	0.0013926	0.0065972	0.210156	635	5	-1.2884	0.96162	0.96159	1	19397	0	-1.2884
TARS2	6	0.0013903	0.00659	0.210156	633	5	-1.4579	0.99276	0.99283	1	20216	0	-1.4579
TUBGCP3	6	0.0013811	0.006557	0.210156	630	5	-1.4545	0.99828	0.99829	1	20439	0	-1.4545
CAPZB	6	0.0013904	0.0065903	0.210156	634	5	-1.6592	0.99891	0.99891	1	20477	0	-1.6592
HMGN2	6	0.0014005	0.0066269	0.210777	636	3	-0.80375	0.5453	0.68654	1	13578	1	-0.80375
RHOA	6	0.0014251	0.0067256	0.213259	641	4	-1.602	0.244	0.43254	1	8744	2	-1.602
MRP63	6	0.0014245	0.0067241	0.213259	640	4	-0.64652	0.98944	0.98953	1	20102	0	-0.64652
DDX20	6	0.0014304	0.0067457	0.213569	642	5	-1.8415	0.9675	0.9675	1	19537	0	-1.8415
ARGLU1	6	0.001437	0.0067716	0.21406	643	4	-1.5871	0.070815	0.18539	0.950337	3922	1	-1.5871
BRAT1	6	0.0014433	0.0067979	0.214564	645	5	-1.1161	0.95637	0.95636	1	19252	0	-1.1161
METTL3	6	0.0014682	0.006887	0.216056	649	4	-1.9309	0.38286	0.55628	1	11144	2	-1.9309
ISL2	6	0.0014651	0.0068726	0.216056	647	5	-1.9042	0.82813	0.84063	1	16812	1	-1.9042
DNTTIP2	6	0.0014607	0.0068558	0.216056	646	5	-1.835	0.99407	0.99412	1	20271	0	-1.835
MRPL4	6	0.0014673	0.0068831	0.216056	648	5	-1.8656	0.99901	0.99901	1	20484	0	-1.8656
COQ4	6	0.0014767	0.0069191	0.216496	650	4	-1.4406	0.12288	0.2675	0.973881	5552	2	-1.4406
THAP1	6	0.001478	0.0069219	0.216496	651	4	-0.83819	0.76188	0.80211	1	16001	1	-0.83819
TXN	6	0.0014813	0.0069377	0.216663	652	5	-1.9151	0.99561	0.99567	1	20332	0	-1.9151
CDIPT	6	0.0014908	0.0069732	0.217114	654	5	-1.0657	0.44594	0.60544	1	12093	1	-1.0657
IPO11	6	0.0014907	0.0069732	0.217114	653	4	-1.7618	0.98428	0.98443	1	19961	0	-1.7618
MOCS3	6	0.0015002	0.0070067	0.217829	656	3	-0.43028	0.0081758	0.032107	0.818472	781	3	-0.43028
NELFB	6	0.00151	0.0070455	0.218052	659	5	-1.4065	0.034829	0.1036	0.910417	2288	1	-1.4065
RPP40	6	0.001507	0.0070335	0.218052	657	4	-1.1304	0.92904	0.92919	1	18654	0	-1.1304
DBR1	6	0.0015076	0.0070364	0.218052	658	5	-1.1562	0.92961	0.92976	1	18666	0	-1.1562
HNRNPU	6	0.0015129	0.0070584	0.218125	660	5	-2.0125	0.015804	0.05631	0.850461	1328	1	-2.0125
RPS11	6	0.0015341	0.0071408	0.220341	661	5	-1.9083	0.9718	0.97187	1	19642	0	-1.9083
PFDN2	6	0.0015471	0.007192	0.221592	662	3	-1.0326	0.97281	0.97285	1	19674	0	-1.0326
APH1A	6	0.0015713	0.0072921	0.22414	663	3	-1.1318	0.8511	0.85687	1	17167	1	-1.1318
ATAD3A	6	0.0015719	0.0072964	0.22414	664	4	-1.7342	0.93623	0.93633	1	18805	0	-1.7342
MRPL16	6	0.001576	0.0073127	0.224307	665	5	-1.6636	0.99728	0.99731	1	20395	0	-1.6636
ELL	6	0.0015818	0.0073328	0.224591	666	4	-1.5624	0.97514	0.97527	1	19731	0	-1.5624
WDR1	6	0.0015871	0.0073558	0.22463	668	5	-1.6765	0.98511	0.98526	1	19977	0	-1.6765
ATP6V0D1	6	0.0015857	0.0073525	0.22463	667	5	-1.6282	0.99512	0.99517	1	20316	0	-1.6282
SYMPK	6	0.0016017	0.0074095	0.225601	669	5	-1.783	0.28486	0.48222	1	9660	1	-1.783
CAPN8	5	0.0016719	0.0074018	0.225601	680	4	-0.89262	0.77208	0.78338	1	16106	1	-0.89262
NDUFA2	6	0.0016158	0.0074617	0.226191	672	2	-0.097457	0.85056	0.85647	1	17160	1	-0.097457
MBTD1	6	0.001609	0.0074406	0.226191	670	4	-2.0705	0.9768	0.97693	1	19772	0	-2.0705
RPL36AL	6	0.0016158	0.0074617	0.226191	671	4	-1.136	0.98019	0.98036	1	19851	0	-1.136
hsa-mir-4320	4	0.002079	0.0074732	0.226208	726	2	-0.48794	0.39109	0.52158	1	11277	1	-0.48794
KTI12	6	0.0016285	0.0075158	0.227051	673	4	-1.46	0.83244	0.8435	1	16879	1	-1.46
FAM35A	6	0.0016301	0.007523	0.227051	674	5	-1.1831	0.96236	0.96235	1	19413	0	-1.1831
ISCU	6	0.001634	0.0075402	0.227239	675	4	-2.1119	0.83507	0.84535	1	16924	1	-2.1119
DISP2	6	0.0016557	0.0076379	0.229514	677	3	-0.63039	0.8092	0.82847	1	16571	1	-0.63039
SUPV3L1	6	0.0016554	0.0076345	0.229514	676	5	-1.4582	0.98605	0.98618	1	20000	0	-1.4582
SMNDC1	6	0.0016811	0.0077437	0.232357	682	4	-1.6848	0.49474	0.64456	1	12825	1	-1.6848
PTTG1	6	0.0016943	0.007795	0.233218	684	5	-1.3872	0.94416	0.94424	1	18964	0	-1.3872
POLR3H	6	0.0016935	0.0077931	0.233218	683	4	-1.5204	0.95112	0.95117	1	19134	0	-1.5204
TOMM22	6	0.0017006	0.007817	0.233539	685	5	-1.7346	0.99446	0.9945	1	20284	0	-1.7346
HNRNPF	6	0.0017059	0.0078357	0.233622	686	5	-1.0425	0.88708	0.88723	1	17796	1	-1.0425
GTF3C3	6	0.0017072	0.0078424	0.233622	687	4	-1.2716	0.98942	0.98951	1	20100	0	-1.2716
EEF1A1	6	0.0017179	0.0078807	0.234426	688	5	-1.5043	0.96905	0.96905	1	19575	0	-1.5043
DHX15	6	0.001733	0.0079343	0.234604	691	5	-1.1637	0.13657	0.28697	0.979344	5932	1	-1.1637
RPS8	6	0.0017236	0.0078984	0.234604	689	4	-1.6578	0.72755	0.78558	1	15630	1	-1.6578
CPOX	6	0.0017333	0.0079367	0.234604	692	4	-1.6437	0.81897	0.83464	1	16697	1	-1.6437
EIF2S1	6	0.0017291	0.0079195	0.234604	690	4	-2.1258	0.92909	0.92925	1	18655	0	-2.1258
HSPD1	6	0.0017356	0.0079434	0.234604	693	4	-1.5377	0.98791	0.98799	1	20054	0	-1.5377
RNF31	6	0.0017431	0.0079751	0.235029	694	4	-1.4491	0.67392	0.76307	1	15115	1	-1.4491
EIF3I	6	0.0017489	0.0079956	0.235029	696	5	-1.692	0.94781	0.94787	1	19060	0	-1.692
NSMCE1	6	0.0017457	0.0079837	0.235029	695	4	-1.2603	0.99723	0.99728	1	20391	0	-1.2603
CENPC	4	0.0022243	0.0080033	0.235029	743	4	-1.0009	0.99778	0.99778	1	20415	0	-1.0009
EIF2S2	6	0.0017673	0.0080684	0.236148	698	4	-1.4813	0.65333	0.75524	1	14923	1	-1.4813
ARFRP1	6	0.0017644	0.0080565	0.236148	697	5	-1.6454	0.86924	0.87133	1	17480	1	-1.6454
CEBPZ	6	0.0017728	0.0080871	0.236148	700	5	-1.4286	0.98371	0.98386	1	19942	0	-1.4286
ANKRD20A1	6	0.0017703	0.008079	0.236148	699	4	-1.4888	0.99279	0.99286	1	20217	0	-1.4888
MTHFS	6	0.0017777	0.0081044	0.236318	702	5	-0.91596	0.95277	0.95284	1	19168	0	-0.91596
PPIAL4A	6	0.0017944	0.0081676	0.237575	703	5	-0.97704	0.59819	0.73194	1	14457	1	-0.97704
GINS1	6	0.0017948	0.0081704	0.237575	704	5	-1.8795	0.71051	0.77806	1	15463	1	-1.8795
GCSH	6	0.0018334	0.0083299	0.241872	705	5	-1.2941	0.62743	0.7459	1	14742	1	-1.2941
GFRA3	6	0.0018645	0.0084554	0.244828	707	4	-1.3686	0.67664	0.76414	1	15140	1	-1.3686
COA5	6	0.0018636	0.008452	0.244828	706	5	-2.0541	0.97724	0.97736	1	19784	0	-2.0541
GLE1	6	0.0018989	0.0085976	0.248598	709	5	-0.952	0.79173	0.81822	1	16337	1	-0.952
ZNF197	6	0.0019132	0.0086532	0.249506	711	4	-1.473	0.15566	0.31378	0.984688	6458	1	-1.473
SEC61G	6	0.0019112	0.0086436	0.249506	710	5	-1.1799	0.76499	0.80368	1	16026	1	-1.1799
ADHFE1	6	0.0019413	0.0087662	0.252413	712	2	-0.08541	0.19026	0.3613	0.994058	7372	2	-0.08541
HSPE1-MOB4	5	0.0020157	0.0088649	0.254899	720	4	-1.1487	0.55673	0.66498	1	13775	1	-1.1487
DNAJC8	6	0.001968	0.0088879	0.255205	713	3	-0.70104	0.87538	0.87661	1	17580	1	-0.70104
PCBP1	6	0.0019807	0.0089444	0.256418	715	4	-1.2586	0.093943	0.22579	0.960939	4769	2	-1.2586
FNTA	6	0.0019833	0.0089549	0.256418	716	5	-1.0578	0.62492	0.74505	1	14721	1	-1.0578
PPIB	6	0.0019918	0.0089832	0.256639	717	4	-1.2371	0.72785	0.78571	1	15633	1	-1.2371
UBA3	6	0.0019935	0.0089875	0.256639	718	5	-0.93552	0.80999	0.82895	1	16580	1	-0.93552
PPP2R4	6	0.0020005	0.0090157	0.257091	719	4	-1.7477	0.96744	0.96745	1	19536	0	-1.7477
TIGD3	6	0.002017	0.0090823	0.258633	721	4	-1.6178	0.81126	0.82973	1	16602	1	-1.6178
PPIL2	6	0.002023	0.0091058	0.258944	722	3	-1.2987	0.79132	0.818	1	16332	1	-1.2987
MEF2B	6	0.0020267	0.0091192	0.258969	723	5	-1.0335	0.96308	0.96305	1	19428	0	-1.0335
NGDN	6	0.0020548	0.009226	0.261284	725	3	-1.0226	0.66386	0.75918	1	15033	1	-1.0226
MRPS28	6	0.0020548	0.009226	0.261284	724	5	-1.7273	0.97504	0.97516	1	19727	0	-1.7273
MRPL41	6	0.0020882	0.0093467	0.26429	727	5	-1.5238	0.79885	0.82229	1	16426	1	-1.5238
CLPP	6	0.002091	0.0093577	0.26429	728	5	-1.0444	0.88832	0.88843	1	17821	1	-1.0444
LSM4	6	0.0021191	0.0094625	0.266524	730	5	-0.90463	0.2689	0.4652	1	9341	1	-0.90463
SAP130	6	0.0021158	0.0094534	0.266524	729	5	-1.2474	0.99888	0.99887	1	20474	0	-1.2474
hsa-mir-1244-2	2	0.0048955	0.0095013	0.267253	994	2	-1.9685	0.9951	0.99509	1	20315	0	-1.9685
THOC2	6	0.002142	0.0095693	0.267829	732	4	-0.9156	0.86771	0.87004	1	17447	1	-0.9156
PSMC3	6	0.002136	0.009542	0.267829	731	5	-1.3146	0.87644	0.87752	1	17597	1	-1.3146
SCFD1	6	0.0021437	0.0095737	0.267829	734	3	-1.3145	0.98282	0.98299	1	19922	0	-1.3145
MRPL13	6	0.0021424	0.0095703	0.267829	733	4	-1.6552	0.99439	0.99442	1	20281	0	-1.6552
PPAN	6	0.0021607	0.0096326	0.26875	735	4	-1.2399	0.85297	0.85828	1	17195	1	-1.2399
GTF2H2D	4	0.0026998	0.0096201	0.26875	784	3	-1.8686	0.86798	0.86778	1	17456	0	-1.8686
SRCAP	6	0.0021757	0.0096967	0.269729	736	4	-1.4407	0.37071	0.54688	1	10962	1	-1.4407
LOC100288332	4	0.0027207	0.0096886	0.269729	786	3	-0.89645	0.54899	0.6045	1	13641	1	-0.89645
SMARCA5	6	0.0021777	0.0097068	0.269729	737	5	-1.4559	0.92199	0.92208	1	18506	0	-1.4559
TUBG1	6	0.0021898	0.0097499	0.270087	738	4	-1.566	0.17978	0.34703	0.991241	7096	1	-1.566
CCT5	6	0.0021951	0.0097719	0.270087	741	4	-1.2902	0.81296	0.83082	1	16622	1	-1.2902
PTMA	6	0.0021951	0.0097719	0.270087	739	3	-0.40827	0.89157	0.89166	1	17889	1	-0.40827
DIS3	6	0.0021951	0.0097719	0.270087	740	4	-0.96031	0.97201	0.97206	1	19650	0	-0.96031
HTRA2	6	0.0022029	0.0098064	0.270678	742	5	-1.6918	0.98761	0.98769	1	20043	0	-1.6918
hsa-mir-4419b	4	0.0027884	0.0099228	0.27231	793	3	-2.2489	0.091715	0.1993	0.956179	4692	1	-2.2489
GPN2	6	0.0022324	0.0099209	0.27231	744	4	-1.3713	0.1546	0.31232	0.984069	6428	2	-1.3713
GEMIN4	6	0.0022331	0.0099228	0.27231	745	4	-1.355	0.36673	0.54386	1	10898	1	-1.355
MASTL	6	0.0022357	0.0099336	0.27231	746	3	-1.4584	0.57658	0.71314	1	14087	1	-1.4584
MTFMT	6	0.0022384	0.009941	0.27231	747	5	-1.659	0.61379	0.74123	1	14646	1	-1.659
POLE4	6	0.0022477	0.0099798	0.27231	749	4	-1.6739	0.83776	0.84723	1	16972	1	-1.6739
SNRPC	4	0.0027951	0.0099486	0.27231	795	3	-1.7478	0.88427	0.88416	1	17729	0	-1.7478
CT45A1	6	0.0022483	0.0099841	0.27231	750	5	-0.97517	0.9814	0.9816	1	19889	0	-0.97517
NHLRC2	6	0.0022428	0.0099611	0.27231	748	4	-1.2409	0.993	0.99308	1	20229	0	-1.2409
hsa-mir-1285-2	4	0.0028219	0.010034	0.272961	797	3	-0.5193	0.55587	0.60864	1	13760	1	-0.5193
hsa-mir-494	4	0.0028194	0.010027	0.272961	796	4	-0.80295	0.99718	0.99717	1	20387	0	-0.80295
NDUFB9	6	0.0022639	0.01005	0.273032	751	4	-1.5574	0.99799	0.99801	1	20425	0	-1.5574
GOLGA6C	2	0.0051983	0.010072	0.273271	1025	2	-3.6601	0.9948	0.99478	1	20303	0	-3.6601
SH3GL3	6	0.0022852	0.010128	0.274431	753	4	-1.5659	0.54904	0.68967	1	13642	1	-1.5659
MRPL22	6	0.0022991	0.01018	0.275112	755	4	-1.3127	0.69925	0.77332	1	15364	1	-1.3127
NPIPL3	2	0.0052545	0.010168	0.275112	1028	2	-1.6177	0.99475	0.99473	1	20299	0	-1.6177
TFAM	6	0.0023038	0.010201	0.275308	756	4	-1.6728	0.99257	0.99265	1	20206	0	-1.6728
EDC3	6	0.0023334	0.010304	0.277725	757	5	-0.7644	0.44713	0.60639	1	12113	1	-0.7644
hsa-mir-320a	4	0.0029205	0.010369	0.278391	808	3	-2.481	0.15445	0.27119	0.973881	6418	1	-2.481
DSCC1	6	0.0023476	0.010356	0.278391	758	5	-1.9475	0.96691	0.9669	1	19523	0	-1.9475
MTIF3	6	0.0023476	0.010356	0.278391	759	4	-0.8096	0.98491	0.98508	1	19973	0	-0.8096
MRPL48	6	0.0023574	0.010403	0.278942	760	4	-1.4474	0.036847	0.10841	0.912235	2402	1	-1.4474
RPS3A	6	0.0023828	0.01049	0.280432	761	3	-0.30333	0.4778	0.63083	1	12582	1	-0.30333
EIF2B5	6	0.0023847	0.010499	0.280432	763	5	-1.4232	0.75626	0.79928	1	15943	1	-1.4232
YME1L1	6	0.002383	0.010491	0.280432	762	4	-1.7419	0.83307	0.84396	1	16893	1	-1.7419
RBM17	6	0.002393	0.010529	0.280862	764	5	-1.8834	0.99584	0.9959	1	20342	0	-1.8834
hsa-mir-1273g	4	0.0029783	0.010559	0.281317	815	3	-1.7012	0.19861	0.3209	0.986227	7584	1	-1.7012
CNOT1	6	0.0024536	0.010769	0.286523	765	4	-1.4401	0.98145	0.98164	1	19892	0	-1.4401
DNAJA4	6	0.0024645	0.010808	0.286843	766	4	-1.9624	0.49106	0.64156	1	12767	2	-1.9624
C12orf56	6	0.0024645	0.010808	0.286843	767	3	-1.0503	0.7176	0.7812	1	15536	1	-1.0503
PRC1	6	0.0024693	0.010834	0.287148	768	5	-1.3707	0.29322	0.48843	1	9780	1	-1.3707
hsa-mir-7851	4	0.0031024	0.010989	0.290888	828	3	-1.8935	0.91747	0.91744	1	18415	0	-1.8935
KIF2C	6	0.0025188	0.011052	0.291814	770	4	-1.0978	0.58367	0.71924	1	14205	2	-1.0978
RFC3	6	0.0025171	0.011044	0.291814	769	5	-1.1376	0.83858	0.84781	1	16985	1	-1.1376
hsa-mir-4454	4	0.0031315	0.011088	0.292029	831	3	-1.7905	0.10312	0.21323	0.957308	5029	1	-1.7905
TMEM230	6	0.0025256	0.011082	0.292029	771	5	-1.007	0.82042	0.83559	1	16716	1	-1.007
NXNL2	6	0.0025347	0.011118	0.292438	772	3	-0.50022	0.48717	0.63842	1	12700	2	-0.50022
RABGGTB	6	0.0025426	0.01114	0.292633	773	5	-1.9584	0.99502	0.99505	1	20311	0	-1.9584
SPATA5L1	6	0.0025495	0.011166	0.29294	774	4	-1.3356	0.28065	0.47918	1	9600	2	-1.3356
PCID2	6	0.0025543	0.011187	0.293121	775	5	-0.7505	0.45616	0.61357	1	12276	1	-0.7505
C17orf89	6	0.0025707	0.011258	0.294605	776	4	-1.5448	0.2158	0.39542	0.996468	8041	2	-1.5448
WNT5A	6	0.0025881	0.011325	0.295985	777	5	-1.8946	0.020452	0.068219	0.86966	1576	1	-1.8946
hsa-mir-1302-5	4	0.0031976	0.011341	0.296036	840	4	-1.4805	0.9968	0.9968	1	20374	0	-1.4805
MORF4L1	6	0.0026135	0.011423	0.297798	778	5	-0.89088	0.80139	0.82375	1	16455	1	-0.89088
CPLX3	6	0.0026429	0.011533	0.300291	779	4	-1.4324	0.68388	0.76696	1	15207	1	-1.4324
PHF17	6	0.0026593	0.011598	0.301073	781	3	-0.72619	0.04837	0.1353	0.932218	2925	2	-0.72619
TMEM199	6	0.0026566	0.011587	0.301073	780	5	-1.1543	0.8612	0.86474	1	17325	1	-1.1543
hsa-mir-548i-1	4	0.0032735	0.011607	0.301073	848	4	-2.3532	0.99556	0.99552	1	20330	0	-2.3532
CENPJ	6	0.0026813	0.011682	0.30234	782	5	-1.0686	0.5806	0.71662	1	14160	1	-1.0686
PSMD3	6	0.0026819	0.011685	0.30234	783	5	-1.4105	0.99867	0.99866	1	20461	0	-1.4105
URI1	6	0.0027033	0.01177	0.304177	785	3	-0.33852	0.92055	0.92067	1	18479	0	-0.33852
POLR1B	6	0.0027256	0.011849	0.305837	787	4	-1.5834	0.8355	0.84564	1	16934	1	-1.5834
GATAD2A	6	0.002746	0.01192	0.3069	789	5	-1.4916	0.072437	0.18889	0.952992	3986	1	-1.4916
TUT1	6	0.0027441	0.011914	0.3069	788	4	-1.3849	0.66487	0.75956	1	15043	1	-1.3849
MFAP1	6	0.0027693	0.012	0.30829	790	3	-0.66982	0.78515	0.81452	1	16263	1	-0.66982
CENPQ	6	0.0027711	0.012004	0.30829	791	5	-0.99065	0.98379	0.98394	1	19946	0	-0.99065
TAMM41	6	0.0027759	0.012023	0.308386	792	3	-0.43524	0.13594	0.28606	0.979344	5920	2	-0.43524
MRPS2	6	0.0027891	0.012071	0.309243	794	4	-1.6144	0.85221	0.8577	1	17183	1	-1.6144
GTPBP8	6	0.0028244	0.012203	0.312065	799	4	-1.4576	0.61599	0.74199	1	14668	1	-1.4576
AHCTF1	6	0.0028264	0.012211	0.312065	800	5	-1.1391	0.9962	0.99625	1	20353	0	-1.1391
COLEC12	6	0.0028606	0.012333	0.314628	801	4	-1.5805	0.29425	0.48921	1	9796	1	-1.5805
SRD5A3	6	0.0028625	0.012342	0.314628	802	4	-1.3825	0.83827	0.8476	1	16982	1	-1.3825
WDR3	6	0.0028816	0.012409	0.315547	804	3	-1.0329	0.30843	0.49983	1	10001	2	-1.0329
PTPN20A	6	0.0028804	0.012403	0.315547	803	4	-1.3695	0.5916	0.7262	1	14345	2	-1.3695
C1orf51	6	0.0029022	0.01249	0.317227	805	4	-1.5786	0.98142	0.98162	1	19890	0	-1.5786
SNRPG	6	0.0029144	0.012529	0.317481	806	5	-1.3046	0.9948	0.99484	1	20302	0	-1.3046
COASY	6	0.0029147	0.012531	0.317481	807	5	-1.0121	0.99619	0.99624	1	20352	0	-1.0121
DDX52	6	0.0029357	0.012623	0.319419	809	3	-1.0859	0.8065	0.82686	1	16528	1	-1.0859
MCM2	6	0.0029446	0.012658	0.319924	810	3	-0.37467	0.028258	0.087653	0.886134	1992	1	-0.37467
PTCD2	6	0.0029499	0.012677	0.319993	811	4	-1.4242	0.93537	0.93549	1	18786	0	-1.4242
FOXD4L1	6	0.0029604	0.012717	0.320451	812	4	-1.1592	0.13783	0.28877	0.979344	5967	2	-1.1592
PRPF6	6	0.002965	0.012732	0.320451	813	4	-0.93313	0.92327	0.92335	1	18528	0	-0.93313
PPRC1	6	0.0029672	0.012741	0.320451	814	5	-1.1411	0.96415	0.96414	1	19452	0	-1.1411
KATNB1	6	0.0029871	0.012827	0.322215	816	5	-1.1301	0.9919	0.99198	1	20182	0	-1.1301
ATP2A2	6	0.0029963	0.012855	0.322418	817	4	-1.3108	0.15667	0.31521	0.985173	6482	2	-1.3108
OPALIN	6	0.0029996	0.012866	0.322418	818	5	-1.2875	0.97503	0.97516	1	19726	0	-1.2875
BCL2L2-PABPN1	6	0.0030076	0.012895	0.322759	819	4	-1.2322	0.99815	0.99816	1	20435	0	-1.2322
CENPI	6	0.0030214	0.012958	0.323925	820	4	-1.3562	0.38124	0.55501	1	11124	2	-1.3562
TRAPPC8	6	0.0030277	0.012985	0.324216	821	4	-1.4141	0.96161	0.96159	1	19396	0	-1.4141
CHMP4B	6	0.0030359	0.013017	0.324222	822	4	-1.3179	0.96586	0.96584	1	19494	0	-1.3179
MTRNR2L3	4	0.0036946	0.013017	0.324222	885	4	-0.76851	0.99631	0.99628	1	20355	0	-0.76851
TAF5	6	0.003049	0.013068	0.325106	823	4	-1.265	0.56516	0.7033	1	13885	1	-1.265
NUBP1	6	0.0030685	0.013148	0.326121	824	3	-0.8891	0.41314	0.5797	1	11616	1	-0.8891
ARL17B	1	0.013249	0.013156	0.326121	1612	1	-3.6174	0.98675	0.98675	1	20016	0	-3.6174
KNCN	6	0.0030702	0.013156	0.326121	825	5	-0.92222	0.98861	0.98871	1	20077	0	-0.92222
FCGR1A	6	0.00309	0.013237	0.327354	827	5	-1.0737	0.6018	0.73509	1	14509	1	-1.0737
PDS5A	6	0.0030894	0.013236	0.327354	826	5	-1.3478	0.90718	0.90727	1	18197	0	-1.3478
PSMA7	6	0.0031046	0.013297	0.328442	829	3	-1.1127	0.28991	0.48603	1	9737	1	-1.1127
RIOK1	5	0.0032041	0.013346	0.329243	845	2	-0.64849	0.9934	0.99337	1	20243	0	-0.64849
PWP2	6	0.0031286	0.013383	0.329391	830	3	-0.76866	0.005635	0.022801	0.806218	566	2	-0.76866
hsa-mir-4273	4	0.0038006	0.01337	0.329391	897	2	-0.67866	0.65407	0.6733	1	14930	1	-0.67866
ZNF259	6	0.0031451	0.01344	0.330313	832	4	-1.146	0.5563	0.69579	1	13765	2	-1.146
ADNP	6	0.0031492	0.013453	0.330313	833	4	-1.3898	0.9821	0.9823	1	19909	0	-1.3898
PFDN6	6	0.0032002	0.013633	0.33043	844	4	-1.5037	0.03093	0.094178	0.894442	2130	1	-1.5037
DYNC1H1	6	0.0031993	0.013632	0.33043	843	4	-1.5629	0.17879	0.34563	0.990661	7076	2	-1.5629
LSM6	6	0.0031887	0.0136	0.33043	839	4	-1.5198	0.5029	0.65124	1	12950	2	-1.5198
PCYT1A	6	0.0031816	0.013581	0.33043	836	5	-1.479	0.66757	0.76063	1	15069	1	-1.479
RTN4IP1	6	0.0031869	0.013594	0.33043	838	4	-1.3741	0.93058	0.9307	1	18695	0	-1.3741
GTPBP10	6	0.0031986	0.013631	0.33043	842	5	-1.2439	0.93765	0.93779	1	18832	0	-1.2439
MTO1	6	0.0031976	0.013627	0.33043	841	4	-1.0449	0.96193	0.96192	1	19403	0	-1.0449
NDUFS5	6	0.0031816	0.013581	0.33043	837	4	-1.1603	0.96957	0.96959	1	19589	0	-1.1603
RBFA	6	0.0031725	0.013549	0.33043	835	5	-1.325	0.98847	0.98857	1	20069	0	-1.325
MRPS9	4	0.0038386	0.013506	0.33043	900	4	-1.4827	0.99616	0.99613	1	20351	0	-1.4827
SUMO2	6	0.0031694	0.013534	0.33043	834	5	-1.1941	0.99888	0.99887	1	20475	0	-1.1941
OR5A1	6	0.0032302	0.013754	0.332953	846	5	-0.99145	0.99912	0.99912	1	20490	0	-0.99145
hsa-mir-6125	4	0.0039329	0.013796	0.333582	908	3	-2.1434	0.68802	0.69865	1	15242	1	-2.1434
MED28	6	0.0032724	0.013903	0.335795	847	4	-1.3181	0.92658	0.92673	1	18600	0	-1.3181
TSR1	6	0.0032822	0.013933	0.336108	849	4	-1.4537	0.99559	0.99565	1	20331	0	-1.4537
CNOT10	6	0.0033084	0.014034	0.33785	850	5	-1.0034	0.48992	0.64063	1	12750	1	-1.0034
ELMO1	6	0.0033095	0.014038	0.33785	851	5	-1.5667	0.99186	0.99193	1	20179	0	-1.5667
SRFBP1	6	0.0033216	0.014087	0.337857	854	3	-0.71021	0.030188	0.092363	0.893992	2087	1	-0.71021
RDM1	6	0.0033194	0.014075	0.337857	852	4	-1.6568	0.44814	0.6072	1	12129	2	-1.6568
C21orf59	6	0.0033199	0.014078	0.337857	853	4	-1.9003	0.94761	0.94766	1	19054	0	-1.9003
PLAA	6	0.0033325	0.014124	0.33836	855	5	-0.97134	0.10276	0.23871	0.963135	5019	1	-0.97134
RRP36	6	0.0033394	0.014148	0.338542	856	5	-0.83478	0.94063	0.94073	1	18908	0	-0.83478
hsa-mir-548au	3	0.005142	0.014184	0.339009	1014	1	0.17957	0.31474	0.39971	0.996675	10088	1	0.17957
hsa-mir-6511a-4	4	0.0040521	0.014211	0.339258	916	3	-1.2827	0.94429	0.94423	1	18968	0	-1.2827
DDX28	6	0.0033587	0.014232	0.339357	857	4	-1.1783	0.42458	0.58864	1	11785	1	-1.1783
ZFP112	6	0.0033648	0.014256	0.339548	858	5	-1.1637	0.91092	0.911	1	18287	0	-1.1637
hsa-mir-3163	4	0.0041042	0.01439	0.340491	919	2	-0.009058	0.034509	0.086514	0.884934	2276	2	-0.009058
ZZZ3	6	0.0033834	0.014326	0.340491	859	3	-0.48489	0.88843	0.88854	1	17822	1	-0.48489
PNPT1	6	0.0033995	0.014391	0.340491	862	4	-1.5517	0.92517	0.92533	1	18572	0	-1.5517
C11orf48	6	0.0033915	0.014358	0.340491	860	5	-0.87353	0.95981	0.95974	1	19357	0	-0.87353
SAP30BP	6	0.0034006	0.014394	0.340491	863	5	-1.4071	0.96286	0.96282	1	19422	0	-1.4071
KIAA0947	6	0.0033953	0.01437	0.340491	861	5	-1.15	0.99725	0.9973	1	20393	0	-1.15
MAGOHB	6	0.0034348	0.014534	0.34336	864	3	-0.40361	0.28422	0.48176	1	9650	2	-0.40361
NAF1	6	0.0034423	0.014561	0.34336	865	5	-1.2221	0.80466	0.82575	1	16500	1	-1.2221
SPATS1	6	0.0034482	0.014582	0.34336	866	5	-1.3749	0.95951	0.95944	1	19346	0	-1.3749
MRPS6	6	0.0034484	0.014582	0.34336	867	3	-1.5584	0.99266	0.99273	1	20211	0	-1.5584
hsa-mir-218-1	4	0.0041778	0.014626	0.343995	930	4	-0.83493	0.99582	0.99577	1	20341	0	-0.83493
RNPS1	6	0.0034648	0.014651	0.344079	868	5	-1.149	0.92687	0.92702	1	18607	0	-1.149
TRA2B	6	0.0034681	0.014663	0.344079	869	5	-1.3226	0.99603	0.99608	1	20349	0	-1.3226
hsa-mir-422a	3	0.0053822	0.01483	0.347426	1040	1	-0.47972	0.75189	0.75204	1	15890	0	-0.47972
MRPL46	6	0.0035172	0.014839	0.347426	870	4	-1.4814	0.92383	0.92393	1	18547	0	-1.4814
POTEF	3	0.0054099	0.014896	0.348366	1042	2	-2.1094	0.62359	0.62625	1	14709	1	-2.1094
AURKA	6	0.0035555	0.014988	0.349814	871	5	-1.0003	0.99539	0.99545	1	20324	0	-1.0003
hsa-mir-4672	4	0.0042841	0.014992	0.349814	939	4	-0.99415	0.99572	0.99567	1	20337	0	-0.99415
RBM42	6	0.0035724	0.01505	0.350532	872	4	-0.61383	0.11589	0.25755	0.973881	5347	2	-0.61383
NOC4L	6	0.0035743	0.015056	0.350532	873	5	-1.2218	0.98526	0.98541	1	19981	0	-1.2218
TMEM258	6	0.0035793	0.015076	0.350594	874	4	-1.4469	0.99308	0.99317	1	20232	0	-1.4469
ATP6V1G1	6	0.0035852	0.015099	0.350734	875	5	-1.2723	0.94442	0.94448	1	18972	0	-1.2723
SRSF10	6	0.0035912	0.01512	0.350841	876	3	-0.28854	0.24729	0.43677	1	8831	1	-0.28854
YY1	6	0.0035998	0.015151	0.351158	877	4	-1.6285	0.88141	0.88197	1	17672	1	-1.6285
CDAN1	6	0.0036229	0.015239	0.351612	880	3	-0.47846	0.12322	0.26797	0.973881	5563	2	-0.47846
LOC100287399	6	0.0036197	0.015231	0.351612	879	4	-1.0408	0.30784	0.49936	1	9985	1	-1.0408
FAM150A	6	0.0036106	0.015197	0.351612	878	4	-1.1669	0.98414	0.98429	1	19955	0	-1.1669
MTRNR2L1	4	0.0043545	0.015226	0.351612	951	4	-1.0576	0.99565	0.9956	1	20334	0	-1.0576
C1D	6	0.0036435	0.015308	0.352821	881	4	-1.6838	0.87543	0.87666	1	17581	1	-1.6838
FIP1L1	6	0.0036668	0.015398	0.354501	882	4	-0.74885	0.19345	0.36563	0.994058	7462	1	-0.74885
NDST2	6	0.0036722	0.015416	0.354514	883	5	-0.87347	0.99039	0.99048	1	20131	0	-0.87347
VPS35	6	0.0036927	0.015501	0.356067	884	3	-1.2289	0.69034	0.76958	1	15267	1	-1.2289
RARS	6	0.0037049	0.015547	0.356727	886	2	-0.098614	0.31313	0.50335	1	10066	2	-0.098614
XYLB	6	0.0037264	0.015634	0.35834	887	5	-1.1498	0.8334	0.84419	1	16903	1	-1.1498
RPL27	6	0.0037394	0.01568	0.358664	888	4	-1.1027	0.6137	0.7412	1	14644	1	-1.1027
NGRN	6	0.0037402	0.015683	0.358664	889	5	-1.3251	0.99743	0.99746	1	20399	0	-1.3251
DHX8	6	0.00375	0.015717	0.359034	890	4	-1.5807	0.36845	0.54516	1	10933	1	-1.5807
hsa-mir-3134	4	0.0045257	0.015789	0.359494	964	3	-1.4588	0.26184	0.39147	0.996311	9183	1	-1.4588
RPAIN	6	0.0037676	0.015781	0.359494	892	4	-1.1073	0.29601	0.49051	1	9820	1	-1.1073
PITRM1	6	0.0037654	0.015773	0.359494	891	4	-1.3606	0.87303	0.87458	1	17547	1	-1.3606
XPO1	6	0.0037763	0.015823	0.359883	893	5	-0.92305	0.99872	0.99871	1	20465	0	-0.92305
VPS51	6	0.0037867	0.015859	0.359897	895	5	-1.3658	0.21853	0.399	0.996675	8107	1	-1.3658
NOM1	6	0.0037864	0.015858	0.359897	894	3	-0.82027	0.97383	0.97391	1	19700	0	-0.82027
C20orf196	6	0.0037932	0.015889	0.360176	896	4	-0.62266	0.99043	0.9905	1	20133	0	-0.62266
SUPT16H	6	0.0038218	0.015996	0.36221	898	5	-1.0741	0.7198	0.78217	1	15560	1	-1.0741
TFB2M	6	0.0038307	0.016029	0.362561	899	3	-1.3268	0.93862	0.93875	1	18855	0	-1.3268
hsa-mir-7977	4	0.00461	0.016066	0.362862	972	1	0.027573	0.24109	0.36825	0.995316	8668	2	0.027573
EIF1AD	6	0.003842	0.016077	0.362862	901	5	-1.44	0.9463	0.94634	1	19025	0	-1.44
POLR2K	6	0.0038506	0.016108	0.363168	902	4	-1.6574	0.17413	0.33931	0.989079	6956	1	-1.6574
GAR1	6	0.0038823	0.016226	0.365414	903	3	-1.206	0.018805	0.063996	0.863979	1489	2	-1.206
LRRC2	6	0.0039193	0.016369	0.367641	904	5	-1.0359	0.63667	0.74917	1	14799	1	-1.0359
BTBD3	6	0.0039265	0.016396	0.367641	907	2	0.00097613	0.74422	0.79334	1	15810	1	0.00097613
CARS2	6	0.0039219	0.016377	0.367641	905	3	-0.97892	0.95975	0.95968	1	19354	0	-0.97892
CWF19L2	6	0.0039255	0.016393	0.367641	906	5	-1.2046	0.99663	0.99669	1	20368	0	-1.2046
GARS	6	0.0039335	0.016422	0.367833	909	4	-0.72904	0.91547	0.91558	1	18383	0	-0.72904
NLRP13	6	0.0039771	0.016591	0.371137	910	1	-0.042767	0.68134	0.76595	1	15181	1	-0.042767
NKAP	6	0.0039801	0.016605	0.371137	911	5	-1.1729	0.9986	0.99859	1	20455	0	-1.1729
TMUB2	6	0.0040062	0.016695	0.372725	912	5	-0.77816	0.99843	0.99844	1	20448	0	-0.77816
hsa-mir-548ad	4	0.0048123	0.016783	0.37405	988	1	0.38285	0.15489	0.27173	0.973881	6435	2	0.38285
FAM124B	6	0.0040383	0.016809	0.37405	914	2	-0.094739	0.43829	0.59939	1	11977	2	-0.094739
PIK3R4	6	0.0040335	0.016791	0.37405	913	3	-0.88308	0.51387	0.66023	1	13129	2	-0.88308
KCNIP2	6	0.0040429	0.016826	0.37405	915	5	-1.4844	0.98591	0.98605	1	19995	0	-1.4844
MED4	6	0.0040628	0.016901	0.375307	917	5	-1.1043	0.80898	0.82833	1	16566	1	-1.1043
KANSL3	6	0.0040718	0.016938	0.375722	918	4	-1.3102	0.79145	0.81807	1	16333	1	-1.3102
RPF1	6	0.0041182	0.017094	0.377703	921	4	-1.7727	0.19167	0.36319	0.994058	7412	2	-1.7727
MED7	6	0.0041164	0.017088	0.377703	920	4	-1.1133	0.75849	0.80039	1	15967	1	-1.1133
RPL17-C18orf32	1	0.01714	0.0171	0.377703	1792	1	-4.2357	0.98286	0.98289	1	19923	0	-4.2357
hsa-mir-5692a-1	4	0.004905	0.017092	0.377703	995	4	-1.2903	0.99509	0.99507	1	20314	0	-1.2903
NSF	6	0.0041462	0.017201	0.378051	923	4	-1.325	0.45613	0.61355	1	12275	1	-1.325
TPTE	6	0.0041538	0.017226	0.378051	927	4	-1.7601	0.94242	0.94254	1	18939	0	-1.7601
CDK11B	6	0.0041519	0.017219	0.378051	925	5	-1.1239	0.98823	0.98833	1	20063	0	-1.1239
NOL12	6	0.0041529	0.017222	0.378051	926	5	-0.86885	0.99635	0.9964	1	20356	0	-0.86885
PLEKHJ1	6	0.0041386	0.017167	0.378051	922	5	-0.73181	0.99671	0.99676	1	20370	0	-0.73181
SNX18	6	0.0041495	0.017213	0.378051	924	5	-0.84543	0.99835	0.99836	1	20443	0	-0.84543
RSL1D1	6	0.0041605	0.017255	0.378301	928	4	-1.2748	0.94429	0.94437	1	18970	0	-1.2748
RNMTL1	6	0.0041726	0.017302	0.378797	929	3	-0.52995	0.91002	0.9101	1	18269	0	-0.52995
PCBP2	6	0.004181	0.017333	0.378797	931	4	-1.4552	0.99133	0.99139	1	20161	0	-1.4552
hsa-mir-5010	4	0.0049788	0.017325	0.378797	999	4	-1.184	0.99502	0.995	1	20312	0	-1.184
ARID3B	6	0.0042081	0.017432	0.38055	932	4	-1.0346	0.97373	0.97381	1	19693	0	-1.0346
TRNAU1AP	6	0.0042208	0.017477	0.381141	933	4	-1.0787	0.88472	0.88501	1	17734	1	-1.0787
hsa-mir-5585	4	0.0050314	0.017499	0.381225	1003	3	-1.3877	0.89096	0.89087	1	17878	0	-1.3877
UROS	6	0.0042519	0.017601	0.381432	936	4	-1.5013	0.93986	0.93997	1	18888	0	-1.5013
DCUN1D1	6	0.0042486	0.017586	0.381432	934	5	-1.3534	0.9848	0.98495	1	19972	0	-1.3534
hsa-mir-548am	3	0.0064161	0.017548	0.381432	1129	3	-2.5418	0.98977	0.98988	1	20113	0	-2.5418
UGT2A3	6	0.0042494	0.017591	0.381432	935	4	-1.1563	0.99046	0.99054	1	20135	0	-1.1563
hsa-mir-6807	4	0.0050579	0.017582	0.381432	1006	4	-0.8278	0.99494	0.99492	1	20306	0	-0.8278
PPP1R35	6	0.0042629	0.017645	0.381986	937	4	-1.1708	0.93328	0.93342	1	18747	0	-1.1708
GPR89A	6	0.0042922	0.017769	0.382687	941	4	-1.2792	0.1746	0.33995	0.989546	6968	2	-1.2792
SNAP23	6	0.0043297	0.017903	0.382687	948	4	-1.5384	0.49204	0.64233	1	12782	2	-1.5384
NAA15	6	0.0042988	0.017798	0.382687	942	3	-1.1171	0.512	0.65866	1	13103	2	-1.1171
SNRPA1	6	0.0043219	0.017879	0.382687	945	4	-1.3527	0.51877	0.66428	1	13199	1	-1.3527
CCDC68	6	0.0043342	0.017918	0.382687	949	4	-1.1974	0.8426	0.85065	1	17038	1	-1.1974
CCDC84	6	0.0043262	0.017892	0.382687	947	4	-1.2321	0.88699	0.88715	1	17790	1	-1.2321
NDUFA6	6	0.0042886	0.017757	0.382687	940	4	-1.456	0.89042	0.89052	1	17861	1	-1.456
CUL1	6	0.0043193	0.017869	0.382687	944	4	-1.2799	0.97102	0.97105	1	19621	0	-1.2799
C17orf96	6	0.0042763	0.017703	0.382687	938	4	-1.0914	0.97803	0.97816	1	19799	0	-1.0914
hsa-mir-7111	4	0.0051436	0.017855	0.382687	1015	4	-1.7268	0.99286	0.99285	1	20224	0	-1.7268
hsa-mir-3610	4	0.0051493	0.017869	0.382687	1016	4	-1.452	0.99304	0.99302	1	20230	0	-1.452
CYTH3	6	0.0043248	0.017889	0.382687	946	5	-0.84591	0.99524	0.99529	1	20321	0	-0.84591
NAP1L1	6	0.0043079	0.017833	0.382687	943	5	-1.2229	0.99736	0.99739	1	20398	0	-1.2229
UGT2B10	6	0.004341	0.017945	0.382864	950	5	-0.74178	0.99101	0.99108	1	20151	0	-0.74178
ERCC2	5	0.0046853	0.017997	0.383582	978	3	-0.92677	0.53948	0.65766	1	13498	1	-0.92677
COX6B1	6	0.0043616	0.018024	0.383758	952	4	-1.453	0.057804	0.15686	0.949502	3338	2	-1.453
ZNF729	6	0.0043816	0.0181	0.384448	954	2	0.2773	0.23581	0.42172	1	8534	2	0.2773
TMEM123	6	0.00439	0.018131	0.384448	956	5	-0.76279	0.86405	0.86705	1	17386	1	-0.76279
IPPK	6	0.0043881	0.018126	0.384448	955	4	-1.6178	0.99281	0.99288	1	20219	0	-1.6178
SLC25A19	6	0.0043751	0.018076	0.384448	953	5	-1.6294	0.99727	0.99731	1	20394	0	-1.6294
CCT3	6	0.0044122	0.018208	0.385697	957	4	-0.52238	0.8948	0.89486	1	17956	0	-0.52238
ADO	6	0.0044322	0.018295	0.387137	958	3	-0.32773	0.03182	0.096327	0.900641	2162	1	-0.32773
HARS	6	0.0044508	0.018364	0.38775	960	5	-1.281	0.07439	0.1931	0.952992	4078	1	-1.281
MCM3AP	6	0.0044462	0.018347	0.38775	959	5	-1.0457	0.80837	0.82796	1	16555	1	-1.0457
hsa-mir-1302-8	4	0.0052958	0.01838	0.38775	1035	4	-1.184	0.9947	0.9947	1	20297	0	-1.184
RTF1	6	0.0044714	0.018453	0.388493	962	5	-0.99148	0.61523	0.74171	1	14662	1	-0.99148
STAG2	6	0.004468	0.018436	0.388493	961	4	-1.2061	0.98837	0.98847	1	20068	0	-1.2061
NOP10	6	0.0045081	0.018584	0.390857	963	3	-0.91921	0.67916	0.76509	1	15163	1	-0.91921
C9orf85	6	0.0045344	0.018681	0.392483	965	4	-1.3086	0.07339	0.19092	0.952992	4028	2	-1.3086
TBCD	6	0.004565	0.018784	0.393272	967	3	-0.58725	0.10678	0.24445	0.966106	5124	2	-0.58725
FXYD6	6	0.0045669	0.01879	0.393272	968	4	-1.2948	0.2365	0.42264	1	8557	1	-1.2948
TIMM10	6	0.0045731	0.018813	0.393272	970	3	-0.96098	0.96676	0.96676	1	19518	0	-0.96098
URB1	6	0.004571	0.018808	0.393272	969	4	-1.5496	0.97447	0.97457	1	19711	0	-1.5496
RPAP3	6	0.0045628	0.018775	0.393272	966	5	-0.92744	0.9792	0.97934	1	19835	0	-0.92744
ROMO1	6	0.0045952	0.018898	0.394634	971	5	-1.4911	0.99201	0.9921	1	20185	0	-1.4911
UBA1	6	0.0046344	0.019054	0.397503	973	3	-0.80124	0.31991	0.50846	1	10173	2	-0.80124
COPS4	6	0.0046489	0.019105	0.398171	974	3	-0.74699	0.86323	0.86639	1	17364	1	-0.74699
PGD	6	0.0046595	0.019152	0.398737	975	4	-1.4627	0.88214	0.88264	1	17686	1	-1.4627
GSTA4	6	0.0046694	0.019192	0.399172	976	5	-1.0814	0.99453	0.99457	1	20290	0	-1.0814
PRR15	6	0.0046849	0.019247	0.399905	977	4	-0.99782	0.9086	0.90868	1	18232	0	-0.99782
NXT1	6	0.004709	0.019342	0.401482	979	3	-0.84762	0.49333	0.64342	1	12801	2	-0.84762
JARID2	6	0.0047355	0.019444	0.403195	980	1	-0.1001	0.89406	0.89417	1	17942	1	-0.1001
MRPL30	6	0.004761	0.019532	0.40395	982	4	-1.5906	0.31201	0.50254	1	10050	1	-1.5906
SPDYE1	6	0.0047678	0.019559	0.40395	983	4	-1.3312	0.79327	0.81908	1	16354	1	-1.3312
ESPL1	6	0.0047563	0.019516	0.40395	981	3	-0.93833	0.86805	0.87033	1	17459	1	-0.93833
DHDDS	6	0.0047732	0.019578	0.40395	984	4	-1.4827	0.88789	0.88802	1	17810	1	-1.4827
GPR89B	4	0.0056609	0.019567	0.40395	1067	4	-0.96575	0.99434	0.99434	1	20278	0	-0.96575
hsa-mir-6882	4	0.0056784	0.019621	0.404052	1069	2	-1.6821	0.35103	0.4907	1	10653	2	-1.6821
DCTN5	6	0.004786	0.019622	0.404052	985	4	-0.88842	0.99813	0.99813	1	20433	0	-0.88842
RPL35	6	0.0047947	0.019655	0.40433	986	5	-0.76196	0.97482	0.97494	1	19718	0	-0.76196
EPSTI1	6	0.0048106	0.019721	0.405286	987	4	-1.0758	0.86724	0.86965	1	17440	1	-1.0758
OSGEP	6	0.0048384	0.019831	0.407145	989	5	-0.92838	0.96793	0.96793	1	19545	0	-0.92838
KLHL18	6	0.0048482	0.019865	0.407439	990	4	-1.1977	0.94999	0.95001	1	19107	0	-1.1977
RPS12	6	0.0048718	0.019952	0.408041	992	5	-1.6031	0.26116	0.45519	1	9168	1	-1.6031
CAST	6	0.0048724	0.019954	0.408041	993	3	-1.0876	0.88109	0.88168	1	17662	1	-1.0876
KRTAP19-6	6	0.0048626	0.019917	0.408041	991	3	-0.60491	0.97676	0.97689	1	19768	0	-0.60491
DNAJB14	6	0.0049117	0.020091	0.410446	996	5	-0.75727	0.52269	0.66752	1	13262	1	-0.75727
NUDT15	6	0.0049437	0.020214	0.412533	997	5	-0.84629	0.95848	0.95843	1	19311	0	-0.84629
SLMAP	6	0.00497	0.020304	0.413972	998	4	-1.1835	0.7124	0.77889	1	15487	1	-1.1835
NXF1	6	0.004983	0.020355	0.414608	1000	4	-1.2489	0.92803	0.92817	1	18636	0	-1.2489
NDUFS7	6	0.0050143	0.020485	0.416831	1001	5	-1.2541	0.99842	0.99842	1	20446	0	-1.2541
FEM1B	6	0.0050207	0.020513	0.417005	1002	4	-1.332	0.88596	0.88616	1	17764	1	-1.332
FEN1	6	0.0050387	0.020576	0.41745	1005	2	-0.375	0.36336	0.54128	1	10845	1	-0.375
TRMT5	6	0.0050378	0.020572	0.41745	1004	5	-1.4845	0.93822	0.93835	1	18849	0	-1.4845
TIMM23	6	0.0050663	0.020669	0.418924	1007	5	-1.2988	0.85636	0.86092	1	17240	1	-1.2988
PPP1R10	6	0.0050844	0.020737	0.41989	1008	3	-0.85058	0.10252	0.23836	0.963135	5008	2	-0.85058
ST3GAL5	6	0.0051156	0.020848	0.420596	1009	4	-0.77279	0.34738	0.52919	1	10595	1	-0.77279
SBNO1	6	0.0051641	0.021029	0.420596	1020	5	-0.99244	0.48059	0.63306	1	12614	1	-0.99244
PHB	6	0.0051301	0.020898	0.420596	1012	4	-1.5058	0.55254	0.69261	1	13708	1	-1.5058
ZBTB8OS	6	0.0051602	0.021012	0.420596	1019	3	-0.70929	0.7227	0.78346	1	15584	1	-0.70929
PET117	6	0.0051378	0.020931	0.420596	1013	5	-1.3079	0.75944	0.80089	1	15976	1	-1.3079
SLC25A3	5	0.0056083	0.02087	0.420596	1062	4	-1.35	0.79198	0.79846	1	16341	1	-1.35
THSD4	6	0.0051574	0.021001	0.420596	1018	4	-1.2468	0.80171	0.82393	1	16458	1	-1.2468
SNW1	6	0.0051657	0.021036	0.420596	1021	5	-0.84357	0.86075	0.86437	1	17316	1	-0.84357
CHMP3	6	0.005154	0.020987	0.420596	1017	5	-1.1711	0.92315	0.92324	1	18525	0	-1.1711
RAD21	6	0.0051301	0.020898	0.420596	1011	4	-1.689	0.95949	0.95942	1	19344	0	-1.689
DENR	6	0.005127	0.020886	0.420596	1010	5	-0.95774	0.96497	0.96494	1	19475	0	-0.95774
hsa-mir-5692c-2	4	0.0060352	0.020835	0.420596	1101	3	-1.4933	0.98354	0.98346	1	19937	0	-1.4933
NT5C1B-RDH14	3	0.0077543	0.021031	0.420596	1243	3	-1.2142	0.99225	0.99234	1	20191	0	-1.2142
C14orf80	6	0.0051915	0.021128	0.420978	1023	3	-1.0434	0.48725	0.63848	1	12702	2	-1.0434
PSTK	6	0.005187	0.021108	0.420978	1022	3	-0.23076	0.69643	0.77209	1	15330	1	-0.23076
ZC3H8	6	0.0051936	0.021136	0.420978	1024	5	-0.94168	0.88364	0.88404	1	17717	1	-0.94168
hsa-mir-4304	4	0.0061289	0.021133	0.420978	1106	4	-0.91781	0.99387	0.99388	1	20263	0	-0.91781
XPO6	6	0.0052284	0.021253	0.422889	1026	4	-1.3581	0.31164	0.50225	1	10042	2	-1.3581
COPS6	6	0.0052364	0.021279	0.423006	1027	3	-1.0333	0.91534	0.91544	1	18380	0	-1.0333
TSEN34	6	0.0052785	0.02142	0.423796	1032	5	-0.69343	0.25101	0.44167	1	8923	1	-0.69343
REEP4	6	0.0052566	0.021347	0.423796	1029	4	-1.497	0.59946	0.73302	1	14474	1	-1.497
WBSCR16	6	0.005279	0.021421	0.423796	1033	4	-1.312	0.90616	0.90625	1	18175	0	-1.312
KRTAP5-11	6	0.0052703	0.021394	0.423796	1030	3	-0.53023	0.90913	0.90922	1	18249	0	-0.53023
OTOR	6	0.0052777	0.02142	0.423796	1031	5	-0.78373	0.95353	0.9536	1	19189	0	-0.78373
FAM49A	6	0.0052843	0.021443	0.423816	1034	5	-0.65044	0.8311	0.84262	1	16859	1	-0.65044
PDE12	6	0.0053008	0.021507	0.424669	1036	5	-0.78831	0.99345	0.99353	1	20247	0	-0.78831
BRCA2	6	0.0053194	0.02157	0.425511	1037	4	-1.3238	0.94494	0.94502	1	18988	0	-1.3238
RPL27A	6	0.0053266	0.021595	0.425606	1038	4	-1.078	0.96666	0.96665	1	19517	0	-1.078
SSX1	6	0.0053486	0.021673	0.426737	1039	4	-1.1322	0.89213	0.89224	1	17901	1	-1.1322
HSFX2	1	0.021893	0.021804	0.428894	1974	1	-3.8935	0.97811	0.97812	1	19800	0	-3.8935
SRP19	6	0.0053924	0.021852	0.429437	1041	4	-1.139	0.99162	0.99169	1	20171	0	-1.139
RIOK3	6	0.0054136	0.021936	0.430684	1043	5	-1.0808	0.92531	0.92544	1	18575	0	-1.0808
FAM86B1	5	0.0059695	0.021999	0.431496	1094	3	-1.2661	0.89847	0.89868	1	18028	0	-1.2661
SYT10	6	0.0054545	0.022085	0.431958	1045	3	-0.90559	0.83705	0.84672	1	16958	1	-0.90559
SPATA22	6	0.0054541	0.022084	0.431958	1044	5	-0.80812	0.9897	0.9898	1	20110	0	-0.80812
hsa-mir-6776	4	0.0064131	0.02205	0.431958	1128	4	-0.83019	0.99359	0.99359	1	20255	0	-0.83019
FDXR	6	0.0054682	0.022135	0.432532	1046	3	-0.31179	0.033311	0.099945	0.905565	2229	2	-0.31179
TIMM44	6	0.005488	0.022209	0.432898	1048	4	-1.2026	0.54932	0.68991	1	13650	1	-1.2026
FAM98B	6	0.0054842	0.022191	0.432898	1047	4	-1.0378	0.7106	0.77811	1	15465	1	-1.0378
SF3B14	6	0.005496	0.022237	0.432898	1049	2	-0.16064	0.92967	0.92982	1	18667	0	-0.16064
hsa-mir-1184-1	4	0.0064685	0.022225	0.432898	1131	4	-0.54268	0.99353	0.99353	1	20251	0	-0.54268
HMCN1	6	0.0055163	0.022311	0.433925	1050	5	-0.7071	0.99534	0.99541	1	20323	0	-0.7071
MTG1	6	0.0055237	0.022334	0.433964	1051	4	-0.58747	0.80816	0.82784	1	16551	1	-0.58747
CDC5L	6	0.0055474	0.022432	0.433975	1055	5	-0.67833	0.40994	0.5772	1	11556	1	-0.67833
CTTNBP2NL	6	0.0055448	0.022419	0.433975	1053	5	-0.70402	0.82355	0.83759	1	16753	1	-0.70402
SAMD4B	6	0.0055459	0.022427	0.433975	1054	4	-1.2904	0.89237	0.89247	1	17907	1	-1.2904
NUPL1	6	0.0055595	0.02248	0.433975	1057	4	-1.2097	0.967	0.96698	1	19527	0	-1.2097
ATP6V1E1	6	0.005538	0.022389	0.433975	1052	5	-1.27	0.97394	0.97403	1	19704	0	-1.27
NAE1	6	0.005556	0.022467	0.433975	1056	4	-1.0259	0.98974	0.98984	1	20112	0	-1.0259
EIF2B4	6	0.0055602	0.022482	0.433975	1058	5	-0.83144	0.9975	0.99753	1	20401	0	-0.83144
TC2N	6	0.00557	0.02252	0.4343	1059	5	-1.011	0.80879	0.82821	1	16562	1	-1.011
MBD3L4	1	0.02268	0.022602	0.435482	2005	1	-3.2632	0.97732	0.97735	1	19786	0	-3.2632
SMC1A	6	0.0056043	0.02265	0.435593	1061	4	-1.315	0.97143	0.97148	1	19630	0	-1.315
TMEM17	6	0.0056013	0.022638	0.435593	1060	5	-1.5383	0.99234	0.99242	1	20195	0	-1.5383
PPP1R12A	6	0.0056203	0.022711	0.436357	1063	5	-0.90002	0.99339	0.99347	1	20242	0	-0.90002
HIST1H2BD	6	0.0056415	0.022787	0.437017	1065	5	-0.94847	0.83385	0.8445	1	16909	1	-0.94847
ALG2	6	0.0056402	0.02278	0.437017	1064	5	-1.2261	0.96103	0.961	1	19383	0	-1.2261
C10orf2	6	0.0056583	0.022846	0.437731	1066	4	-0.66247	0.021108	0.069871	0.871768	1616	2	-0.66247
CLPB	6	0.0056709	0.022895	0.438261	1068	4	-1.1975	0.62256	0.74425	1	14702	1	-1.1975
DUOXA2	6	0.005687	0.022961	0.438723	1070	5	-0.78613	0.49537	0.64507	1	12837	1	-0.78613
hsa-mir-7641-1	4	0.0066841	0.022942	0.438723	1155	3	-1.6877	0.92984	0.92984	1	18670	0	-1.6877
RGPD3	6	0.0057206	0.023083	0.438773	1075	5	-0.79005	0.065696	0.1743	0.949502	3692	1	-0.79005
PSMC5	6	0.0057423	0.023168	0.438773	1079	4	-1.3307	0.24298	0.43119	1	8717	1	-1.3307
KBTBD2	6	0.0057482	0.023187	0.438773	1080	5	-0.92698	0.4276	0.59095	1	11828	1	-0.92698
CGRRF1	6	0.0057188	0.023078	0.438773	1074	5	-0.70498	0.86396	0.86697	1	17382	1	-0.70498
RNF19A	6	0.0057377	0.023148	0.438773	1078	5	-1.0116	0.89548	0.89556	1	17966	0	-1.0116
SPDL1	6	0.0057358	0.023142	0.438773	1077	3	-0.9235	0.94904	0.94908	1	19089	0	-0.9235
CLN6	6	0.0057009	0.023016	0.438773	1071	5	-0.95591	0.95869	0.95865	1	19319	0	-0.95591
RNASEH2B	6	0.0057253	0.0231	0.438773	1076	4	-1.1592	0.95872	0.95868	1	19320	0	-1.1592
HID1	6	0.0057512	0.023197	0.438773	1081	5	-0.85657	0.99006	0.99015	1	20121	0	-0.85657
TOPBP1	6	0.0057023	0.023021	0.438773	1072	4	-1.6969	0.99653	0.99658	1	20363	0	-1.6969
CWC15	6	0.0057095	0.023048	0.438773	1073	5	-1.3806	0.99679	0.99686	1	20373	0	-1.3806
DONSON	6	0.0057679	0.023259	0.439549	1082	4	-1.2519	0.51266	0.65921	1	13117	1	-1.2519
EEF1G	6	0.0057965	0.023372	0.441263	1083	3	-0.73512	0.87471	0.87603	1	17571	1	-0.73512
MRPL54	6	0.0058203	0.023463	0.442586	1084	3	-1.1148	0.55055	0.69097	1	13673	1	-1.1148
hsa-mir-3180-1	4	0.0068776	0.023564	0.444078	1176	3	-1.2703	0.98769	0.98767	1	20047	0	-1.2703
ADAMTSL3	6	0.0058722	0.023648	0.44527	1085	4	-0.98213	0.91298	0.9131	1	18325	0	-0.98213
POLA2	6	0.0058815	0.023689	0.445621	1086	4	-1.3681	0.96784	0.96783	1	19542	0	-1.3681
ZNF93	5	0.0066218	0.023939	0.447888	1147	2	0.34865	0.092909	0.2046	0.95634	4737	2	0.34865
HHLA3	5	0.0066218	0.023939	0.447888	1146	3	-0.49526	0.38066	0.52954	1	11117	2	-0.49526
IL13RA1	6	0.0059257	0.023852	0.447888	1087	5	-1.049	0.41936	0.5845	1	11709	1	-1.049
SGOL1	6	0.005948	0.023934	0.447888	1090	3	-0.42978	0.46679	0.62205	1	12425	2	-0.42978
NDUFAF1	6	0.0059459	0.023924	0.447888	1088	4	-1.0902	0.72173	0.78303	1	15578	1	-1.0902
MAPK13	6	0.0059467	0.023928	0.447888	1089	4	-1.3409	0.94695	0.94697	1	19039	0	-1.3409
ABHD17A	6	0.005956	0.023963	0.447921	1091	3	-0.85346	0.59078	0.72547	1	14335	2	-0.85346
SON	6	0.0059848	0.024084	0.448051	1096	3	-0.79108	0.019679	0.066269	0.868216	1538	1	-0.79108
FH	6	0.0059667	0.024009	0.448051	1092	4	-1.3606	0.16775	0.33056	0.989079	6783	1	-1.3606
PFN1	6	0.0059907	0.024099	0.448051	1098	5	-0.7601	0.70288	0.77485	1	15389	1	-0.7601
OLA1	6	0.0059682	0.024015	0.448051	1093	4	-0.98287	0.81119	0.82968	1	16601	1	-0.98287
USO1	6	0.0059861	0.024088	0.448051	1097	4	-1.3263	0.937	0.93712	1	18821	0	-1.3263
TMED2	6	0.0059817	0.024071	0.448051	1095	5	-1.2878	0.99522	0.99528	1	20320	0	-1.2878
RAET1L	6	0.0060334	0.024261	0.450251	1100	5	-0.68506	0.9002	0.90027	1	18060	0	-0.68506
CCDC59	6	0.0060302	0.024251	0.450251	1099	3	-1.1565	0.93076	0.93088	1	18699	0	-1.1565
TFIP11	5	0.0067628	0.024354	0.451561	1165	3	-1.2565	0.6172	0.69257	1	14676	1	-1.2565
CCDC90B	6	0.0060818	0.024427	0.452129	1102	5	-1.0431	0.73162	0.78742	1	15684	1	-1.0431
GNA13	6	0.0060836	0.024435	0.452129	1103	5	-0.86942	0.8445	0.85202	1	17071	1	-0.86942
hsa-mir-3136	4	0.0071477	0.02445	0.452129	1194	4	-0.93111	0.99285	0.99284	1	20222	0	-0.93111
S100A10	6	0.0061158	0.024555	0.453667	1104	5	-0.84882	0.99452	0.99456	1	20289	0	-0.84882
CTCF	6	0.0061256	0.024592	0.453938	1105	4	-1.1983	0.98295	0.98313	1	19927	0	-1.1983
GTF2IRD2	6	0.0061338	0.024623	0.454107	1107	3	-0.53662	0.43718	0.5985	1	11958	1	-0.53662
hsa-mir-613	4	0.007236	0.024723	0.455538	1202	2	-0.9564	0.098624	0.20812	0.95662	4899	2	-0.9564
MTMR2	6	0.0061901	0.024827	0.45678	1108	4	-1.2455	0.89566	0.89575	1	17971	0	-1.2455
TBC1D3	6	0.0061917	0.024834	0.45678	1109	4	-0.89109	0.95028	0.95032	1	19114	0	-0.89109
SLC1A2	6	0.0062036	0.024873	0.457096	1110	4	-1.0149	0.79436	0.81971	1	16373	1	-1.0149
ZNF830	6	0.0062248	0.024963	0.458343	1111	4	-1.2392	0.53035	0.67396	1	13373	1	-1.2392
RGPD1	4	0.0073218	0.025	0.458604	1212	3	-2.1723	0.94907	0.94896	1	19092	0	-2.1723
DDX23	6	0.0062751	0.02514	0.460606	1112	3	-0.63845	0.051346	0.1422	0.940925	3046	3	-0.63845
CCDC144A	6	0.006302	0.025241	0.460606	1116	5	-0.92591	0.4263	0.58991	1	11811	1	-0.92591
DDX51	6	0.0062888	0.02519	0.460606	1113	4	-1.272	0.90389	0.90396	1	18135	0	-1.272
POLR3F	6	0.0063023	0.025243	0.460606	1117	3	-1.2855	0.95355	0.95361	1	19191	0	-1.2855
DYNLRB1	6	0.0063014	0.025238	0.460606	1115	4	-1.2131	0.96737	0.96738	1	19533	0	-1.2131
FAM175A	6	0.0062968	0.025221	0.460606	1114	5	-0.84496	0.9942	0.99425	1	20276	0	-0.84496
UTP15	6	0.0063126	0.025281	0.460907	1118	5	-1.2407	0.99375	0.99381	1	20258	0	-1.2407
STT3B	6	0.006335	0.025368	0.462071	1119	4	-1.0847	0.99318	0.99326	1	20237	0	-1.0847
SRP14	6	0.0063701	0.025502	0.464105	1120	5	-0.86389	0.91211	0.91224	1	18314	0	-0.86389
MTX1	6	0.006376	0.025527	0.464149	1121	4	-1.1738	0.70669	0.77645	1	15424	1	-1.1738
TLCD1	6	0.006405	0.025636	0.46419	1125	4	-1.2275	0.06766	0.17856	0.949502	3774	1	-1.2275
GPR12	6	0.0064116	0.025663	0.46419	1126	5	-0.89138	0.53854	0.68079	1	13481	1	-0.89138
FSIP2	6	0.0064039	0.025631	0.46419	1124	3	-0.79695	0.81998	0.8353	1	16707	1	-0.79695
SGMS1	6	0.0064116	0.025664	0.46419	1127	4	-0.88369	0.8991	0.89916	1	18044	0	-0.88369
NEO1	6	0.0063853	0.025564	0.46419	1122	5	-0.71117	0.94497	0.94504	1	18989	0	-0.71117
ECD	6	0.0063997	0.025617	0.46419	1123	4	-1.1602	0.95292	0.95298	1	19171	0	-1.1602
MRPL9	6	0.0064673	0.02587	0.467523	1130	3	-1.0907	0.99771	0.99775	1	20412	0	-1.0907
TBC1D29	6	0.0064839	0.025936	0.467559	1133	5	-0.8514	0.50941	0.65656	1	13070	1	-0.8514
RBAK	6	0.0064833	0.025935	0.467559	1132	3	-0.29554	0.60237	0.7356	1	14522	1	-0.29554
ELMOD3	6	0.0064886	0.025956	0.467559	1134	3	-1.0713	0.74019	0.79143	1	15771	1	-1.0713
KIAA1429	6	0.0064895	0.025963	0.467559	1135	5	-0.97582	0.99796	0.99798	1	20423	0	-0.97582
RSPH1	6	0.0065196	0.026079	0.469237	1136	5	-0.9785	0.96888	0.96887	1	19570	0	-0.9785
PGS1	6	0.0065474	0.026178	0.469426	1138	4	-1.1036	0.24629	0.43549	1	8803	1	-1.1036
H3F3A	6	0.0065508	0.026193	0.469426	1139	4	-1.4676	0.55394	0.69381	1	13724	1	-1.4676
RAB33B	6	0.0065371	0.026144	0.469426	1137	5	-1.074	0.95063	0.95067	1	19123	0	-1.074
FAM86B2	3	0.0097642	0.0262	0.469426	1406	3	-2.5137	0.98857	0.9887	1	20076	0	-2.5137
DMAP1	6	0.0065536	0.026203	0.469426	1140	5	-0.83873	0.98919	0.98927	1	20091	0	-0.83873
POU2F1	6	0.006568	0.026261	0.470066	1141	4	-1.2217	0.94325	0.94333	1	18948	0	-1.2217
RBL2	6	0.0065814	0.026307	0.470152	1142	4	-1.2784	0.72468	0.78431	1	15605	1	-1.2784
EFTUD1	6	0.0065832	0.026312	0.470152	1143	3	-0.63094	0.91611	0.9162	1	18396	0	-0.63094
ZBTB17	6	0.0066163	0.026434	0.471519	1145	4	-1.3314	0.71837	0.78157	1	15545	1	-1.3314
CCDC25	6	0.0066125	0.026421	0.471519	1144	5	-0.77833	0.9935	0.99357	1	20249	0	-0.77833
CENPE	6	0.0067193	0.026796	0.47257	1159	2	-0.0099815	0.096669	0.22986	0.961874	4848	2	-0.0099815
DNM2	6	0.0066448	0.026537	0.47257	1148	5	-0.96627	0.21795	0.39824	0.996675	8098	1	-0.96627
EIF3G	6	0.0067092	0.026761	0.47257	1158	3	-0.53275	0.22405	0.40625	0.998228	8246	2	-0.53275
STX18	6	0.0066587	0.026586	0.47257	1149	3	-0.5987	0.3169	0.50619	1	10123	1	-0.5987
TUBA1B	6	0.0067225	0.026811	0.47257	1160	4	-1.2988	0.44519	0.60488	1	12078	1	-1.2988
ZNF443	6	0.0067242	0.026817	0.47257	1161	5	-0.7549	0.45045	0.60909	1	12174	1	-0.7549
CIAO1	6	0.0066675	0.026615	0.47257	1152	4	-1.2964	0.54281	0.68441	1	13542	1	-1.2964
ZC3H18	6	0.006694	0.026713	0.47257	1156	4	-1.1988	0.77933	0.81132	1	16183	1	-1.1988
BCS1L	6	0.0066675	0.026615	0.47257	1151	4	-1.4569	0.85873	0.8628	1	17284	1	-1.4569
TSFM	6	0.0067272	0.026835	0.47257	1162	4	-1.1857	0.8649	0.86773	1	17399	1	-1.1857
SMCHD1	6	0.0066817	0.026668	0.47257	1153	5	-0.94571	0.95306	0.95312	1	19173	0	-0.94571
DPH3	6	0.0066674	0.026614	0.47257	1150	5	-0.74504	0.97209	0.97213	1	19653	0	-0.74504
hsa-mir-1207	4	0.0079028	0.026824	0.47257	1249	4	-1.2558	0.9921	0.99208	1	20187	0	-1.2558
ZNF480	6	0.0066827	0.026672	0.47257	1154	5	-1.0022	0.99873	0.99872	1	20466	0	-1.0022
WSB2	6	0.0067088	0.026761	0.47257	1157	5	-0.57549	0.99896	0.99895	1	20479	0	-0.57549
PDCL3	6	0.0067409	0.026883	0.473002	1163	4	-1.1299	0.98649	0.98658	1	20010	0	-1.1299
CWC27	6	0.0067549	0.026937	0.473547	1164	5	-1.2132	0.56875	0.70644	1	13958	1	-1.2132
RNF128	6	0.0067818	0.02704	0.474957	1166	5	-0.86562	0.4729	0.62685	1	12520	1	-0.86562
LACTB	6	0.0067964	0.027093	0.475277	1167	3	-0.84017	0.18879	0.35929	0.994058	7327	1	-0.84017
TRIM49	6	0.0068107	0.027145	0.475277	1169	3	-0.50775	0.22442	0.40677	0.998813	8251	2	-0.50775
KIAA1257	6	0.0068047	0.027124	0.475277	1168	5	-0.77426	0.66716	0.76045	1	15065	1	-0.77426
C9orf40	6	0.0068117	0.02715	0.475277	1170	5	-0.80115	0.97777	0.97789	1	19791	0	-0.80115
ASUN	6	0.0068333	0.027226	0.475804	1172	5	-0.85282	0.84702	0.85383	1	17105	1	-0.85282
C19orf60	6	0.0068273	0.027205	0.475804	1171	5	-0.82291	0.98552	0.98567	1	19985	0	-0.82291
NAA10	6	0.0068566	0.027309	0.476345	1173	3	-1.1783	0.12019	0.26367	0.973881	5475	1	-1.1783
hsa-mir-6511a-1	4	0.008053	0.027305	0.476345	1264	3	-1.5955	0.14306	0.25838	0.973881	6110	1	-1.5955
RPS14	6	0.0069002	0.027477	0.476345	1178	5	-0.95046	0.33265	0.51804	1	10362	1	-0.95046
DPM3	6	0.006907	0.0275	0.476345	1180	3	-0.92894	0.5514	0.69165	1	13688	1	-0.92894
hsa-mir-7641-2	2	0.014721	0.027534	0.476345	1674	1	-2.6653	0.57915	0.5791	1	14127	0	-2.6653
MTA1	6	0.0069134	0.027528	0.476345	1181	4	-1.5294	0.71035	0.778	1	15460	1	-1.5294
APEX1	6	0.0069027	0.027485	0.476345	1179	3	-0.36872	0.75949	0.80091	1	15977	1	-0.36872
RPS6KA4	6	0.006875	0.027384	0.476345	1175	5	-0.90671	0.81843	0.83429	1	16689	1	-0.90671
GINS2	6	0.0068892	0.027437	0.476345	1177	4	-1.1593	0.84844	0.85489	1	17128	1	-1.1593
NDUFS6	6	0.006872	0.027371	0.476345	1174	5	-0.71027	0.85384	0.85894	1	17208	1	-0.71027
hsa-mir-4662b	1	0.027619	0.027528	0.476345	2204	1	-3.9464	0.97238	0.97242	1	19665	0	-3.9464
hsa-mir-6770-1	4	0.0080892	0.027433	0.476345	1267	3	-1.0641	0.97367	0.97367	1	19691	0	-1.0641
hsa-mir-6851	4	0.0081375	0.027579	0.476683	1270	2	-1.6428	0.16067	0.27827	0.975237	6596	1	-1.6428
HIST1H2BO	6	0.0069336	0.027599	0.476683	1182	5	-0.6549	0.98221	0.9824	1	19910	0	-0.6549
TDP2	6	0.0069432	0.027636	0.476913	1183	5	-1.1417	0.98179	0.98198	1	19900	0	-1.1417
EFNA3	6	0.0069641	0.027709	0.47777	1184	5	-0.90287	0.92024	0.92036	1	18473	0	-0.90287
ABT1	6	0.0069901	0.027796	0.47785	1186	4	-0.94341	0.25025	0.44064	1	8901	2	-0.94341
SYPL2	6	0.0069946	0.027808	0.47785	1188	5	-0.82675	0.44024	0.60096	1	12007	1	-0.82675
PCGF6	6	0.0069921	0.027801	0.47785	1187	4	-1.1391	0.86861	0.87081	1	17473	1	-1.1391
hsa-mir-1267	4	0.0082157	0.027829	0.47785	1278	2	-1.4707	0.92624	0.92631	1	18592	0	-1.4707
PALB2	6	0.0069851	0.027779	0.47785	1185	4	-1.3129	0.95356	0.95362	1	19192	0	-1.3129
PTCD1	3	0.010435	0.027926	0.479122	1448	3	-2.0993	0.97653	0.97661	1	19764	0	-2.0993
DNAJA3	6	0.0070418	0.027994	0.479882	1189	4	-1.0305	0.16159	0.32202	0.986755	6617	2	-1.0305
KLF5	6	0.0070545	0.028046	0.480378	1190	4	-1.1216	0.53251	0.67577	1	13403	1	-1.1216
ATG13	6	0.007068	0.028094	0.4808	1191	5	-0.96508	0.75356	0.79796	1	15913	1	-0.96508
PARS2	6	0.0070782	0.02813	0.481025	1192	5	-0.9438	0.99229	0.99238	1	20193	0	-0.9438
ATAD3B	6	0.0071088	0.028248	0.482649	1193	3	-0.28117	0.38634	0.55901	1	11195	2	-0.28117
TAF3	6	0.0071699	0.028452	0.485569	1195	3	-0.8733	0.40683	0.57479	1	11511	2	-0.8733
C19orf43	6	0.0071733	0.028466	0.485569	1196	3	-0.91589	0.94645	0.94649	1	19031	0	-0.91589
HAUS6	6	0.0071822	0.028493	0.485634	1197	2	-0.35136	0.32678	0.51359	1	10274	1	-0.35136
CHCHD7	6	0.0071869	0.028519	0.485666	1198	4	-1.1562	0.062701	0.16776	0.949502	3534	2	-1.1562
MRPL51	6	0.0072135	0.02861	0.486415	1200	4	-1.12	0.097973	0.2317	0.961874	4881	2	-1.12
COX15	6	0.0072095	0.028595	0.486415	1199	5	-0.81184	0.80115	0.82361	1	16451	1	-0.81184
hsa-mir-367	4	0.0084788	0.028659	0.486853	1299	4	-0.6606	0.99152	0.99151	1	20166	0	-0.6606
CISD3	6	0.0072326	0.028692	0.487014	1201	4	-1.0957	0.9146	0.91471	1	18363	0	-1.0957
FDX1	6	0.0072395	0.028717	0.487029	1203	5	-1.4457	0.42996	0.59282	1	11865	1	-1.4457
NDUFB5	6	0.0072854	0.028882	0.487565	1205	3	-0.60548	0.10308	0.23917	0.963513	5027	1	-0.60548
LRRC37A3	6	0.0072971	0.028927	0.487565	1209	5	-0.99417	0.43028	0.59307	1	11867	1	-0.99417
PDSS1	6	0.0072854	0.028882	0.487565	1206	4	-0.86429	0.73561	0.78926	1	15724	1	-0.86429
TRIM43	6	0.0072955	0.028921	0.487565	1208	5	-1.2747	0.86857	0.87078	1	17471	1	-1.2747
hsa-mir-4512	4	0.0085215	0.028794	0.487565	1306	3	-1.6758	0.90461	0.90452	1	18147	0	-1.6758
KRTAP4-11	6	0.0072803	0.028864	0.487565	1204	5	-0.63466	0.94825	0.9483	1	19065	0	-0.63466
HAUS8	6	0.0073003	0.028937	0.487565	1210	5	-0.82361	0.99247	0.99254	1	20202	0	-0.82361
SF3A2	6	0.0072913	0.028907	0.487565	1207	5	-0.74117	0.999	0.999	1	20483	0	-0.74117
ZNRD1	6	0.0073094	0.028975	0.487805	1211	4	-1.0982	0.97502	0.97514	1	19725	0	-1.0982
ACTR3B	6	0.0073729	0.029195	0.490715	1214	4	-1.2165	0.033843	0.10123	0.907159	2252	2	-1.2165
POLG	6	0.0073729	0.029195	0.490715	1213	3	-0.68732	0.90805	0.90812	1	18218	0	-0.68732
LSM3	6	0.0073937	0.029277	0.491247	1215	4	-1.3807	0.85491	0.85977	1	17223	1	-1.3807
GLI1	6	0.0073995	0.029298	0.491247	1217	4	-1.4284	0.91331	0.91343	1	18331	0	-1.4284
RPAP2	6	0.0073989	0.029297	0.491247	1216	5	-0.7347	0.9624	0.96238	1	19415	0	-0.7347
CNPY2	6	0.0074074	0.029329	0.491363	1218	4	-1.4422	0.95354	0.9536	1	19190	0	-1.4422
PHF1	6	0.0074176	0.029365	0.491566	1219	5	-1.1139	0.9971	0.99717	1	20386	0	-1.1139
IPCEF1	5	0.0084837	0.029508	0.49295	1301	3	-0.39696	0.09287	0.20454	0.95634	4734	1	-0.39696
ERAL1	6	0.0074599	0.029519	0.49295	1221	4	-1.1589	0.32198	0.51	1	10206	1	-1.1589
DCTN6	6	0.0074585	0.029515	0.49295	1220	5	-1.2076	0.98346	0.98363	1	19935	0	-1.2076
XRN1	6	0.0074716	0.029554	0.493136	1222	3	-1.0064	0.95687	0.95686	1	19262	0	-1.0064
ZNF484	6	0.007479	0.029578	0.493137	1223	4	-1.0436	0.80469	0.82576	1	16501	1	-1.0436
TRAPPC4	6	0.0075207	0.029727	0.495221	1224	3	-1.1476	0.33049	0.51642	1	10333	1	-1.1476
ELP4	6	0.0075673	0.029901	0.495434	1230	4	-1.0347	0.39987	0.56939	1	11410	2	-1.0347
AURKAIP1	6	0.0075437	0.029817	0.495434	1227	4	-0.91753	0.40762	0.57541	1	11523	2	-0.91753
PPP1R8	6	0.0075376	0.029796	0.495434	1226	4	-0.93902	0.48132	0.63367	1	12620	1	-0.93902
TEKT4	6	0.0075655	0.029895	0.495434	1229	4	-0.75583	0.7505	0.79641	1	15881	1	-0.75583
CEP55	6	0.0075653	0.029894	0.495434	1228	3	-0.78384	0.80861	0.8281	1	16559	1	-0.78384
HOXC9	6	0.0075358	0.029787	0.495434	1225	5	-0.63891	0.96582	0.96579	1	19492	0	-0.63891
CREBBP	6	0.0075688	0.029907	0.495434	1231	4	-1.2746	0.99279	0.99286	1	20218	0	-1.2746
MTF1	6	0.0075806	0.029955	0.495822	1232	4	-1.0179	0.093447	0.22506	0.960587	4758	1	-1.0179
MRPS17	6	0.0076069	0.030044	0.49685	1233	5	-0.63542	0.76563	0.80404	1	16032	1	-0.63542
MRPL24	6	0.0076147	0.030065	0.49685	1234	4	-0.99815	0.86681	0.86932	1	17433	1	-0.99815
MTCH2	6	0.0076296	0.030121	0.497037	1235	4	-0.95324	0.79318	0.81902	1	16351	1	-0.95324
EPHA6	6	0.0076311	0.030124	0.497037	1236	4	-1.0232	0.93408	0.93422	1	18765	0	-1.0232
hsa-mir-1268b	4	0.0089528	0.030182	0.497588	1350	3	-1.474	0.98871	0.9887	1	20079	0	-1.474
CTSO	6	0.0076587	0.030225	0.497901	1237	5	-0.70989	0.88319	0.88362	1	17708	1	-0.70989
TOP3B	6	0.0076801	0.030313	0.498963	1238	5	-0.71569	0.46901	0.6238	1	12457	1	-0.71569
C17orf53	6	0.0076872	0.030339	0.498992	1239	5	-0.6455	0.99494	0.99498	1	20307	0	-0.6455
CHCHD2	6	0.0076982	0.030378	0.499241	1240	5	-0.67872	0.99176	0.99182	1	20175	0	-0.67872
GTF2H2	6	0.0077235	0.030467	0.500291	1241	5	-1.0465	0.98707	0.98715	1	20027	0	-1.0465
TINF2	6	0.0077476	0.030558	0.501387	1242	4	-0.89089	0.43289	0.5951	1	11902	2	-0.89089
TRIM13	6	0.0077648	0.030615	0.50153	1245	3	-0.6249	0.13944	0.29104	0.979344	6015	1	-0.6249
RBM8A	6	0.0077648	0.030615	0.50153	1244	3	-0.85113	0.94043	0.94052	1	18901	0	-0.85113
FGD3	6	0.0077922	0.030715	0.502767	1246	4	-1.4634	0.54121	0.68308	1	13523	1	-1.4634
hsa-mir-5692c-1	2	0.016558	0.030783	0.50349	1771	2	-2.5435	0.98344	0.98353	1	19934	0	-2.5435
ST13	6	0.0078506	0.030925	0.505416	1247	4	-1.559	0.79958	0.82271	1	16433	1	-1.559
CCS	6	0.0078588	0.030954	0.505486	1248	5	-1.0362	0.98971	0.98981	1	20111	0	-1.0362
RPL9	6	0.0079052	0.031116	0.507729	1250	4	-1.18	0.13621	0.28645	0.979344	5926	1	-1.18
ATP6AP1	6	0.0079144	0.031147	0.507828	1251	4	-1.1017	0.8181	0.83407	1	16684	1	-1.1017
SPC25	6	0.0079617	0.031329	0.508389	1257	4	-1.3061	0.70266	0.77475	1	15386	1	-1.3061
RTFDC1	6	0.00793	0.031208	0.508389	1252	5	-0.96191	0.75812	0.80021	1	15963	1	-0.96191
RPA2	6	0.0079582	0.031316	0.508389	1256	5	-1.121	0.88547	0.8857	1	17750	1	-1.121
PSTPIP1	6	0.0079564	0.031309	0.508389	1255	5	-0.85876	0.89159	0.89168	1	17890	1	-0.85876
MT1B	6	0.0079525	0.031293	0.508389	1254	4	-0.93789	0.93572	0.93582	1	18793	0	-0.93789
VPS13C	6	0.0079514	0.031291	0.508389	1253	5	-0.88711	0.96344	0.96343	1	19435	0	-0.88711
MAD2L1	6	0.0079903	0.031427	0.509191	1259	5	-1.4331	0.87393	0.87536	1	17559	1	-1.4331
DSG4	6	0.0079856	0.031411	0.509191	1258	2	-0.017919	0.89431	0.8944	1	17946	0	-0.017919
ATRIP	6	0.0080186	0.031538	0.510591	1260	2	0.27279	0.017798	0.061433	0.860477	1440	3	0.27279
MRPS22	6	0.0080287	0.031568	0.510672	1261	3	-1.2762	0.43873	0.59975	1	11982	1	-1.2762
GLIPR2	6	0.0080463	0.031629	0.511019	1262	4	-1.0593	0.83344	0.84422	1	16904	1	-1.0593
CAMK2B	6	0.0080481	0.031639	0.511019	1263	5	-0.65203	0.9713	0.97134	1	19627	0	-0.65203
SLC16A1	6	0.008084	0.03176	0.512175	1266	5	-0.69084	0.91047	0.91056	1	18276	0	-0.69084
TFRC	6	0.00808	0.031746	0.512175	1265	5	-1.0152	0.99853	0.99852	1	20451	0	-1.0152
TAF2	6	0.0080935	0.031789	0.51218	1268	4	-1.1138	0.54311	0.68468	1	13548	1	-1.1138
GSPT1	4	0.0095975	0.03181	0.51218	1394	3	-1.7905	0.99031	0.99027	1	20126	0	-1.7905
GPKOW	6	0.0081173	0.031884	0.512975	1269	3	-0.78944	0.71158	0.77853	1	15476	1	-0.78944
UQCRB	6	0.0081649	0.032047	0.515202	1271	4	-0.92321	0.092761	0.22406	0.960352	4730	2	-0.92321
LMAN1L	6	0.0081734	0.032074	0.515225	1272	5	-0.69861	0.97848	0.97862	1	19811	0	-0.69861
UQCRFS1	6	0.0082433	0.032331	0.515336	1281	4	-0.95478	0.069478	0.18249	0.949502	3864	1	-0.95478
CRYGS	6	0.0082177	0.032232	0.515336	1279	3	-0.44136	0.26956	0.46606	1	9357	2	-0.44136
SH2D7	6	0.0082496	0.032355	0.515336	1283	4	-1.1026	0.38262	0.55608	1	11142	2	-1.1026
POLR1E	6	0.0082463	0.032345	0.515336	1282	4	-1.1177	0.81311	0.8309	1	16625	1	-1.1177
ALS2CR12	6	0.0082496	0.032355	0.515336	1284	4	-1.0448	0.81712	0.83345	1	16671	1	-1.0448
USPL1	6	0.008183	0.032108	0.515336	1273	4	-0.93388	0.86151	0.86498	1	17330	1	-0.93388
NOP58	6	0.0082074	0.032189	0.515336	1275	5	-1.1926	0.87185	0.87358	1	17526	1	-1.1926
C6orf211	6	0.0082143	0.03222	0.515336	1277	5	-0.82822	0.9582	0.95813	1	19300	0	-0.82822
ATP6V1A	6	0.0082284	0.032277	0.515336	1280	5	-1.1144	0.98159	0.98177	1	19895	0	-1.1144
TBCC	6	0.0082121	0.032206	0.515336	1276	4	-1.0896	0.99387	0.99393	1	20262	0	-1.0896
RUVBL2	6	0.0081955	0.03215	0.515336	1274	4	-1.0098	0.9963	0.99635	1	20354	0	-1.0098
WDR26	6	0.0082637	0.032407	0.515366	1286	3	-0.70285	0.073342	0.19084	0.952992	4026	3	-0.70285
EEF2	6	0.0082622	0.032402	0.515366	1285	4	-1.0309	0.51544	0.66151	1	13153	1	-1.0309
ARHGAP25	6	0.0082885	0.032496	0.516385	1287	3	-0.40131	0.097915	0.23162	0.961874	4878	3	-0.40131
DEFB133	3	0.012322	0.03267	0.517395	1566	2	-1.7532	0.21267	0.32654	0.987318	7959	1	-1.7532
KRT6C	5	0.0095465	0.032639	0.517395	1390	2	-0.16987	0.48424	0.62836	1	12652	2	-0.16987
NAP1L2	6	0.0083434	0.032684	0.517395	1290	5	-0.70633	0.7664	0.80443	1	16040	1	-0.70633
COX5A	6	0.0083377	0.032667	0.517395	1289	4	-0.93451	0.88035	0.88101	1	17650	1	-0.93451
TVP23B	6	0.0083213	0.032609	0.517395	1288	4	-0.9357	0.96301	0.96299	1	19427	0	-0.9357
SPATA5	6	0.0083684	0.032778	0.518181	1291	3	-0.88073	0.95784	0.95779	1	19289	0	-0.88073
ATPAF2	6	0.0083832	0.032834	0.518181	1293	5	-1.0791	0.98023	0.9804	1	19853	0	-1.0791
NDUFC1	6	0.0083738	0.032792	0.518181	1292	5	-0.73069	0.98721	0.98728	1	20030	0	-0.73069
hsa-mir-517a	3	0.012387	0.032832	0.518181	1570	3	-0.95605	0.98761	0.98775	1	20044	0	-0.95605
CLPX	6	0.0084275	0.032986	0.518796	1294	2	-0.30816	0.060746	0.16341	0.949502	3457	2	-0.30816
hsa-mir-3121	4	0.010174	0.033163	0.518796	1432	2	-1.7132	0.091747	0.19935	0.956179	4693	1	-1.7132
MEGF10	6	0.0084865	0.033189	0.518796	1302	3	-0.94848	0.12565	0.27143	0.973881	5640	1	-0.94848
hsa-mir-208a	4	0.010299	0.03347	0.518796	1439	2	-1.0442	0.20159	0.32423	0.987184	7651	2	-1.0442
PAM16	6	0.0085142	0.033283	0.518796	1305	4	-1.2044	0.32907	0.51533	1	10312	2	-1.2044
TCEB1	6	0.0085333	0.033351	0.518796	1309	4	-1.3782	0.43433	0.59628	1	11917	1	-1.3782
CARS	6	0.0085447	0.033392	0.518796	1311	3	-0.89778	0.51724	0.66302	1	13177	1	-0.89778
HIST2H3D	6	0.0084815	0.033177	0.518796	1300	3	-0.82477	0.56554	0.70365	1	13890	1	-0.82477
CALM2	6	0.0085005	0.033239	0.518796	1303	4	-1.3517	0.56562	0.70371	1	13892	1	-1.3517
C7orf26	6	0.0085631	0.033456	0.518796	1317	3	-0.88119	0.70336	0.77507	1	15396	1	-0.88119
GPR176	6	0.008442	0.033045	0.518796	1295	5	-0.72887	0.77003	0.80637	1	16074	1	-0.72887
PSMA3	6	0.0085244	0.033319	0.518796	1307	3	-0.93905	0.78492	0.8144	1	16260	1	-0.93905
CCNYL1	6	0.0085631	0.033456	0.518796	1316	4	-0.56125	0.83339	0.84419	1	16902	1	-0.56125
GEN1	6	0.0084501	0.033071	0.518796	1297	4	-1.1636	0.88174	0.88229	1	17678	1	-1.1636
TEX10	6	0.0085504	0.033413	0.518796	1312	4	-1.1146	0.89582	0.89592	1	17977	0	-1.1146
ZNF708	6	0.0085548	0.033426	0.518796	1313	3	-1.0127	0.93035	0.93048	1	18685	0	-1.0127
PKD1	6	0.0084455	0.033058	0.518796	1296	5	-0.99045	0.93345	0.93359	1	18752	0	-0.99045
STAT1	6	0.0085367	0.033362	0.518796	1310	4	-1.1949	0.9785	0.97864	1	19812	0	-1.1949
GGTLC2	6	0.008569	0.033476	0.518796	1318	5	-0.75258	0.98336	0.98354	1	19933	0	-0.75258
CNTNAP5	6	0.0085587	0.033443	0.518796	1314	4	-1.3472	0.99095	0.99101	1	20150	0	-1.3472
VDAC2	6	0.0085631	0.033456	0.518796	1315	5	-0.68129	0.99144	0.9915	1	20164	0	-0.68129
FAM157A	6	0.0085053	0.033256	0.518796	1304	4	-1.2769	0.99186	0.99193	1	20180	0	-1.2769
ZNF595	6	0.0084725	0.033148	0.518796	1298	5	-1.2948	0.99877	0.99876	1	20469	0	-1.2948
MRPL21	6	0.0085302	0.033337	0.518796	1308	5	-0.68954	0.9991	0.99911	1	20488	0	-0.68954
C16orf80	6	0.0085993	0.03358	0.520024	1319	3	-0.89153	0.52178	0.66676	1	13251	1	-0.89153
CISH	6	0.0086576	0.033785	0.522815	1320	5	-0.6255	0.58536	0.72073	1	14233	1	-0.6255
NDUFA13	6	0.0086974	0.033929	0.524638	1321	5	-0.93585	0.99846	0.99846	1	20450	0	-0.93585
DSTN	6	0.008767	0.03417	0.525692	1326	4	-1.5602	0.14596	0.30022	0.979344	6205	1	-1.5602
FRMPD1	6	0.008798	0.034281	0.525692	1331	5	-0.54991	0.33433	0.51926	1	10388	1	-0.54991
PLA2G12A	6	0.0087482	0.034107	0.525692	1323	5	-0.6418	0.35325	0.53363	1	10689	1	-0.6418
RRS1	6	0.0087737	0.034194	0.525692	1327	5	-0.89804	0.47063	0.62508	1	12485	1	-0.89804
PCGF2	6	0.0087737	0.034194	0.525692	1328	5	-0.76511	0.715	0.78002	1	15510	1	-0.76511
TADA1	6	0.0088419	0.034424	0.525692	1336	3	-0.75655	0.7562	0.79926	1	15941	1	-0.75655
NFYB	6	0.0087579	0.03414	0.525692	1325	5	-0.83712	0.84579	0.85296	1	17084	1	-0.83712
IER3IP1	6	0.0088322	0.034394	0.525692	1335	5	-0.78608	0.90763	0.90773	1	18209	0	-0.78608
ERCC4	6	0.0088432	0.034429	0.525692	1337	5	-1.0082	0.94094	0.94104	1	18913	0	-1.0082
UQCRC1	6	0.0087838	0.034231	0.525692	1330	4	-1.162	0.97298	0.97303	1	19678	0	-1.162
GOLGA8O	6	0.0088303	0.03439	0.525692	1333	4	-1.2621	0.97445	0.97455	1	19710	0	-1.2621
MOB4	2	0.018562	0.034347	0.525692	1853	2	-1.5395	0.98144	0.98155	1	19891	0	-1.5395
CCRL2	6	0.0087543	0.034128	0.525692	1324	5	-1.0884	0.98733	0.98741	1	20034	0	-1.0884
C9orf78	6	0.0088169	0.034344	0.525692	1332	5	-0.50565	0.99596	0.99601	1	20348	0	-0.50565
TUBD1	6	0.0088309	0.034391	0.525692	1334	5	-0.78446	0.99731	0.99735	1	20396	0	-0.78446
RFC4	6	0.00873	0.034047	0.525692	1322	5	-0.72843	0.99757	0.99761	1	20407	0	-0.72843
BIRC2	6	0.0087773	0.034208	0.525692	1329	4	-1.1854	0.9979	0.99793	1	20419	0	-1.1854
SMC4	6	0.0089093	0.034675	0.525793	1343	2	0.17448	0.051629	0.14285	0.940925	3063	3	0.17448
hsa-mir-1976	4	0.010749	0.034516	0.525793	1468	1	-0.18574	0.32105	0.45728	1	10187	1	-0.18574
PIBF1	6	0.0088808	0.034566	0.525793	1341	4	-1.2785	0.38726	0.55972	1	11213	2	-1.2785
GUK1	6	0.008918	0.034708	0.525793	1344	5	-1.1474	0.39954	0.56914	1	11408	1	-1.1474
PNN	6	0.0089192	0.034711	0.525793	1345	4	-1.1922	0.41691	0.58256	1	11670	1	-1.1922
GATC	6	0.0089209	0.034715	0.525793	1347	2	-0.23673	0.76887	0.80575	1	16060	1	-0.23673
OBP2A	6	0.0089198	0.034713	0.525793	1346	4	-1.0252	0.93133	0.93147	1	18710	0	-1.0252
BIRC5	6	0.008873	0.034539	0.525793	1340	4	-1.3129	0.96232	0.9623	1	19411	0	-1.3129
INTS1	6	0.0088718	0.034533	0.525793	1339	3	-0.66572	0.96948	0.96951	1	19586	0	-0.66572
ATP1B3	6	0.0088944	0.034623	0.525793	1342	4	-1.0544	0.99351	0.99359	1	20250	0	-1.0544
SDHAF2	6	0.0088712	0.03453	0.525793	1338	4	-1.2093	0.9966	0.99665	1	20367	0	-1.2093
SMG6	6	0.0089354	0.034766	0.526169	1348	3	-0.93073	0.030337	0.09271	0.893992	2095	1	-0.93073
ARHGEF39	6	0.0089445	0.034806	0.526393	1349	3	-0.89536	0.11407	0.25499	0.972941	5309	3	-0.89536
hsa-mir-548f-4	3	0.013212	0.034885	0.526882	1609	1	0.13291	0.64111	0.64239	1	14834	1	0.13291
CDC27	6	0.0089643	0.034889	0.526882	1351	4	-1.1985	0.95438	0.95442	1	19212	0	-1.1985
CHDH	6	0.0089821	0.03495	0.527408	1352	5	-0.5486	0.92425	0.92438	1	18560	0	-0.5486
RCOR2	6	0.0089942	0.034995	0.52771	1353	4	-1.4765	0.97781	0.97794	1	19792	0	-1.4765
GRIK2	6	0.0090535	0.035199	0.527865	1359	5	-0.60369	0.35275	0.53326	1	10675	1	-0.60369
SPATA31A1	6	0.0090136	0.035063	0.527865	1354	3	-0.19983	0.44491	0.60465	1	12072	2	-0.19983
OXSM	6	0.0090322	0.035127	0.527865	1356	3	-0.80615	0.55529	0.69494	1	13750	2	-0.80615
hsa-mir-6861	4	0.011008	0.035092	0.527865	1488	2	-1.4641	0.77952	0.7793	1	16185	0	-1.4641
NAA20	6	0.0090426	0.035163	0.527865	1358	3	-0.55022	0.7994	0.8226	1	16431	1	-0.55022
NRDE2	6	0.0090194	0.035083	0.527865	1355	4	-1.0374	0.8898	0.88989	1	17850	1	-1.0374
RMI1	6	0.0090572	0.03521	0.527865	1360	3	-0.63518	0.9481	0.94816	1	19062	0	-0.63518
POLD2	6	0.0090368	0.035141	0.527865	1357	5	-0.68794	0.99436	0.99439	1	20280	0	-0.68794
SLC26A6	6	0.0090855	0.035322	0.528013	1364	4	-1.0332	0.15957	0.31925	0.98524	6562	2	-1.0332
MCM5	6	0.0090717	0.035271	0.528013	1361	3	-0.76268	0.29337	0.48854	1	9784	1	-0.76268
AKIRIN2	6	0.0090746	0.035282	0.528013	1362	4	-1.3466	0.57428	0.71117	1	14049	2	-1.3466
ST8SIA4	6	0.0090788	0.035301	0.528013	1363	4	-1.1167	0.60493	0.73782	1	14564	1	-1.1167
MCM10	6	0.0091009	0.035377	0.528087	1365	2	0.12463	0.37712	0.55178	1	11064	2	0.12463
MMADHC	6	0.0091009	0.035378	0.528087	1366	5	-0.74244	0.56013	0.69899	1	13817	1	-0.74244
HLA-A	6	0.0091476	0.035537	0.529607	1367	2	0.14822	0.051467	0.14247	0.940925	3053	3	0.14822
SERF1A	6	0.0091533	0.035556	0.529607	1369	4	-1.3905	0.79984	0.82286	1	16435	1	-1.3905
OR5B12	6	0.0091487	0.035542	0.529607	1368	4	-0.89771	0.92294	0.92304	1	18520	0	-0.89771
SCAMP2	6	0.009169	0.035613	0.530074	1370	4	-1.2387	0.99237	0.99245	1	20199	0	-1.2387
ICT1	6	0.0091918	0.035694	0.530578	1371	4	-1.3327	0.83206	0.84325	1	16875	1	-1.3327
PPP2R5B	6	0.0091931	0.035699	0.530578	1372	5	-0.99238	0.99464	0.99468	1	20294	0	-0.99238
hsa-mir-548ap	3	0.013602	0.035876	0.532214	1626	1	0.0078105	0.65767	0.658	1	14973	1	0.0078105
CCDC94	6	0.0092443	0.035886	0.532214	1374	3	-0.87636	0.8155	0.83242	1	16654	1	-0.87636
SRP54	6	0.0092309	0.035839	0.532214	1373	4	-1.0554	0.94068	0.94078	1	18909	0	-1.0554
TAZ	6	0.0092995	0.036085	0.534402	1376	4	-1.127	0.82368	0.83766	1	16757	1	-1.127
ZNF506	6	0.0092962	0.036074	0.534402	1375	5	-1.096	0.93776	0.9379	1	18837	0	-1.096
LY9	6	0.0093264	0.036183	0.535465	1377	2	0.54278	0.011912	0.045134	0.837408	1073	4	0.54278
ACTR6	6	0.0093866	0.036406	0.537222	1380	4	-1.1474	0.29125	0.48702	1	9756	2	-1.1474
CCR1	6	0.0093857	0.036404	0.537222	1379	4	-1.1642	0.72928	0.78633	1	15652	1	-1.1642
POP4	6	0.0093866	0.036406	0.537222	1381	5	-1.2525	0.9581	0.95804	1	19296	0	-1.2525
ADH6	6	0.0093657	0.036328	0.537222	1378	5	-0.6475	0.97297	0.97302	1	19677	0	-0.6475
WDR55	6	0.0094012	0.036458	0.537233	1383	4	-1.1182	0.6943	0.7712	1	15309	1	-1.1182
CNTD1	6	0.0093961	0.036437	0.537233	1382	4	-1.349	0.74856	0.79546	1	15862	1	-1.349
CENPC1	4	0.011638	0.036513	0.537654	1529	3	-1.2284	0.91735	0.91732	1	18413	0	-1.2284
PRKAG1	6	0.0094444	0.036593	0.538455	1384	4	-1.0768	0.73037	0.78684	1	15663	1	-1.0768
RCC1	6	0.0094661	0.036676	0.539291	1385	3	-0.84866	0.24429	0.43289	1	8751	1	-0.84866
OGG1	6	0.0094955	0.036793	0.53985	1387	3	-0.52634	0.32747	0.5141	1	10284	2	-0.52634
MCAT	6	0.0094955	0.036793	0.53985	1388	3	-0.38629	0.44605	0.60553	1	12097	2	-0.38629
STK32A	6	0.0094955	0.036793	0.53985	1386	2	0.16934	0.52348	0.66818	1	13274	2	0.16934
NOTCH2NL	6	0.0095497	0.036974	0.541466	1391	5	-0.76763	0.39924	0.56891	1	11400	1	-0.76763
GPR180	6	0.0095517	0.036981	0.541466	1392	5	-0.82918	0.87087	0.87275	1	17505	1	-0.82918
CWC25	6	0.0095452	0.03696	0.541466	1389	5	-0.62597	0.91253	0.91266	1	18320	0	-0.62597
SDHD	6	0.0095659	0.037024	0.541713	1393	4	-1.0466	0.51224	0.65886	1	13109	1	-1.0466
MRPS33	6	0.0096033	0.037166	0.542691	1395	3	-0.91031	0.095082	0.22753	0.961874	4799	2	-0.91031
hsa-mir-1302-10	4	0.011906	0.037131	0.542691	1545	2	-0.42853	0.47306	0.5623	1	12522	1	-0.42853
PPFIA1	6	0.0096044	0.03717	0.542691	1396	3	-0.80754	0.97916	0.9793	1	19834	0	-0.80754
ZSCAN2	6	0.0096126	0.037196	0.542692	1397	3	-0.89713	0.86864	0.87083	1	17474	1	-0.89713
MTBP	6	0.0096448	0.037319	0.543334	1400	3	-0.70329	0.84152	0.84988	1	17024	1	-0.70329
ADA	6	0.0096388	0.037297	0.543334	1399	2	-0.18599	0.96025	0.9602	1	19367	0	-0.18599
RUVBL1	6	0.009635	0.03728	0.543334	1398	5	-0.91006	0.96968	0.9697	1	19593	0	-0.91006
RPL7L1	6	0.0096628	0.03738	0.543833	1401	4	-0.71019	0.98279	0.98297	1	19921	0	-0.71019
MYL4	6	0.009711	0.037542	0.545818	1402	4	-1.2345	0.99469	0.99473	1	20296	0	-1.2345
ATP5B	6	0.0097292	0.037617	0.546129	1404	4	-1.197	0.81894	0.83463	1	16696	1	-1.197
PGGT1B	6	0.0097228	0.037595	0.546129	1403	5	-1.0017	0.91926	0.91936	1	18453	0	-1.0017
FAM170A	6	0.0097536	0.037706	0.547038	1405	3	-0.62275	0.11571	0.25729	0.973881	5342	2	-0.62275
CRKL	6	0.0097798	0.037805	0.547449	1408	4	-1.1682	0.77455	0.80875	1	16138	1	-1.1682
POM121	6	0.0097697	0.03777	0.547449	1407	4	-0.95894	0.97387	0.97395	1	19701	0	-0.95894
PKN2	6	0.0097838	0.037814	0.547449	1409	4	-1.0656	0.98855	0.98865	1	20075	0	-1.0656
NOL10	6	0.0098156	0.037935	0.548643	1410	4	-1.3397	0.8658	0.86848	1	17414	1	-1.3397
HNRNPC	6	0.0098204	0.037949	0.548643	1411	5	-1.1187	0.99877	0.99876	1	20470	0	-1.1187
DHODH	6	0.0098781	0.038171	0.551078	1413	4	-0.98831	0.70367	0.7752	1	15402	1	-0.98831
MFN2	6	0.0098762	0.038163	0.551078	1412	5	-1.0579	0.93859	0.93872	1	18854	0	-1.0579
TMED10	6	0.0099015	0.038258	0.551958	1414	4	-1.4186	0.99241	0.99248	1	20200	0	-1.4186
COG4	6	0.0099289	0.038337	0.552011	1416	5	-0.79228	0.86951	0.87157	1	17486	1	-0.79228
APOM	6	0.0099302	0.038342	0.552011	1417	5	-0.72832	0.95798	0.95793	1	19293	0	-0.72832
TMEM150A	6	0.0099275	0.038334	0.552011	1415	5	-0.60099	0.98886	0.98896	1	20083	0	-0.60099
ZNF208	6	0.010007	0.038608	0.555065	1418	3	-0.069718	0.25128	0.44202	1	8927	3	-0.069718
WARS2	6	0.010007	0.038608	0.555065	1419	3	-0.47367	0.58507	0.72046	1	14226	1	-0.47367
INO80B	6	0.010033	0.03869	0.555345	1421	4	-1.3833	0.47474	0.62836	1	12545	2	-1.3833
PYURF	6	0.010029	0.038677	0.555345	1420	4	-1.2476	0.8006	0.82329	1	16442	1	-1.2476
hsa-mir-4509-2	2	0.020941	0.038708	0.555345	1935	1	-2.7405	0.85451	0.85444	1	17218	0	-2.7405
C16orf97	6	0.010069	0.038808	0.555803	1422	4	-1.0266	0.25753	0.45036	1	9078	1	-1.0266
POM121C	5	0.011651	0.038811	0.555803	1532	3	-1.5905	0.84722	0.84724	1	17108	0	-1.5905
PDZD9	6	0.010074	0.038821	0.555803	1423	5	-0.89494	0.96623	0.96622	1	19502	0	-0.89494
PPP2R5D	6	0.010103	0.03893	0.556595	1424	5	-0.64081	0.84956	0.85573	1	17146	1	-0.64081
H2AFZ	6	0.010103	0.03893	0.556595	1425	5	-1.172	0.97971	0.97989	1	19840	0	-1.172
ARL11	6	0.010133	0.039035	0.556936	1427	4	-0.95495	0.076761	0.19821	0.955778	4189	2	-0.95495
hsa-mir-1306	4	0.012828	0.039196	0.556936	1596	3	-0.73339	0.13015	0.24377	0.966106	5778	1	-0.73339
GABPB1	6	0.010132	0.039032	0.556936	1426	4	-0.61499	0.57999	0.7161	1	14145	1	-0.61499
CSE1L	6	0.010164	0.039145	0.556936	1429	5	-1.0443	0.67988	0.76539	1	15169	1	-1.0443
EFCAB1	6	0.010177	0.039191	0.556936	1433	3	-1.2134	0.79286	0.81885	1	16349	1	-1.2134
TRIAP1	6	0.010171	0.039168	0.556936	1431	5	-1.2162	0.8624	0.8657	1	17347	1	-1.2162
USP39	6	0.010179	0.039195	0.556936	1434	4	-0.7153	0.89687	0.89695	1	17998	0	-0.7153
ARMC7	6	0.01016	0.039132	0.556936	1428	3	-1.0618	0.92301	0.9231	1	18522	0	-1.0618
RPS7	6	0.010165	0.039146	0.556936	1430	4	-1.073	0.94859	0.94864	1	19073	0	-1.073
SERF2	6	0.010219	0.039331	0.558471	1435	5	-0.89025	0.97499	0.97512	1	19724	0	-0.89025
TRIM37	6	0.010243	0.039415	0.559277	1436	4	-0.80921	0.59889	0.73252	1	14466	2	-0.80921
CASC4	6	0.010258	0.039454	0.55945	1437	4	-0.83056	0.9526	0.95267	1	19163	0	-0.83056
UFL1	6	0.010266	0.039484	0.559481	1438	4	-0.95981	0.95605	0.95605	1	19249	0	-0.95981
C15orf39	6	0.010335	0.039732	0.561258	1441	4	-1.0757	0.29288	0.4882	1	9774	1	-1.0757
hsa-mir-6501	4	0.013029	0.039661	0.561258	1600	3	-0.89138	0.29805	0.43174	1	9848	1	-0.89138
PDCL2	6	0.010323	0.039684	0.561258	1440	3	-0.72053	0.3218	0.50987	1	10201	2	-0.72053
MEST	6	0.010341	0.039754	0.561258	1442	5	-0.71029	0.6415	0.75092	1	14837	1	-0.71029
hsa-mir-3908	4	0.013075	0.039753	0.561258	1603	3	-1.526	0.89072	0.89064	1	17871	0	-1.526
C1orf109	6	0.010345	0.039772	0.561258	1443	3	-0.57651	0.95433	0.95438	1	19209	0	-0.57651
C16orf59	6	0.010407	0.039994	0.563617	1445	4	-0.74632	0.5616	0.70024	1	13835	1	-0.74632
LGALS9B	6	0.010403	0.039979	0.563617	1444	5	-0.5326	0.98044	0.98061	1	19859	0	-0.5326
hsa-mir-937	4	0.013214	0.040055	0.563666	1610	2	-1.3351	0.74938	0.75035	1	15870	1	-1.3351
CCDC115	6	0.010426	0.040055	0.563666	1446	3	-0.85159	0.75767	0.79999	1	15959	1	-0.85159
NAA30	6	0.010432	0.040079	0.563666	1447	2	-0.3587	0.91549	0.9156	1	18384	0	-0.3587
CYP51A1	6	0.010456	0.040165	0.564501	1449	5	-1.0655	0.82949	0.84152	1	16836	1	-1.0655
IPO7	6	0.010472	0.040217	0.564696	1450	4	-1.216	0.93224	0.93239	1	18727	0	-1.216
hsa-mir-553	2	0.021794	0.040234	0.564696	1971	2	-2.7657	0.95578	0.95594	1	19240	0	-2.7657
HIST1H2BB	6	0.010504	0.040336	0.565744	1451	4	-1.1238	0.8405	0.84915	1	17010	1	-1.1238
OR10G2	6	0.010534	0.040443	0.566857	1452	1	0.30208	0.10342	0.23966	0.964123	5037	3	0.30208
NUP43	6	0.010559	0.040519	0.567368	1453	4	-1.0417	0.3555	0.53536	1	10717	1	-1.0417
CMPK1	6	0.010572	0.040562	0.567368	1455	5	-1.0939	0.75698	0.79966	1	15951	1	-1.0939
POLB	6	0.010563	0.040534	0.567368	1454	5	-0.62754	0.99795	0.99798	1	20422	0	-0.62754
PPIA	6	0.010625	0.040737	0.567522	1461	2	0.30837	0.24852	0.43836	1	8860	3	0.30837
GNGT2	6	0.010625	0.040737	0.567522	1459	3	-0.70065	0.3046	0.49696	1	9938	2	-0.70065
WNT1	6	0.010625	0.040737	0.567522	1460	4	-1.1161	0.44876	0.6077	1	12142	1	-1.1161
HDAC3	6	0.010595	0.040641	0.567522	1457	4	-1.0504	0.8555	0.86023	1	17232	1	-1.0504
TESK1	6	0.010616	0.040708	0.567522	1458	3	-0.64732	0.95895	0.95889	1	19329	0	-0.64732
SUDS3	6	0.01059	0.040629	0.567522	1456	5	-0.71132	0.9984	0.99841	1	20445	0	-0.71132
TSEN2	6	0.010643	0.040804	0.567685	1463	3	-0.83713	0.44991	0.60867	1	12163	1	-0.83713
SSRP1	6	0.010636	0.040778	0.567685	1462	4	-1.1051	0.99414	0.99419	1	20274	0	-1.1051
hsa-mir-4679-1	1	0.040983	0.040845	0.567875	2707	1	-2.9347	0.95902	0.95923	1	19332	0	-2.9347
TOP1	6	0.010692	0.040969	0.569217	1464	3	-0.67857	0.0066547	0.026598	0.818472	652	2	-0.67857
NUDT5	6	0.010713	0.041047	0.569919	1465	5	-0.98258	0.88559	0.88583	1	17754	1	-0.98258
FIS1	6	0.010818	0.041391	0.569976	1473	4	-1.3728	0.20974	0.38738	0.996311	7867	2	-1.3728
ATXN3	6	0.010852	0.041494	0.569976	1475	3	-0.39704	0.21791	0.39819	0.996675	8097	1	-0.39704
AGAP5	2	0.02253	0.041603	0.569976	2000	1	-1.2217	0.48883	0.48966	1	12731	1	-1.2217
FANCG	6	0.010853	0.041496	0.569976	1476	4	-0.84712	0.69056	0.76966	1	15269	1	-0.84712
SF3A1	6	0.010884	0.041601	0.569976	1482	5	-0.83983	0.70003	0.77364	1	15370	1	-0.83983
ZCCHC7	6	0.010818	0.041391	0.569976	1474	4	-1.0933	0.72061	0.78253	1	15566	1	-1.0933
RPL5	6	0.01076	0.041199	0.569976	1469	4	-0.69772	0.76326	0.80282	1	16014	1	-0.69772
RHOD	6	0.01073	0.041104	0.569976	1466	5	-0.89375	0.80065	0.82333	1	16443	1	-0.89375
TXK	6	0.010735	0.04112	0.569976	1467	3	-0.28138	0.84503	0.8524	1	17078	1	-0.28138
PISD	6	0.010882	0.041597	0.569976	1481	3	-1.1553	0.86938	0.87145	1	17483	1	-1.1553
ZDHHC2	6	0.010861	0.041523	0.569976	1477	3	-0.34508	0.93265	0.9328	1	18735	0	-0.34508
PAK1IP1	6	0.010795	0.041312	0.569976	1470	5	-0.91672	0.93327	0.93341	1	18746	0	-0.91672
SFR1	6	0.010861	0.041523	0.569976	1478	4	-0.80829	0.93889	0.93901	1	18863	0	-0.80829
hsa-mir-1322	1	0.041359	0.041244	0.569976	2721	1	-2.9822	0.95864	0.95884	1	19314	0	-2.9822
XAB2	6	0.010803	0.041334	0.569976	1471	5	-0.83294	0.97008	0.97008	1	19603	0	-0.83294
hsa-mir-6827	4	0.01379	0.041388	0.569976	1633	3	-0.93409	0.98006	0.98006	1	19846	0	-0.93409
FAM206A	6	0.010867	0.041542	0.569976	1480	5	-0.77556	0.99296	0.99305	1	20228	0	-0.77556
DEFB134	5	0.012483	0.041219	0.569976	1578	4	-1.0501	0.99653	0.99649	1	20364	0	-1.0501
SLC39A10	6	0.010818	0.041388	0.569976	1472	5	-0.71967	0.99681	0.99687	1	20375	0	-0.71967
NOP14	6	0.010863	0.04153	0.569976	1479	4	-1.2926	0.99751	0.99754	1	20402	0	-1.2926
MRAP	6	0.010899	0.041647	0.570202	1483	5	-0.78018	0.97715	0.97726	1	19781	0	-0.78018
SREK1	6	0.010926	0.041742	0.570367	1485	5	-1.1136	0.9118	0.91191	1	18307	0	-1.1136
CCL4L2	1	0.041812	0.041712	0.570367	2735	1	-3.1128	0.95819	0.95839	1	19299	0	-3.1128
PGA3	6	0.010917	0.041717	0.570367	1484	5	-0.7119	0.99695	0.99702	1	20381	0	-0.7119
hsa-mir-548h-3	4	0.014033	0.041939	0.571517	1644	1	0.51298	0.017544	0.050212	0.839643	1422	2	0.51298
DNAAF3	6	0.011087	0.042286	0.571517	1496	2	0.53935	0.026754	0.083947	0.879357	1920	4	0.53935
KRTAP4-9	3	0.016084	0.042038	0.571517	1740	2	-1.4737	0.087697	0.15794	0.949502	4585	1	-1.4737
ATP6AP2	6	0.010963	0.041867	0.571517	1486	4	-1.3723	0.10868	0.24718	0.966943	5177	1	-1.3723
ALG11	6	0.011004	0.042002	0.571517	1487	3	-0.70292	0.19105	0.36236	0.994058	7396	1	-0.70292
PPP1R2	6	0.011037	0.042111	0.571517	1492	3	-0.87943	0.41544	0.58144	1	11652	2	-0.87943
DARS	6	0.011015	0.042032	0.571517	1489	4	-1.0124	0.45436	0.61215	1	12253	1	-1.0124
SNRPB	6	0.011036	0.042106	0.571517	1491	3	-0.68546	0.60568	0.73847	1	14580	1	-0.68546
ATP5J2-PTCD1	5	0.012753	0.041977	0.571517	1591	4	-1.1374	0.61531	0.69165	1	14664	1	-1.1374
PRR13	6	0.011087	0.042286	0.571517	1495	4	-0.69034	0.70591	0.77614	1	15418	1	-0.69034
ATP6V1F	6	0.011087	0.042286	0.571517	1497	3	-0.3744	0.79672	0.82107	1	16401	1	-0.3744
TIMM8A	6	0.011042	0.042124	0.571517	1493	4	-1.0196	0.86803	0.8703	1	17457	1	-1.0196
MCL1	6	0.011074	0.042235	0.571517	1494	3	-0.55609	0.88579	0.886	1	17761	1	-0.55609
FNTB	6	0.011091	0.042296	0.571517	1499	5	-0.91862	0.94398	0.94405	1	18961	0	-0.91862
PPIAL4F	2	0.02287	0.042185	0.571517	2011	2	-0.97316	0.97713	0.9773	1	19779	0	-0.97316
ANKRD42	6	0.011028	0.042076	0.571517	1490	5	-0.92801	0.9825	0.98268	1	19914	0	-0.92801
TBP	6	0.011087	0.042286	0.571517	1498	4	-1.0318	0.99268	0.99275	1	20213	0	-1.0318
INTS4	6	0.011112	0.042378	0.572256	1500	5	-0.49236	0.99881	0.9988	1	20472	0	-0.49236
NLE1	6	0.011132	0.042452	0.572878	1501	3	-0.81086	0.068043	0.17938	0.949502	3796	1	-0.81086
MTG2	2	0.023066	0.04253	0.573563	2018	2	-1.3363	0.97693	0.97709	1	19773	0	-1.3363
SACM1L	6	0.011177	0.042615	0.574332	1502	3	-1.0698	0.97356	0.97364	1	19688	0	-1.0698
ATAD5	6	0.011195	0.04268	0.574835	1503	3	-1.1946	0.982	0.98221	1	19906	0	-1.1946
NFYC	6	0.011217	0.042755	0.575466	1504	5	-0.74573	0.97865	0.9788	1	19819	0	-0.74573
SLC39A7	6	0.011277	0.04297	0.577718	1505	5	-0.9918	0.77918	0.81124	1	16181	1	-0.9918
SERPINC1	6	0.011278	0.042978	0.577718	1506	4	-0.89972	0.90122	0.90126	1	18081	0	-0.89972
RPS27A	6	0.011291	0.043013	0.577812	1507	4	-0.98712	0.9861	0.98623	1	20004	0	-0.98712
MEGF11	6	0.011313	0.043091	0.578478	1508	5	-0.72457	0.49359	0.64363	1	12803	1	-0.72457
NANOG	6	0.011339	0.04318	0.578922	1510	2	0.36041	0.071195	0.18624	0.950445	3943	3	0.36041
BRD7	6	0.011339	0.04318	0.578922	1509	4	-0.82411	0.34767	0.52941	1	10598	1	-0.82411
CDK9	6	0.011422	0.043466	0.579828	1515	3	-0.78708	0.013826	0.051162	0.840339	1215	2	-0.78708
CDCA8	6	0.011439	0.043519	0.579828	1516	2	0.013086	0.044348	0.12609	0.927171	2744	2	0.013086
AHSA1	6	0.011395	0.043373	0.579828	1513	4	-1.0321	0.18651	0.35622	0.993862	7273	1	-1.0321
RASGEF1B	6	0.011462	0.04359	0.579828	1521	3	-0.77669	0.49172	0.64209	1	12778	2	-0.77669
DIEXF	6	0.011461	0.043582	0.579828	1520	3	-0.26618	0.49299	0.64312	1	12795	2	-0.26618
LIPE	6	0.011452	0.043563	0.579828	1519	5	-1.0065	0.70014	0.77368	1	15371	1	-1.0065
RECQL5	6	0.011376	0.043307	0.579828	1511	2	0.015328	0.77751	0.81031	1	16165	1	0.015328
GSTO2	6	0.011384	0.043333	0.579828	1512	5	-0.71107	0.85048	0.85641	1	17158	1	-0.71107
NPRL2	6	0.011449	0.043551	0.579828	1517	5	-0.64236	0.85301	0.85832	1	17198	1	-0.64236
hsa-mir-6893	4	0.014729	0.043523	0.579828	1675	3	-1.2628	0.88975	0.88967	1	17846	0	-1.2628
GNL3	6	0.01142	0.043459	0.579828	1514	3	-0.9411	0.96915	0.96916	1	19580	0	-0.9411
hsa-mir-522	3	0.016727	0.04364	0.579828	1777	3	-1.8413	0.97678	0.97687	1	19770	0	-1.8413
GLIPR1	6	0.011471	0.043626	0.579828	1522	5	-0.78189	0.98652	0.98661	1	20011	0	-0.78189
FTH1	6	0.01145	0.043556	0.579828	1518	4	-0.84239	0.99587	0.99593	1	20345	0	-0.84239
FRG1	6	0.011487	0.043683	0.580022	1523	4	-1.0372	0.52236	0.66723	1	13255	1	-1.0372
DLL3	6	0.011517	0.04378	0.580673	1524	3	-0.67501	0.20731	0.3842	0.996311	7794	2	-0.67501
hsa-mir-4435-2	3	0.0168	0.043814	0.580673	1780	2	-1.5519	0.71177	0.71182	1	15478	0	-1.5519
NCBP1	6	0.011534	0.043828	0.580673	1525	4	-1.1074	0.82446	0.83819	1	16768	1	-1.1074
HIST2H2AC	5	0.013416	0.043844	0.580673	1620	4	-1.0824	0.99512	0.99509	1	20317	0	-1.0824
KAT8	6	0.011565	0.043951	0.581715	1526	4	-0.82001	0.99308	0.99317	1	20231	0	-0.82001
LDHB	6	0.011585	0.044027	0.582356	1527	5	-0.64132	0.98778	0.98786	1	20050	0	-0.64132
PLA2G10	6	0.011639	0.044212	0.583706	1530	3	-0.74461	0.39748	0.56759	1	11373	2	-0.74461
NDUFS3	6	0.011624	0.04416	0.583706	1528	4	-0.90785	0.63145	0.74729	1	14765	1	-0.90785
RAD51	6	0.01164	0.044214	0.583706	1531	3	-0.14999	0.85014	0.85616	1	17152	1	-0.14999
HDDC2	6	0.011651	0.044248	0.583782	1533	3	-0.56646	0.25882	0.45207	1	9106	2	-0.56646
TRIM64	6	0.011721	0.044487	0.58592	1535	2	0.27842	0.24919	0.43924	1	8871	3	0.27842
PREPL	6	0.011734	0.044524	0.58592	1537	4	-1.1503	0.38187	0.55548	1	11131	1	-1.1503
OR10G3	6	0.011716	0.04447	0.58592	1534	2	-0.075234	0.57402	0.71095	1	14042	2	-0.075234
OR4C16	6	0.011728	0.044507	0.58592	1536	4	-1.1017	0.99015	0.99024	1	20123	0	-1.1017
PTGS2	6	0.011767	0.044639	0.586236	1538	3	0.084107	0.018712	0.063767	0.863979	1486	3	0.084107
hsa-mir-4448	4	0.015201	0.044624	0.586236	1692	2	-0.95418	0.18304	0.30344	0.982115	7185	2	-0.95418
ATR	6	0.011774	0.044661	0.586236	1539	4	-1.1102	0.75015	0.79624	1	15877	1	-1.1102
INTS3	5	0.01369	0.04464	0.586236	1632	2	-0.39954	0.81898	0.82094	1	16698	1	-0.39954
EIF4E	6	0.011799	0.044752	0.586507	1541	3	-1.0222	0.53365	0.6767	1	13423	1	-1.0222
HSPA14	6	0.011809	0.044786	0.586507	1542	5	-1.0627	0.94543	0.94549	1	19001	0	-1.0627
TCEANC	6	0.011791	0.044728	0.586507	1540	2	-0.21662	0.94646	0.9465	1	19033	0	-0.21662
CLEC2B	6	0.011812	0.044795	0.586507	1543	5	-0.50619	0.97162	0.97168	1	19638	0	-0.50619
ZNF584	6	0.011884	0.045041	0.589356	1544	5	-0.76199	0.96698	0.96696	1	19525	0	-0.76199
MSMB	6	0.011948	0.04525	0.591594	1546	5	-0.80391	0.080416	0.20587	0.95634	4335	1	-0.80391
hsa-mir-548as	4	0.015512	0.045311	0.591594	1708	2	-0.74534	0.08733	0.19103	0.952992	4575	2	-0.74534
NBPF4	6	0.011964	0.045307	0.591594	1547	5	-0.58985	0.67252	0.76254	1	15102	1	-0.58985
OR4D9	6	0.011972	0.045327	0.591594	1548	4	-1.0854	0.89417	0.89427	1	17943	0	-1.0854
hsa-mir-190a	3	0.017463	0.045447	0.592794	1806	3	-1.1123	0.98254	0.98266	1	19918	0	-1.1123
TUBGCP5	6	0.012054	0.045614	0.594587	1549	5	-0.65183	0.99768	0.99773	1	20410	0	-0.65183
ACPP	6	0.012073	0.045683	0.595117	1550	3	-0.78168	0.52165	0.66665	1	13247	2	-0.78168
ZCCHC9	6	0.012084	0.045717	0.595185	1551	5	-0.69525	0.96826	0.96824	1	19554	0	-0.69525
CASZ1	6	0.012134	0.045887	0.595441	1554	2	0.29945	0.076322	0.19728	0.955778	4168	3	0.29945
CSTF2	6	0.012134	0.045887	0.595441	1555	4	-1.2013	0.36827	0.54503	1	10929	1	-1.2013
SKP1	6	0.012134	0.045887	0.595441	1553	3	-0.20349	0.45357	0.61153	1	12238	2	-0.20349
AHNAK	6	0.012134	0.045887	0.595441	1556	3	-0.43452	0.56983	0.70739	1	13981	1	-0.43452
PHAX	6	0.012143	0.04591	0.595441	1557	4	-1.134	0.65358	0.75533	1	14926	1	-1.134
ACTR2	6	0.012099	0.045766	0.595441	1552	4	-0.88937	0.96391	0.9639	1	19446	0	-0.88937
FIGN	6	0.01218	0.046029	0.59662	1558	3	-0.60226	0.55871	0.6978	1	13795	1	-0.60226
DROSHA	6	0.012212	0.04614	0.597685	1559	4	-1.279	0.97515	0.97527	1	19732	0	-1.279
NCAPH	6	0.012233	0.046214	0.597892	1561	4	-1.3202	0.36874	0.54539	1	10938	1	-1.3202
MCM9	6	0.012231	0.046208	0.597892	1560	5	-0.71049	0.93627	0.93637	1	18806	0	-0.71049
hsa-mir-4537	4	0.015929	0.046274	0.597936	1733	2	-0.54261	0.26533	0.39533	0.996468	9264	2	-0.54261
TMEM106A	6	0.012252	0.046275	0.597936	1562	4	-0.89614	0.67107	0.762	1	15089	1	-0.89614
RELA	6	0.012287	0.046398	0.59914	1563	5	-1.1633	0.94836	0.94842	1	19067	0	-1.1633
SSU72	6	0.012305	0.046466	0.599275	1564	4	-1.0463	0.57528	0.71202	1	14069	1	-1.0463
BCKDHB	6	0.012305	0.046466	0.599275	1565	5	-0.65126	0.9356	0.9357	1	18792	0	-0.65126
TMEM229B	6	0.012325	0.046536	0.599803	1567	5	-0.61604	0.97207	0.97212	1	19652	0	-0.61604
GTF3C1	6	0.012338	0.04658	0.599907	1568	3	-0.75067	0.36981	0.5462	1	10950	2	-0.75067
CCT8	6	0.012346	0.046602	0.599907	1569	5	-1.1495	0.99309	0.99318	1	20233	0	-1.1495
hsa-mir-4778	4	0.016164	0.046808	0.601061	1745	3	-1.0311	0.19729	0.31938	0.98524	7552	1	-1.0311
ATP5I	6	0.012389	0.04675	0.601061	1571	5	-1.0185	0.40144	0.57061	1	11432	1	-1.0185
CTDSPL2	6	0.012403	0.0468	0.601061	1573	4	-1.5391	0.57625	0.71285	1	14082	1	-1.5391
CENPM	6	0.012402	0.046797	0.601061	1572	5	-1.083	0.94175	0.94188	1	18928	0	-1.083
COA3	6	0.012444	0.046957	0.60151	1575	3	-0.45804	0.49215	0.64243	1	12785	1	-0.45804
NOL6	6	0.012435	0.046927	0.60151	1574	5	-1.1181	0.88153	0.88207	1	17675	1	-1.1181
hsa-mir-548w	3	0.018045	0.04689	0.60151	1825	2	-0.98318	0.9405	0.94062	1	18904	0	-0.98318
DRAP1	6	0.012446	0.046959	0.60151	1576	5	-1.0568	0.99414	0.99419	1	20275	0	-1.0568
IPO9	6	0.012456	0.046994	0.601579	1577	4	-1.123	0.40152	0.57067	1	11436	1	-1.123
RPL41	4	0.016308	0.04714	0.602403	1754	3	-1.0024	0.23217	0.35836	0.994058	8438	1	-1.0024
ZNF765	5	0.014568	0.047146	0.602403	1663	1	0.31667	0.29485	0.44932	1	9801	2	0.31667
hsa-mir-558	4	0.016308	0.04714	0.602403	1755	3	-0.6776	0.91129	0.91115	1	18294	0	-0.6776
RNF20	6	0.012536	0.047256	0.603065	1580	4	-1.1978	0.15552	0.3136	0.984495	6455	1	-1.1978
IFNA7	6	0.012534	0.047247	0.603065	1579	4	-0.90281	0.28849	0.48496	1	9711	1	-0.90281
GRB7	6	0.012552	0.047296	0.603206	1581	3	-0.83967	0.57658	0.71314	1	14086	1	-0.83967
INPP4A	6	0.012585	0.047375	0.603475	1583	3	-0.64411	0.4507	0.60929	1	12178	1	-0.64411
WDR36	6	0.012574	0.047352	0.603475	1582	3	-0.38295	0.94761	0.94766	1	19055	0	-0.38295
CMTR1	6	0.012601	0.047432	0.603823	1584	3	-0.21915	0.31359	0.50369	1	10073	1	-0.21915
SNUPN	6	0.012695	0.047674	0.605045	1588	4	-0.82753	0.1041	0.24063	0.964393	5052	1	-0.82753
SNX22	6	0.012695	0.047674	0.605045	1587	3	-0.51038	0.51168	0.65839	1	13099	1	-0.51038
MRPS7	6	0.012655	0.047568	0.605045	1585	3	-1.1771	0.70234	0.77461	1	15382	1	-1.1771
URGCP-MRPS24	1	0.047664	0.04765	0.605045	2928	1	-2.5267	0.95234	0.95251	1	19158	0	-2.5267
RAB11FIP4	6	0.012669	0.0476	0.605045	1586	4	-1.043	0.99548	0.99555	1	20328	0	-1.043
ISG20L2	6	0.01271	0.047713	0.60516	1589	2	-0.060644	0.20013	0.3746	0.996311	7616	2	-0.060644
MRPL19	6	0.012736	0.047795	0.605833	1590	3	-0.96259	0.90937	0.90946	1	18256	0	-0.96259
DHRS7	6	0.012796	0.047949	0.606793	1593	1	0.2776	0.067245	0.17768	0.949502	3756	3	0.2776
ZNF343	6	0.012788	0.047935	0.606793	1592	3	-0.37224	0.19963	0.37393	0.996311	7601	2	-0.37224
ARRDC3	6	0.012798	0.047959	0.606793	1594	3	-0.74998	0.8886	0.8887	1	17829	1	-0.74998
NOL7	6	0.012816	0.048002	0.60697	1595	4	-1.1775	0.58978	0.72455	1	14313	1	-1.1775
PXDNL	5	0.0149	0.048113	0.608006	1682	2	0.11087	0.59724	0.68309	1	14433	1	0.11087
POLR2G	6	0.012928	0.048304	0.609669	1598	2	0.14349	0.068826	0.18108	0.949502	3839	3	0.14349
BPNT1	6	0.012922	0.048285	0.609669	1597	3	-0.79011	0.4759	0.6293	1	12567	2	-0.79011
FAHD2B	6	0.012983	0.048457	0.611231	1599	3	-0.77615	0.97516	0.97528	1	19733	0	-0.77615
G6PD	6	0.013038	0.048594	0.612146	1601	4	-0.92777	0.1812	0.34894	0.992009	7132	1	-0.92777
SDHA	6	0.013047	0.048619	0.612146	1602	3	-0.21095	0.77702	0.81004	1	16159	1	-0.21095
hsa-mir-4726	4	0.01697	0.048612	0.612146	1785	3	-1.5149	0.89715	0.89706	1	18004	0	-1.5149
hsa-mir-548a-1	4	0.017036	0.048767	0.613449	1789	3	-1.112	0.18167	0.3019	0.979984	7147	1	-1.112
ITPK1	6	0.013107	0.048782	0.613449	1604	4	-1.0734	0.94253	0.94264	1	18941	0	-1.0734
LRSAM1	6	0.013122	0.048823	0.6136	1605	4	-1.0894	0.80711	0.82723	1	16537	1	-1.0894
MAK16	6	0.013145	0.048881	0.613955	1606	3	-0.83854	0.74787	0.79513	1	15852	1	-0.83854
PRELID1	6	0.013197	0.049013	0.615168	1607	3	-0.82223	0.19409	0.36648	0.994165	7483	2	-0.82223
DOPEY1	6	0.013207	0.049037	0.615168	1608	4	-1.0515	0.9811	0.98128	1	19881	0	-1.0515
AK4	6	0.013235	0.049105	0.615493	1611	3	-0.57174	0.26586	0.46126	1	9283	2	-0.57174
DPY19L4	6	0.013282	0.049228	0.615493	1616	4	-1.1313	0.29296	0.48826	1	9777	2	-1.1313
ACTR1B	6	0.013264	0.049181	0.615493	1614	3	-0.76694	0.55653	0.69599	1	13770	2	-0.76694
SMARCD1	6	0.013264	0.049181	0.615493	1613	4	-1.0541	0.65333	0.75524	1	14924	1	-1.0541
BTAF1	6	0.013287	0.049242	0.615493	1617	3	-0.9148	0.78895	0.81669	1	16308	1	-0.9148
APPL2	6	0.013269	0.049195	0.615493	1615	4	-0.90732	0.81007	0.82899	1	16582	1	-0.90732
UXT	6	0.013325	0.049339	0.616329	1618	4	-0.79326	0.94739	0.94744	1	19047	0	-0.79326
NEDD1	6	0.013374	0.049466	0.617553	1619	4	-0.92217	0.46324	0.61921	1	12373	1	-0.92217
KARS	6	0.013433	0.049615	0.618666	1621	4	-1.1105	0.89767	0.89776	1	18008	0	-1.1105
hsa-mir-581	4	0.017402	0.049596	0.618666	1802	3	-1.5139	0.92935	0.92938	1	18660	0	-1.5139
PTF1A	6	0.01345	0.049661	0.618866	1622	3	-0.84687	0.44951	0.60836	1	12155	1	-0.84687
POLD3	6	0.013475	0.049724	0.619268	1623	4	-1.1792	0.9249	0.92504	1	18569	0	-1.1792
MRPS11	6	0.01351	0.049824	0.620147	1624	4	-1.1655	0.0096285	0.037273	0.830601	896	2	-1.1655
DACT3	6	0.013611	0.050083	0.621122	1630	2	0.54207	0.021105	0.069865	0.871768	1615	4	0.54207
RCN2	6	0.013609	0.050081	0.621122	1627	3	-0.82855	0.59179	0.72637	1	14350	2	-0.82855
EIF3J	6	0.013611	0.050083	0.621122	1628	4	-0.90454	0.5927	0.72717	1	14357	2	-0.90454
HMGB3	6	0.013611	0.050083	0.621122	1629	3	-0.31176	0.63127	0.74723	1	14763	1	-0.31176
NME7	6	0.013611	0.050083	0.621122	1631	4	-0.93043	0.74623	0.79433	1	15833	1	-0.93043
BRK1	6	0.01358	0.050003	0.621122	1625	4	-1.0806	0.75658	0.79944	1	15947	1	-1.0806
CCNK	6	0.013794	0.050546	0.62612	1635	4	-0.91018	0.96486	0.96483	1	19470	0	-0.91018
IKBKAP	6	0.013794	0.050546	0.62612	1634	4	-1.0523	0.97226	0.97229	1	19661	0	-1.0523
GNPNAT1	6	0.013824	0.050635	0.62627	1637	2	-0.27143	0.03542	0.10498	0.910417	2321	1	-0.27143
WDR92	6	0.013829	0.050649	0.62627	1638	3	-0.91239	0.24425	0.43283	1	8748	1	-0.91239
MRPS10	6	0.013824	0.050635	0.62627	1636	3	-0.71596	0.70819	0.77709	1	15439	1	-0.71596
SETD8	6	0.013887	0.050791	0.627267	1639	3	-0.61312	0.41166	0.57852	1	11586	2	-0.61312
RNF103-CHMP3	3	0.019659	0.050781	0.627267	1896	2	-1.5283	0.52261	0.54171	1	13258	1	-1.5283
INCENP	6	0.01395	0.050969	0.629097	1640	3	-0.78135	0.97609	0.97622	1	19752	0	-0.78135
MAP4	6	0.013963	0.051007	0.629183	1641	4	-1.335	0.91723	0.91734	1	18412	0	-1.335
EIF3D	6	0.013987	0.051069	0.629575	1642	3	-0.76447	0.99725	0.99729	1	20392	0	-0.76447
NDUFA5	6	0.014003	0.051113	0.629748	1643	3	-0.64371	0.85691	0.86135	1	17253	1	-0.64371
APEX2	6	0.01415	0.051478	0.63273	1648	3	-0.37083	0.21279	0.39141	0.996311	7964	2	-0.37083
NUDT8	6	0.014121	0.051406	0.63273	1645	3	-1.0013	0.83538	0.84555	1	16930	1	-1.0013
EQTN	6	0.01414	0.051451	0.63273	1647	4	-1.2259	0.92059	0.92072	1	18481	0	-1.2259
PLXNB1	6	0.014129	0.051423	0.63273	1646	4	-0.89481	0.97228	0.97232	1	19662	0	-0.89481
SEMA3B	6	0.014177	0.051557	0.633014	1649	4	-0.78851	0.079374	0.2037	0.95634	4288	1	-0.78851
PTGES3L	6	0.01418	0.051562	0.633014	1650	4	-0.76274	0.96678	0.96677	1	19519	0	-0.76274
FBXW7	6	0.014276	0.051814	0.635358	1652	4	-0.52782	0.71729	0.78106	1	15532	1	-0.52782
MRPS31	6	0.014272	0.051804	0.635358	1651	4	-0.91891	0.79424	0.81965	1	16372	1	-0.91891
RPL31	6	0.014332	0.051972	0.636152	1654	3	-0.77353	0.25929	0.45267	1	9121	2	-0.77353
ZNF492	6	0.014325	0.051949	0.636152	1653	4	-0.85649	0.96552	0.96549	1	19483	0	-0.85649
SPDYE2L	2	0.0284	0.051943	0.636152	2231	2	-1.4652	0.9716	0.97175	1	19636	0	-1.4652
hsa-mir-548ax	4	0.018528	0.052046	0.636313	1847	2	-0.44056	0.091115	0.19817	0.955778	4676	2	-0.44056
hsa-mir-6849	4	0.018516	0.052021	0.636313	1846	3	-1.6988	0.97275	0.97275	1	19673	0	-1.6988
NOL8	6	0.014378	0.052097	0.636551	1655	4	-0.98835	0.80634	0.82676	1	16525	1	-0.98835
MRPL17	6	0.014426	0.052231	0.637461	1656	4	-0.69016	0.25735	0.45012	1	9073	2	-0.69016
EMG1	6	0.014451	0.052294	0.637461	1658	3	-0.19194	0.44398	0.60395	1	12057	2	-0.19194
GTF2A2	6	0.014451	0.052294	0.637461	1659	4	-0.97626	0.52523	0.66963	1	13296	1	-0.97626
FAM134C	6	0.014441	0.052269	0.637461	1657	4	-1.0181	0.99235	0.99243	1	20196	0	-1.0181
PSMB2	6	0.014487	0.052382	0.638147	1660	4	-0.8249	0.96921	0.96922	1	19582	0	-0.8249
KRTAP4-6	6	0.014523	0.052467	0.638442	1662	4	-0.97689	0.32101	0.50928	1	10186	1	-0.97689
POLD4	6	0.014523	0.052467	0.638442	1661	4	-0.71757	0.95571	0.95572	1	19237	0	-0.71757
FAM32A	6	0.014586	0.052639	0.639396	1666	3	-0.73118	0.22601	0.4089	0.999103	8287	3	-0.73118
ATP13A1	6	0.014584	0.052634	0.639396	1665	4	-1.1215	0.87408	0.87548	1	17563	1	-1.1215
HNRNPA1	6	0.014572	0.052607	0.639396	1664	4	-1.2401	0.89881	0.89888	1	18034	0	-1.2401
WNT9B	6	0.014618	0.052728	0.639732	1668	3	-0.34434	0.032084	0.096961	0.900641	2174	3	-0.34434
AIMP2	6	0.014617	0.052725	0.639732	1667	3	-0.58697	0.90364	0.90372	1	18128	0	-0.58697
PPP1CC	6	0.014628	0.052759	0.639735	1669	4	-0.5485	0.16058	0.32062	0.985922	6593	1	-0.5485
PPP1R15B	6	0.014654	0.052828	0.640139	1670	4	-1.0037	0.898	0.89809	1	18015	0	-1.0037
SRSF7	6	0.014663	0.052855	0.640139	1671	4	-1.1466	0.98561	0.98575	1	19986	0	-1.1466
CHAF1B	6	0.014678	0.052895	0.640251	1672	4	-1.0431	0.83834	0.84764	1	16983	1	-1.0431
C11orf70	6	0.014708	0.052972	0.640804	1673	4	-1.1818	0.47873	0.63156	1	12592	1	-1.1818
RABGGTA	6	0.014752	0.053091	0.641501	1677	3	-0.54602	0.33196	0.51754	1	10353	1	-0.54602
LCE1A	6	0.014746	0.053075	0.641501	1676	4	-1.1496	0.69329	0.77079	1	15300	1	-1.1496
UNC50	6	0.014787	0.053188	0.642295	1678	4	-1.0278	0.12651	0.27264	0.973881	5659	1	-1.0278
NOP56	6	0.014852	0.053333	0.643307	1679	4	-0.88313	0.053707	0.14754	0.940925	3174	2	-0.88313
IDI1	6	0.014854	0.053334	0.643307	1680	3	-0.73249	0.99315	0.99322	1	20236	0	-0.73249
hsa-mir-548f-2	4	0.019159	0.053394	0.64359	1875	3	-1.2836	0.85924	0.85895	1	17293	0	-1.2836
METAP2	6	0.014881	0.05342	0.64359	1681	4	-1.0491	0.99496	0.995	1	20310	0	-1.0491
DNAI1	6	0.014918	0.053512	0.644323	1683	4	-0.85063	0.30071	0.49402	1	9884	1	-0.85063
NCL	6	0.014951	0.0536	0.644794	1684	4	-0.74385	0.98921	0.98928	1	20092	0	-0.74385
TUBB	6	0.014956	0.053613	0.644794	1685	4	-0.77667	0.99447	0.99451	1	20285	0	-0.77667
CUL2	6	0.014985	0.053692	0.645363	1686	3	-0.39414	0.87328	0.87479	1	17550	1	-0.39414
SRGAP2B	4	0.019313	0.053776	0.645626	1880	3	-1.3076	0.83321	0.83311	1	16897	0	-1.3076
PMPCB	6	0.015003	0.053745	0.645626	1687	3	-0.68321	0.95734	0.95729	1	19273	0	-0.68321
SUMO1	6	0.015079	0.053938	0.647199	1688	4	-0.88078	0.79864	0.82217	1	16422	1	-0.88078
CCNB1	6	0.0151	0.053989	0.647427	1689	4	-0.90792	0.56183	0.70044	1	13838	1	-0.90792
CNIH2	6	0.015128	0.054058	0.647883	1690	4	-0.94835	0.99428	0.99433	1	20277	0	-0.94835
POLG2	6	0.015178	0.054191	0.648727	1691	3	-0.5933	0.15349	0.31079	0.984069	6390	1	-0.5933
hsa-mir-1255b-2	3	0.021025	0.05418	0.648727	1939	1	-0.35784	0.65615	0.65657	1	14960	1	-0.35784
NCAPH2	6	0.01524	0.054346	0.649209	1694	4	-0.95584	0.011565	0.043956	0.837408	1043	2	-0.95584
VMP1	6	0.015255	0.054387	0.649209	1695	3	-0.79433	0.40207	0.57111	1	11443	2	-0.79433
hsa-mir-4509-1	4	0.01959	0.054368	0.649209	1891	3	-0.99734	0.66609	0.68207	1	15056	1	-0.99734
AARS2	6	0.015229	0.05432	0.649209	1693	3	-0.69435	0.86804	0.87032	1	17458	1	-0.69435
hsa-mir-6507	4	0.019603	0.054389	0.649209	1892	2	-1.4616	0.96461	0.96452	1	19464	0	-1.4616
TBX1	6	0.0153	0.054495	0.649385	1696	3	-0.75894	0.5031	0.6514	1	12955	2	-0.75894
TOP3A	6	0.015313	0.054529	0.649385	1697	2	0.1276	0.50831	0.65565	1	13047	2	0.1276
DAB2	6	0.015313	0.054529	0.649385	1699	4	-0.90653	0.99237	0.99245	1	20198	0	-0.90653
COL11A1	6	0.015313	0.054529	0.649385	1698	3	-0.64039	0.99358	0.99366	1	20253	0	-0.64039
FAM86C1	5	0.017177	0.054709	0.649805	1796	2	-0.12775	0.0013702	0.0061212	0.718238	179	2	-0.12775
POP7	6	0.015382	0.054697	0.649805	1702	4	-1.2027	0.4469	0.60622	1	12108	1	-1.2027
GBP7	6	0.015454	0.054879	0.649805	1705	2	0.0078631	0.54737	0.68825	1	13616	2	0.0078631
HTN1	3	0.0213	0.054857	0.649805	1951	2	-0.57855	0.72296	0.72308	1	15586	0	-0.57855
TOMM70A	6	0.015352	0.054616	0.649805	1700	4	-0.93442	0.74009	0.79138	1	15770	1	-0.93442
CLP1	6	0.015451	0.054871	0.649805	1704	3	-1.0429	0.88283	0.88328	1	17699	1	-1.0429
INTS2	6	0.015421	0.0548	0.649805	1703	4	-0.89892	0.97215	0.9722	1	19657	0	-0.89892
WDR77	6	0.015454	0.054879	0.649805	1706	3	-0.3065	0.97754	0.97768	1	19788	0	-0.3065
hsa-mir-526a-2	3	0.021298	0.054851	0.649805	1950	3	-0.89711	0.9787	0.97876	1	19822	0	-0.89711
SEMA3E	6	0.015365	0.054647	0.649805	1701	4	-1.0638	0.9934	0.99348	1	20244	0	-1.0638
hsa-mir-4436b-1	4	0.019838	0.054924	0.649966	1901	3	-1.5544	0.98317	0.9831	1	19931	0	-1.5544
NDUFB11	6	0.015491	0.054981	0.650274	1707	4	-0.95903	0.93923	0.93933	1	18871	0	-0.95903
hsa-mir-1321	4	0.019887	0.055043	0.650638	1904	2	-0.97579	0.71516	0.72036	1	15514	1	-0.97579
hsa-mir-3143	4	0.019914	0.0551	0.650658	1905	3	-1.247	0.21673	0.34127	0.989752	8071	1	-1.247
NSL1	6	0.015533	0.055108	0.650658	1709	4	-0.90593	0.24585	0.43493	1	8794	1	-0.90593
ATXN7L3	6	0.015569	0.055196	0.650949	1711	4	-0.69451	0.10189	0.23744	0.96299	4989	2	-0.69451
HSPA5	6	0.015557	0.055167	0.650949	1710	4	-1.0606	0.40318	0.57198	1	11454	1	-1.0606
ARCN1	6	0.015592	0.055254	0.651261	1712	3	-0.81668	0.81058	0.82932	1	16590	1	-0.81668
ADAM11	6	0.015668	0.055453	0.65136	1716	4	-0.83798	0.10484	0.24172	0.965561	5069	1	-0.83798
VARS	6	0.015636	0.055373	0.65136	1714	2	0.030876	0.27664	0.47512	1	9522	2	0.030876
DNASE2B	6	0.015651	0.055406	0.65136	1715	3	-0.66699	0.42594	0.58965	1	11806	1	-0.66699
ORC5	6	0.015633	0.055367	0.65136	1713	4	-0.84876	0.53063	0.67418	1	13375	1	-0.84876
GOLGA6A	6	0.015681	0.055482	0.65136	1719	4	-1.199	0.8629	0.86612	1	17355	1	-1.199
WEE1	6	0.015677	0.055475	0.65136	1718	4	-1.1363	0.98673	0.9868	1	20015	0	-1.1363
POLR1C	6	0.015674	0.055466	0.65136	1717	4	-0.77547	0.98853	0.98863	1	20073	0	-0.77547
LGR4	6	0.015724	0.055587	0.651481	1722	4	-0.75694	0.4298	0.59269	1	11861	1	-0.75694
HIST1H2BK	6	0.015719	0.055577	0.651481	1720	4	-0.87889	0.79472	0.81991	1	16381	1	-0.87889
SUZ12	6	0.015722	0.05558	0.651481	1721	4	-1.0013	0.90507	0.90516	1	18155	0	-1.0013
UQCRQ	6	0.015756	0.055678	0.651524	1724	4	-1.2134	0.20775	0.38477	0.996311	7811	1	-1.2134
KRTAP23-1	6	0.015738	0.055626	0.651524	1723	3	-0.74202	0.2646	0.45961	1	9246	3	-0.74202
hsa-mir-548aj-1	3	0.021649	0.055686	0.651524	1964	3	-1.3451	0.97835	0.9784	1	19806	0	-1.3451
URM1	6	0.015777	0.05574	0.651739	1725	3	-0.82742	0.89993	0.90001	1	18055	0	-0.82742
hsa-mir-4719	1	0.055835	0.055767	0.651739	3223	1	-2.0461	0.94417	0.94438	1	18965	0	-2.0461
RPS2	6	0.015891	0.056023	0.65178	1730	3	-0.70155	0.33837	0.5223	1	10444	1	-0.70155
DEFB116	6	0.01586	0.055941	0.65178	1728	3	-0.92401	0.44774	0.60687	1	12122	2	-0.92401
COX14	6	0.015846	0.055904	0.65178	1727	3	-0.22554	0.45258	0.61076	1	12211	1	-0.22554
SKA2	6	0.015809	0.055816	0.65178	1726	4	-0.84033	0.63689	0.74924	1	14801	1	-0.84033
SWT1	5	0.017631	0.056008	0.65178	1813	4	-1.4374	0.8476	0.84764	1	17117	0	-1.4374
hsa-mir-3682	4	0.020303	0.055927	0.65178	1918	3	-1.1231	0.8525	0.85228	1	17187	0	-1.1231
TMEM216	6	0.015869	0.055962	0.65178	1729	2	-0.34972	0.91574	0.91586	1	18388	0	-0.34972
hsa-mir-4666b	4	0.020283	0.055883	0.65178	1917	3	-1.2705	0.96187	0.96177	1	19400	0	-1.2705
SKA3	6	0.015921	0.056109	0.65221	1731	4	-1.0689	0.48078	0.63321	1	12615	2	-1.0689
BIRC6	6	0.015929	0.056123	0.65221	1732	3	-0.88313	0.93044	0.93057	1	18690	0	-0.88313
DIS3L	6	0.015953	0.056186	0.652573	1734	3	-0.89096	0.69853	0.77301	1	15357	1	-0.89096
KIF23	6	0.016002	0.056308	0.652719	1736	4	-0.98358	0.13121	0.27935	0.975541	5806	2	-0.98358
HSH2D	6	0.016004	0.056314	0.652719	1737	2	-0.19	0.39831	0.56823	1	11387	1	-0.19
C14orf119	6	0.015981	0.056251	0.652719	1735	3	-0.75581	0.51976	0.66507	1	13217	2	-0.75581
MIPOL1	6	0.01601	0.056324	0.652719	1738	4	-1.3457	0.98691	0.98699	1	20023	0	-1.3457
hsa-mir-191	4	0.020528	0.056417	0.653302	1925	2	0.17346	0.014331	0.04296	0.837408	1246	2	0.17346
PYROXD1	6	0.016055	0.056438	0.653302	1739	4	-1.1594	0.35565	0.53548	1	10719	2	-1.1594
BTBD1	6	0.016087	0.056515	0.653579	1741	4	-0.77399	0.90918	0.90926	1	18252	0	-0.77399
ZAR1	6	0.016092	0.056525	0.653579	1742	4	-0.98338	0.94898	0.94902	1	19088	0	-0.98338
C21orf58	6	0.016201	0.056804	0.654096	1747	4	-0.9129	0.00043127	0.0022827	0.653948	63	1	-0.9129
QARS	6	0.01622	0.056855	0.654096	1752	2	0.20057	0.26872	0.46499	1	9337	3	0.20057
MIS12	6	0.016203	0.056807	0.654096	1748	3	-0.55034	0.27716	0.47578	1	9533	3	-0.55034
SRRT	6	0.016218	0.056845	0.654096	1751	4	-0.99495	0.57389	0.71083	1	14040	1	-0.99495
KANSL1	6	0.016173	0.056735	0.654096	1746	4	-1.1967	0.76031	0.80133	1	15981	1	-1.1967
OR6C2	6	0.016206	0.056815	0.654096	1750	4	-0.81594	0.80997	0.82893	1	16579	1	-0.81594
PKD2	6	0.016145	0.056664	0.654096	1743	4	-1.1238	0.86429	0.86724	1	17390	1	-1.1238
NUTF2	6	0.016155	0.05669	0.654096	1744	4	-0.84008	0.95242	0.9525	1	19159	0	-0.84008
SLC25A28	6	0.016206	0.056815	0.654096	1749	4	-1.1139	0.9978	0.99784	1	20416	0	-1.1139
SMN1	6	0.016253	0.056929	0.654541	1753	4	-0.97294	0.35005	0.53119	1	10635	1	-0.97294
GATSL2	2	0.031243	0.056957	0.654541	2353	2	-1.2968	0.96876	0.96893	1	19567	0	-1.2968
RPS6	6	0.016323	0.057101	0.655839	1756	3	-0.13014	0.13834	0.28945	0.979344	5983	2	-0.13014
LRR1	6	0.01639	0.057287	0.656209	1759	4	-1.2697	0.29388	0.48894	1	9790	1	-1.2697
HECW2	6	0.016376	0.057251	0.656209	1758	3	-0.078854	0.41654	0.58228	1	11667	2	-0.078854
TIMMDC1	6	0.016405	0.057324	0.656209	1762	3	-0.39652	0.67412	0.76314	1	15117	1	-0.39652
KRT17	6	0.016405	0.057324	0.656209	1761	2	-0.26733	0.69547	0.77168	1	15317	1	-0.26733
ZNRF3	6	0.016405	0.057324	0.656209	1760	1	-0.29388	0.78606	0.81503	1	16276	1	-0.29388
BDP1	6	0.016376	0.05725	0.656209	1757	4	-0.83066	0.94905	0.94908	1	19090	0	-0.83066
PPIL4	6	0.016421	0.057378	0.656465	1763	4	-0.9518	0.55055	0.69097	1	13674	1	-0.9518
hsa-mir-6891	3	0.022397	0.057446	0.656686	1993	2	-1.4429	0.80791	0.80783	1	16548	0	-1.4429
ZNF721	6	0.016449	0.057461	0.656686	1764	3	-0.62924	0.89239	0.89249	1	17908	1	-0.62924
CDC16	6	0.016468	0.057507	0.656849	1765	4	-0.80311	0.9391	0.93922	1	18867	0	-0.80311
CHMP6	6	0.01656	0.057726	0.657175	1772	3	-0.55496	0.22007	0.40098	0.996675	8146	2	-0.55496
TPH2	6	0.016548	0.057707	0.657175	1770	2	-0.30475	0.40927	0.57668	1	11546	2	-0.30475
COX11	6	0.016537	0.057684	0.657175	1769	3	-0.57803	0.69794	0.77276	1	15351	1	-0.57803
KRTAP19-8	6	0.016518	0.057639	0.657175	1767	3	-0.80705	0.72758	0.7856	1	15631	1	-0.80705
PPIL1	6	0.016519	0.057642	0.657175	1768	4	-0.87809	0.97959	0.97976	1	19837	0	-0.87809
FAH	6	0.016504	0.057605	0.657175	1766	4	-0.9988	0.99771	0.99775	1	20411	0	-0.9988
BOLA3	6	0.016588	0.057796	0.657197	1774	4	-0.93484	0.92531	0.92545	1	18576	0	-0.93484
HAUS1	6	0.016582	0.057778	0.657197	1773	3	-0.78496	0.98989	0.98998	1	20117	0	-0.78496
VPS72	6	0.0166	0.057823	0.657197	1775	4	-1.2092	0.99121	0.99128	1	20157	0	-1.2092
NDUFS1	6	0.016667	0.057992	0.65875	1776	3	-0.59647	0.74902	0.79568	1	15867	1	-0.59647
SNRNP200	6	0.016819	0.058395	0.661471	1782	3	-0.83149	0.45887	0.61569	1	12310	1	-0.83149
WDR76	6	0.016809	0.058373	0.661471	1781	4	-1.1275	0.46812	0.62306	1	12446	1	-1.1275
TAAR1	6	0.016781	0.058307	0.661471	1779	4	-1.0556	0.84317	0.85107	1	17049	1	-1.0556
ESF1	6	0.016775	0.058286	0.661471	1778	4	-0.865	0.93065	0.93078	1	18696	0	-0.865
LOC729059	3	0.022775	0.058365	0.661471	2009	2	-0.8381	0.95928	0.95945	1	19338	0	-0.8381
LETM1	6	0.01683	0.058423	0.661471	1783	4	-1.1231	0.99137	0.99143	1	20163	0	-1.1231
NUP133	6	0.016965	0.05877	0.665033	1784	4	-1.0164	0.96919	0.9692	1	19581	0	-1.0164
INSL3	6	0.017005	0.058895	0.665718	1787	2	-0.35924	0.80472	0.82579	1	16502	1	-0.35924
KIF14	6	0.017005	0.058895	0.665718	1786	3	-0.56865	0.80485	0.82586	1	16504	1	-0.56865
OS9	6	0.017025	0.058944	0.665901	1788	4	-0.88801	0.33368	0.51879	1	10379	1	-0.88801
PSMG1	6	0.017077	0.059088	0.666079	1791	4	-0.86656	0.17365	0.33865	0.989079	6937	2	-0.86656
hsa-mir-3133	3	0.023075	0.059074	0.666079	2019	1	-0.12993	0.18669	0.29251	0.979344	7279	1	-0.12993
NBPF24	3	0.023075	0.059074	0.666079	2020	2	-1.398	0.8795	0.87965	1	17637	0	-1.398
POLR2H	6	0.017065	0.059052	0.666079	1790	4	-1.1995	0.90879	0.90888	1	18241	0	-1.1995
C10orf131	5	0.01874	0.059142	0.666326	1863	2	0.34673	0.0036948	0.015016	0.781164	401	2	0.34673
CCDC66	6	0.017171	0.059322	0.667103	1795	4	-0.79386	0.17318	0.33802	0.989079	6922	1	-0.79386
LUC7L	6	0.017182	0.059347	0.667103	1797	4	-0.94005	0.21476	0.39404	0.996311	8017	2	-0.94005
IGSF3	6	0.017194	0.059373	0.667103	1798	3	-0.58813	0.35242	0.533	1	10668	1	-0.58813
YEATS2	6	0.017163	0.059306	0.667103	1794	3	-0.50339	0.79286	0.81885	1	16348	1	-0.50339
SEL1L2	6	0.017143	0.059257	0.667103	1793	3	-0.77983	0.95791	0.95786	1	19291	0	-0.77983
KITLG	5	0.018948	0.059701	0.670066	1870	1	0.57722	0.11283	0.23783	0.963135	5277	3	0.57722
GNB2L1	6	0.017318	0.059677	0.670066	1799	4	-0.88983	0.98093	0.9811	1	19878	0	-0.88983
POTEI	3	0.023358	0.059748	0.670224	2033	2	-1.3583	0.43093	0.47492	1	11883	1	-1.3583
SRGAP2	6	0.017359	0.059793	0.670365	1800	4	-1.0257	0.9959	0.99595	1	20346	0	-1.0257
NSRP1	6	0.017397	0.059894	0.671134	1801	3	-0.39155	0.40942	0.57679	1	11551	1	-0.39155
NGFR	6	0.017432	0.059978	0.67172	1803	4	-0.90522	0.92317	0.92325	1	18526	0	-0.90522
TRIM61	6	0.017456	0.060046	0.671743	1804	3	-0.27187	0.14044	0.29243	0.979344	6036	2	-0.27187
SLBP	6	0.017456	0.060046	0.671743	1805	2	0.1251	0.39387	0.56483	1	11319	1	0.1251
ZNF486	6	0.017483	0.060126	0.672274	1807	2	-0.19634	0.16369	0.32498	0.987184	6676	2	-0.19634
INTS10	6	0.017539	0.060273	0.672763	1810	3	-0.92443	0.63763	0.74952	1	14808	1	-0.92443
NUTM2A	6	0.017557	0.060317	0.672763	1811	4	-0.77094	0.89343	0.89357	1	17931	1	-0.77094
NOP2	6	0.017562	0.060332	0.672763	1812	3	-0.45946	0.92214	0.92222	1	18508	0	-0.45946
DNAJC19	6	0.017511	0.060204	0.672763	1808	3	-0.79945	0.93859	0.93872	1	18853	0	-0.79945
IMMT	6	0.017533	0.06026	0.672763	1809	4	-0.90508	0.96023	0.96019	1	19366	0	-0.90508
RAB6C	6	0.017636	0.060535	0.674663	1814	3	-0.77248	0.66734	0.76053	1	15067	1	-0.77248
FAM200A	6	0.017659	0.060588	0.674892	1815	4	-0.85379	0.79634	0.82084	1	16395	1	-0.85379
NME6	6	0.017678	0.060643	0.675136	1816	4	-1.1074	0.57411	0.71102	1	14045	1	-1.1074
RNPC3	6	0.017799	0.060949	0.677454	1817	2	0.506	0.016261	0.057446	0.851375	1355	3	0.506
NEK5	6	0.017799	0.060949	0.677454	1818	3	-0.22792	0.22137	0.40268	0.996675	8183	3	-0.22792
SIGMAR1	6	0.017799	0.060949	0.677454	1819	3	-0.58216	0.8873	0.88744	1	17800	1	-0.58216
ASH2L	6	0.017827	0.061023	0.677915	1820	4	-0.8859	0.45242	0.61063	1	12206	2	-0.8859
EXOC1	6	0.017849	0.061078	0.678157	1821	3	-0.69354	0.20339	0.37899	0.996311	7699	2	-0.69354
hsa-mir-3131	4	0.022732	0.061194	0.679079	2007	2	-0.80922	0.088484	0.1932	0.952992	4606	1	-0.80922
DNAJC2	6	0.017957	0.061358	0.680219	1822	3	-0.9353	0.56022	0.69905	1	13818	2	-0.9353
SCUBE1	6	0.017959	0.061363	0.680219	1823	4	-0.92756	0.97801	0.97814	1	19798	0	-0.92756
HSP90B1	6	0.017987	0.061443	0.680746	1824	3	-0.86187	0.29088	0.48675	1	9749	2	-0.86187
hsa-mir-1255a	4	0.022907	0.061556	0.681638	2013	2	-0.79993	0.8783	0.8782	1	17623	0	-0.79993
INTS8	6	0.018077	0.061674	0.682101	1826	4	-0.9035	0.17995	0.34727	0.991241	7104	1	-0.9035
FBXL12	6	0.018077	0.061674	0.682101	1827	4	-0.84219	0.85363	0.85878	1	17205	1	-0.84219
LCE2C	6	0.018085	0.061697	0.682101	1828	3	-0.69539	0.98739	0.98747	1	20037	0	-0.69539
RNF4	6	0.018105	0.061755	0.682377	1829	3	-0.81774	0.20964	0.38726	0.996311	7865	2	-0.81774
YTHDF2	6	0.018131	0.061814	0.682658	1830	4	-0.83246	0.98797	0.98806	1	20055	0	-0.83246
BAP1	6	0.018187	0.061942	0.68371	1831	3	-0.52219	0.41034	0.57751	1	11565	2	-0.52219
ZRSR2	6	0.018213	0.062004	0.683868	1832	4	-1.0456	0.41616	0.582	1	11662	1	-1.0456
RPS15	6	0.018221	0.062022	0.683868	1833	3	-0.58761	0.6204	0.7435	1	14694	1	-0.58761
hsa-mir-3680-1	4	0.023157	0.062094	0.684295	2025	3	-0.91624	0.040066	0.098026	0.90228	2560	1	-0.91624
COX5B	6	0.018272	0.062152	0.684564	1834	4	-0.97593	0.36383	0.54165	1	10855	2	-0.97593
hsa-mir-4668	4	0.023223	0.062242	0.685015	2028	1	0.43001	0.15609	0.27312	0.973881	6469	2	0.43001
TRAM1	6	0.018313	0.062259	0.685015	1835	4	-0.82574	0.42091	0.58572	1	11731	1	-0.82574
AAMP	6	0.01838	0.062433	0.685838	1838	3	-0.34602	0.47778	0.63081	1	12581	2	-0.34602
MRPS25	6	0.01838	0.062433	0.685838	1837	2	-0.42629	0.80464	0.82573	1	16499	1	-0.42629
FBP1	6	0.018374	0.062422	0.685838	1836	4	-0.92807	0.9798	0.97998	1	19841	0	-0.92807
RPS23	6	0.018409	0.062505	0.685893	1840	4	-0.77681	0.39479	0.56555	1	11334	1	-0.77681
WDR6	6	0.018406	0.062496	0.685893	1839	4	-0.97459	0.98376	0.9839	1	19945	0	-0.97459
COL7A1	6	0.018421	0.062542	0.685939	1841	4	-0.89188	0.19225	0.364	0.994058	7428	2	-0.89188
LRRC37A2	6	0.018433	0.062579	0.685985	1842	4	-0.7664	0.48504	0.63668	1	12663	1	-0.7664
ZNF280A	6	0.018505	0.062767	0.68617	1845	3	-0.743	0.24512	0.43398	1	8774	2	-0.743
AQP5	6	0.018462	0.062663	0.68617	1844	3	-0.63429	0.50495	0.65292	1	12987	1	-0.63429
C11orf91	6	0.018461	0.062663	0.68617	1843	4	-0.89464	0.62551	0.74525	1	14725	1	-0.89464
U2SURP	6	0.018555	0.062895	0.68617	1852	3	-0.5808	0.72724	0.78545	1	15628	1	-0.5808
HEMK1	6	0.018552	0.062886	0.68617	1851	4	-1.0691	0.78323	0.81345	1	16237	1	-1.0691
ERLEC1	6	0.01853	0.062825	0.68617	1848	4	-0.91642	0.80961	0.82872	1	16573	1	-0.91642
POLH	6	0.018534	0.062834	0.68617	1850	3	-0.6868	0.8362	0.84612	1	16944	1	-0.6868
hsa-mir-1184-3	3	0.024673	0.06287	0.68617	2088	2	-0.87535	0.91828	0.91836	1	18434	0	-0.87535
CASP8AP2	6	0.018531	0.062826	0.68617	1849	3	-1.0861	0.93972	0.93981	1	18882	0	-1.0861
ARID4A	6	0.018574	0.062937	0.686262	1854	4	-0.81043	0.35094	0.5319	1	10651	2	-0.81043
CCR7	6	0.018602	0.063005	0.686647	1855	4	-0.97326	0.26361	0.4583	1	9223	2	-0.97326
DYNLL1	6	0.018624	0.063062	0.686906	1856	3	-0.84357	0.039206	0.11403	0.915484	2519	1	-0.84357
NAT10	6	0.018683	0.063217	0.687029	1857	3	-0.59862	0.43275	0.595	1	11901	2	-0.59862
ATP5C1	6	0.018705	0.063273	0.687029	1859	4	-0.78433	0.59212	0.72667	1	14352	1	-0.78433
RAB43	6	0.018705	0.063273	0.687029	1858	2	0.15776	0.60183	0.73512	1	14511	1	0.15776
NSA2	6	0.018705	0.063273	0.687029	1861	3	-0.24131	0.80637	0.82677	1	16526	1	-0.24131
GAGE2A	2	0.034809	0.063138	0.687029	2477	1	-2.4372	0.88317	0.88316	1	17706	0	-2.4372
SMG5	6	0.018705	0.063273	0.687029	1860	3	-0.53245	0.99033	0.9904	1	20127	0	-0.53245
DSPP	6	0.018728	0.063329	0.687282	1862	2	-0.206	0.050735	0.1408	0.939643	3024	2	-0.206
hsa-mir-652	4	0.023788	0.063452	0.688246	2054	1	0.081062	0.29679	0.43033	1	9830	1	0.081062
C12orf45	6	0.018845	0.063631	0.689827	1864	3	-0.55824	0.48725	0.63848	1	12703	2	-0.55824
PIK3CA	6	0.018874	0.063697	0.689987	1865	2	0.28129	0.11813	0.26075	0.973881	5422	3	0.28129
AGBL2	6	0.018903	0.06377	0.689987	1866	4	-0.82946	0.18252	0.35073	0.992009	7170	2	-0.82946
CSNK2B	6	0.018931	0.063841	0.689987	1868	3	-0.48483	0.24143	0.42913	1	8676	1	-0.48483
RANBP9	6	0.018905	0.063775	0.689987	1867	4	-0.79543	0.55879	0.69786	1	13798	1	-0.79543
hsa-mir-4444-1	4	0.02394	0.063788	0.689987	2061	3	-1.2838	0.67412	0.68809	1	15118	1	-1.2838
ZMYND15	6	0.018934	0.063846	0.689987	1869	4	-1.1554	0.99721	0.99726	1	20389	0	-1.1554
FAM222B	6	0.018968	0.063942	0.690672	1871	3	-0.20741	0.84827	0.85476	1	17126	1	-0.20741
SPDYE3	5	0.020501	0.063991	0.690833	1921	2	-0.32557	0.09195	0.20298	0.95634	4702	1	-0.32557
SLC30A4	6	0.019023	0.064089	0.691532	1872	4	-0.7935	0.89084	0.89092	1	17875	1	-0.7935
NARS	6	0.01909	0.064274	0.69317	1873	4	-1.0462	0.96768	0.96768	1	19540	0	-1.0462
INADL	6	0.019122	0.064342	0.69318	1874	4	-1.2045	0.83894	0.84806	1	16993	1	-1.2045
hsa-mir-4784	4	0.024177	0.06431	0.69318	2069	3	-1.0075	0.98723	0.98716	1	20031	0	-1.0075
TUBGCP6	6	0.019168	0.06445	0.693618	1876	4	-0.54546	0.10929	0.24806	0.966943	5193	2	-0.54546
hsa-mir-4771-2	1	0.064436	0.06445	0.693618	3528	1	-1.481	0.93556	0.93576	1	18791	0	-1.481
PPIAL4C	1	0.064644	0.064667	0.695586	3539	1	-1.8949	0.93536	0.93557	1	18785	0	-1.8949
ZNF28	6	0.019315	0.064846	0.696069	1881	3	-0.010244	0.23754	0.42399	1	8585	3	-0.010244
ACTL6A	6	0.019304	0.064823	0.696069	1878	4	-0.73412	0.27862	0.47767	1	9563	1	-0.73412
POLR3C	6	0.019307	0.064831	0.696069	1879	3	-0.75963	0.72641	0.78509	1	15619	1	-0.75963
HIATL1	6	0.019282	0.064766	0.696069	1877	2	0.11884	0.87797	0.87887	1	17619	1	0.11884
APOO	6	0.01936	0.064975	0.696355	1882	4	-0.91169	0.06699	0.17711	0.949502	3743	1	-0.91169
hsa-mir-3925	4	0.024505	0.064975	0.696355	2082	2	-1.0644	0.31332	0.44876	1	10068	2	-1.0644
ABI3	6	0.019377	0.065008	0.696355	1884	3	-0.28176	0.42184	0.58647	1	11745	2	-0.28176
ATP5D	6	0.019373	0.064999	0.696355	1883	3	-0.72376	0.83601	0.846	1	16942	1	-0.72376
C7orf66	6	0.019479	0.065281	0.697838	1888	1	-0.36349	0.00078632	0.0041112	0.653948	121	1	-0.36349
CLDN22	6	0.019479	0.065281	0.697838	1886	3	-0.68234	0.25531	0.44742	1	9021	2	-0.68234
HIST1H2AI	6	0.019479	0.065281	0.697838	1887	3	-0.60843	0.45342	0.61141	1	12233	2	-0.60843
AIG1	6	0.019471	0.065262	0.697838	1885	3	-0.61991	0.5857	0.72103	1	14241	2	-0.61991
BCL2L11	6	0.019504	0.06534	0.698107	1889	4	-0.80456	0.97255	0.9726	1	19670	0	-0.80456
CTAGE9	5	0.021009	0.065404	0.698354	1937	4	-0.75005	0.13565	0.27481	0.973881	5913	1	-0.75005
DDX5	6	0.019546	0.065449	0.698354	1890	3	-0.80912	0.79647	0.82092	1	16398	1	-0.80912
HIST1H4K	1	0.065409	0.065464	0.698354	3565	1	-1.6488	0.93459	0.93481	1	18772	0	-1.6488
TUSC2	6	0.019611	0.065625	0.699431	1893	4	-0.81956	0.19031	0.36136	0.994058	7373	1	-0.81956
KHSRP	6	0.019614	0.065633	0.699431	1894	4	-0.77576	0.74035	0.7915	1	15775	1	-0.77576
PDZRN3	6	0.019657	0.065746	0.70022	1895	4	-1.1245	0.35481	0.53482	1	10711	1	-1.1245
RPS10-NUDT3	2	0.036302	0.065775	0.70022	2532	2	-2.2246	0.9637	0.96387	1	19441	0	-2.2246
PIGN	6	0.019691	0.065832	0.700466	1897	4	-0.93463	0.98789	0.98797	1	20053	0	-0.93463
OR4C3	6	0.019714	0.065898	0.700677	1898	4	-0.89529	0.9598	0.95973	1	19356	0	-0.89529
USP19	6	0.019724	0.065919	0.700677	1899	4	-0.76248	0.98883	0.98894	1	20082	0	-0.76248
MED30	6	0.019754	0.065998	0.701156	1900	4	-0.53596	0.99342	0.9935	1	20246	0	-0.53596
MRPL40	5	0.021251	0.066113	0.702012	1946	4	-0.98821	0.6447	0.70612	1	14852	1	-0.98821
hsa-mir-4519	4	0.02505	0.066149	0.702038	2101	3	-1.033	0.85971	0.85942	1	17298	0	-1.033
MTRF1	6	0.019844	0.066235	0.702308	1902	3	-0.55546	0.14364	0.29699	0.979344	6125	2	-0.55546
TAAR2	6	0.019848	0.066243	0.702308	1903	3	-0.65483	0.46743	0.62252	1	12432	1	-0.65483
MTTP	6	0.019935	0.066456	0.704206	1906	4	-0.87846	0.30475	0.49706	1	9942	2	-0.87846
C22orf26	6	0.020003	0.066648	0.705523	1908	3	-0.46346	0.047325	0.13292	0.931185	2879	3	-0.46346
ELAC2	6	0.020003	0.066648	0.705523	1907	2	-0.055732	0.80717	0.82727	1	16538	1	-0.055732
SLC9B1	5	0.02147	0.06669	0.705608	1955	4	-0.83555	0.66106	0.7146	1	15008	1	-0.83555
NEK8	6	0.020069	0.066806	0.706472	1909	4	-0.89081	0.7464	0.79442	1	15836	1	-0.89081
CAPZA1	6	0.020094	0.066876	0.706572	1910	3	-0.42768	0.24347	0.43182	1	8732	2	-0.42768
hsa-mir-6076	4	0.025448	0.067006	0.706572	2110	2	-0.59417	0.45521	0.55306	1	12267	1	-0.59417
RPL29	6	0.020203	0.067123	0.706572	1915	4	-0.80549	0.57876	0.71498	1	14120	2	-0.80549
hsa-mir-4493	4	0.025409	0.066928	0.706572	2109	3	-1.083	0.84141	0.84122	1	17020	0	-1.083
MTPAP	6	0.020162	0.067034	0.706572	1913	4	-0.88597	0.8542	0.85922	1	17213	1	-0.88597
UBA5	6	0.020129	0.066944	0.706572	1911	3	-0.74136	0.92894	0.92909	1	18652	0	-0.74136
PCDHA9	2	0.037065	0.067119	0.706572	2558	2	-1.0206	0.96294	0.9631	1	19424	0	-1.0206
UBE2Q2	6	0.020145	0.066982	0.706572	1912	4	-0.76087	0.98466	0.98481	1	19968	0	-0.76087
USP3	6	0.02019	0.067097	0.706572	1914	4	-0.97933	0.99532	0.99539	1	20322	0	-0.97933
SMAD4	6	0.020227	0.067175	0.706757	1916	4	-0.90279	0.9965	0.99655	1	20360	0	-0.90279
hsa-mir-1972-1	4	0.025648	0.067432	0.709097	2119	2	-0.37735	0.96902	0.96893	1	19574	0	-0.37735
BBS1	6	0.020362	0.067521	0.709672	1919	4	-1.1396	0.80883	0.82824	1	16564	1	-1.1396
HNRNPA1L2	6	0.020505	0.067893	0.712135	1922	3	-0.30271	0.17033	0.33412	0.989079	6850	2	-0.30271
INSM1	6	0.020505	0.067893	0.712135	1924	2	0.010101	0.60057	0.73402	1	14490	1	0.010101
CDK5	6	0.020505	0.067893	0.712135	1923	4	-0.67041	0.90387	0.90394	1	18133	0	-0.67041
CSNK1A1	6	0.020479	0.067824	0.712135	1920	3	-0.74999	0.98062	0.9808	1	19868	0	-0.74999
ECHDC2	6	0.020537	0.067975	0.712638	1926	4	-1.0611	0.98905	0.98913	1	20088	0	-1.0611
EPPIN-WFDC6	2	0.037619	0.068063	0.713195	2583	2	-0.8131	0.96238	0.96256	1	19414	0	-0.8131
ZNF675	6	0.02063	0.068218	0.713375	1929	3	-0.55613	0.048954	0.13664	0.934455	2949	2	-0.55613
SRRM1	6	0.020609	0.068165	0.713375	1927	4	-1.0016	0.19094	0.36223	0.994058	7394	1	-1.0016
IPMK	6	0.020619	0.068191	0.713375	1928	3	-0.58049	0.86639	0.86895	1	17426	1	-0.58049
hsa-mir-520c	3	0.026897	0.068137	0.713375	2177	3	-1.3544	0.9715	0.97153	1	19632	0	-1.3544
TOMM40	6	0.020749	0.068505	0.716012	1930	3	-0.6244	0.16343	0.32461	0.987184	6666	2	-0.6244
hsa-mir-614	4	0.026195	0.068587	0.716149	2142	2	-0.40472	0.32375	0.46021	1	10237	2	-0.40472
hsa-mir-6845	4	0.026195	0.068587	0.716149	2141	2	-1.0195	0.79128	0.79114	1	16331	0	-1.0195
MYO1B	6	0.020848	0.068743	0.71705	1932	4	-0.73303	0.92237	0.92245	1	18514	0	-0.73303
PTDSS1	6	0.020836	0.068709	0.71705	1931	4	-0.90793	0.95787	0.95782	1	19290	0	-0.90793
SKAP2	6	0.020897	0.06886	0.717739	1933	3	-0.65048	0.5988	0.73245	1	14463	2	-0.65048
SNRPD3	6	0.020904	0.068879	0.717739	1934	4	-0.89949	0.94749	0.94754	1	19051	0	-0.89949
PCM1	6	0.020951	0.069004	0.71868	1936	4	-0.83325	0.3741	0.54946	1	11010	1	-0.83325
ALDOB	6	0.02104	0.069235	0.719785	1940	3	-0.30025	0.30465	0.49699	1	9939	2	-0.30025
ACTR10	6	0.021055	0.06928	0.719785	1942	3	-0.90373	0.42325	0.58761	1	11766	1	-0.90373
PSMG3	6	0.021055	0.06928	0.719785	1941	4	-0.99182	0.48505	0.63669	1	12665	2	-0.99182
SPAG6	6	0.021057	0.069284	0.719785	1943	2	-0.305	0.83571	0.8458	1	16940	1	-0.305
GADD45GIP1	6	0.02101	0.069152	0.719785	1938	4	-0.89935	0.84036	0.84905	1	17008	1	-0.89935
SPINK2	6	0.021086	0.069353	0.720139	1944	3	-0.9225	0.79573	0.82048	1	16389	1	-0.9225
RRM1	6	0.02115	0.069528	0.721597	1945	3	-0.72896	0.076244	0.1971	0.955778	4162	2	-0.72896
hsa-mir-3178	4	0.026709	0.069712	0.72278	2167	1	0.29511	0.011906	0.037479	0.830601	1071	2	0.29511
hsa-mir-4734	4	0.026709	0.069712	0.72278	2168	2	-0.18494	0.14278	0.25807	0.973881	6100	2	-0.18494
FBXL4	6	0.021279	0.069844	0.723057	1949	3	-0.44552	0.51444	0.66068	1	13139	1	-0.44552
RFK	6	0.021279	0.069844	0.723057	1948	4	-1.1171	0.70361	0.77517	1	15401	1	-1.1171
OR4N4	6	0.021271	0.069818	0.723057	1947	3	-0.89828	0.98442	0.98457	1	19963	0	-0.89828
ADSS	6	0.021309	0.069922	0.723503	1952	4	-1.082	0.11351	0.25418	0.972941	5291	1	-1.082
CDK5RAP2	6	0.0214	0.070143	0.725067	1954	1	-0.0087856	0.21406	0.39313	0.996311	7997	2	-0.0087856
[truncated: 18,675 more rows]

## Sheet: Cisplatin
id	num	pos|score	pos|p-value	pos|fdr	pos|rank	pos|goodsgrna	pos|lfc (median)
SLFN11	6	4.7299e-08	2.3964e-07	0.00495	1	4	5.148
GJC1	6	4.4125e-07	3.5946e-06	0.037129	2	4	4.4159
YBX1	5	1.9876e-06	7.4289e-06	0.051155	3	4	3.4072
SPANXF1	5	8.7593e-06	2.7079e-05	0.139851	4	2	-0.74351
NAA60	6	1.1365e-05	5.4878e-05	0.221358	5	4	2.5685
EIF4H	6	1.7482e-05	7.5008e-05	0.221358	6	3	2.1975
C10orf71	5	1.8462e-05	6.4943e-05	0.221358	7	4	1.4765
KMT2A	6	3.2085e-05	0.00013252	0.342203	8	4	1.8569
hsa-mir-634	3	6.9219e-05	0.00021304	0.488999	9	1	-2.9235
COL22A1	5	7.8422e-05	0.00023892	0.493564	10	3	0.88746
PPM1N	6	8.3062e-05	0.00030123	0.52929	11	2	-5.1163
MLL	4	0.00010315	0.00030746	0.52929	12	2	0.15953
PRAM1	5	0.00011275	0.00033717	0.535796	13	3	0.74163
NELFCD	3	0.00012379	0.00036689	0.541372	14	2	-1.4786
MFN1	6	0.00012783	0.00043207	0.59505	15	3	0.94522
NSUN2	6	0.00016033	0.00053943	0.662129	16	3	1.6866
DESI2	6	0.0001938	0.00064104	0.662129	17	1	-3.5341
LRRC8D	5	0.00019818	0.00060653	0.662129	18	2	-2.064
HOXB5	5	0.00020765	0.00063673	0.662129	19	1	-1.7535
PBDC1	4	0.0002152	0.00064008	0.662129	20	2	-1.4786
FGL2	5	0.00023591	0.00071197	0.700377	21	3	0.46365
KLK13	5	0.00029992	0.00089745	0.814975	22	1	-1.9949
LHFP	6	0.00030453	0.00093484	0.814975	23	2	-3.0417
ELF2	5	0.00031785	0.00094682	0.814975	24	3	1.4938
FAM57B	5	0.00034606	0.0010278	0.849307	25	2	-3.2251
ZNF213	6	0.00035892	0.0010772	0.855864	26	2	-2.546
OR6V1	6	0.00037815	0.001128	0.85746	27	3	0.5851
GNG8	5	0.0003988	0.0011702	0.85746	28	3	0.25988
DNALI1	6	0.00042234	0.0012569	0.85963	29	3	1.0249
PRSS45	5	0.00043832	0.00129	0.85963	30	1	-3.9822
ARHGEF3	6	0.00047061	0.0013787	0.866037	31	1	-5.0002
RAET1L	5	0.00052853	0.0015536	0.871552	32	2	-3.2651
DIRAS1	6	0.00053174	0.0015502	0.871552	33	3	-0.78612
PRSS8	6	0.00056168	0.0016346	0.871552	34	2	-3.6872
hsa-mir-5579	3	0.0005675	0.0012037	0.85746	35	1	-3.4179
hsa-mir-7150	4	0.0005721	0.0015009	0.871552	36	2	-1.3956
PRDM4	6	0.00058131	0.0016993	0.871552	37	1	-4.7492
SLC25A6_X	6	0.00061651	0.0018028	0.871552	38	3	-0.9602
PLCD3	5	0.00062283	0.0018052	0.871552	39	1	-2.3955
SETX	5	0.00062652	0.0018196	0.871552	40	2	-1.0273
NONO	6	0.00063035	0.0018292	0.871552	41	3	-0.42955
NFE2L1	6	0.00063666	0.001844	0.871552	42	1	-3.6974
KAL1	6	0.00069201	0.0019974	0.871552	43	1	-4.9408
hsa-mir-1289-1	2	0.00071713	0.0013834	0.866037	44	2	0.55305
SEC14L6	6	0.00072217	0.0020832	0.871552	45	3	-0.46224
SMDT1	6	0.00072716	0.0020981	0.871552	46	2	-3.9081
MPP3	6	0.00075421	0.0021757	0.871552	47	3	-0.19264
EMC6	6	0.00075894	0.0021867	0.871552	48	3	0.27796
FAM209B	5	0.0007612	0.0021886	0.871552	49	1	-2.1492
CYP2A6	6	0.00078108	0.0022538	0.871552	50	2	-3.9567
PMAIP1	5	0.00078935	0.002262	0.871552	51	3	0.96793
RPL4	4	0.00080204	0.0019236	0.871552	52	2	-1.4786
JDP2	6	0.00080269	0.0023137	0.871552	53	1	-4.5434
SDR39U1	6	0.00080675	0.0023243	0.871552	54	2	-4.3289
TBK1	6	0.00081874	0.0023626	0.871552	55	2	-5.0071
KIAA0586	4	0.00083039	0.0019725	0.871552	56	1	-3.648
GPATCH3	6	0.00084813	0.0024503	0.872738	57	3	0.2052
RASL11B	6	0.00092839	0.0026751	0.885475	58	2	-5.11
APLF	6	0.0009687	0.0027844	0.885475	59	1	-5.1413
FAM186B	6	0.00098048	0.0028151	0.885475	60	3	0.61757
CLDND2	6	0.00099123	0.0028395	0.885475	61	2	-4.1517
PARD3	6	0.00099137	0.0028395	0.885475	62	3	-1.4904
PTCHD1	6	0.001024	0.0029344	0.885475	63	2	-1.8901
PHGDH	6	0.0010484	0.0030025	0.885475	64	3	-2.0482
CA5B	6	0.0010794	0.0030926	0.885475	65	1	-5.2766
TRPV1	5	0.001084	0.0030159	0.885475	66	1	-2.0307
SCRIB	6	0.0010847	0.0031065	0.885475	67	3	0.1978
CAMTA1	6	0.0011276	0.0032239	0.885475	68	2	-4.0497
COX7A2L	6	0.0011501	0.0032819	0.885475	69	3	1.2603
MSX2	6	0.0011689	0.0033288	0.885475	70	3	-1.2157
NDUFB6	6	0.00119	0.0033816	0.885475	71	2	-3.1694
NDUFA6	4	0.0011993	0.0026603	0.885475	72	1	-1.4786
NAPRT1	6	0.0012005	0.0034146	0.885475	73	3	-1.2226
PAPD5	6	0.0012233	0.003475	0.885475	74	2	-3.6974
KLRC4-KLRK1	2	0.0012505	0.0024182	0.872738	75	2	3.6572
KIRREL2	6	0.001258	0.0035833	0.885475	76	3	-0.19438
SLC38A8	5	0.0012684	0.0033686	0.885475	77	1	-2.8722
GPR182	6	0.0012762	0.003625	0.885475	78	3	0.054712
hsa-mir-29b-1	4	0.0012772	0.0028002	0.885475	79	2	-0.6094
hsa-mir-3178	3	0.001287	0.0025663	0.885475	80	1	-2.6172
PRKAR1B	6	0.0013026	0.0037032	0.885475	81	2	-3.6923
ZMYM2	6	0.0013164	0.0037396	0.885475	82	3	-0.57397
HELB	6	0.0013557	0.0038527	0.885475	83	3	0.45242
MORN3	6	0.001356	0.0038532	0.885475	84	1	-5.0773
OR51F2	6	0.0014113	0.0039922	0.885475	85	2	-5.1632
BID	6	0.0014429	0.0040732	0.885475	86	3	0.74008
C3orf52	6	0.0014552	0.0040943	0.885475	87	2	-4.2379
CSDC2	6	0.0014663	0.004123	0.885475	88	3	-0.0086725
TREML2	6	0.0014666	0.0041235	0.885475	89	1	-4.6392
OR5AK2	6	0.0014899	0.0041939	0.885475	90	2	-4.8168
APOL6	6	0.001506	0.0042318	0.885475	91	2	-5.6486
GOLGB1	6	0.0015476	0.004344	0.885475	92	3	-1.4137
TBR1	6	0.0015772	0.0044345	0.885475	93	1	-2.6464
RASGRP1	5	0.001612	0.0040051	0.885475	94	2	-2.2147
SSR3	6	0.0016325	0.004575	0.885475	95	1	-5.7321
CBLN4	6	0.001636	0.004587	0.885475	96	3	0.80207
LMBR1	6	0.0016434	0.004608	0.885475	97	3	-1.7159
DFFA	6	0.001659	0.0046545	0.885475	98	3	-0.85643
NUB1	6	0.0016878	0.0047408	0.885475	99	1	-3.3124
GTF2E1	6	0.0017076	0.0047954	0.885475	100	3	-0.48507
CADM1	6	0.0017431	0.0048884	0.885475	101	1	-6.0995
LDB1	6	0.0017714	0.0049632	0.885475	102	3	-1.7031
TRIM56	6	0.0017755	0.0049733	0.885475	103	3	0.18323
CYP4A22	6	0.0018262	0.0051113	0.885475	104	3	-1.3399
AGTR2	6	0.001909	0.0053471	0.885475	105	1	-3.1507
DSC3	6	0.0019261	0.0053965	0.885475	106	3	-0.051849
DGKH	5	0.0019321	0.004598	0.885475	107	2	-3.1828
HIST2H2AA3	5	0.0019597	0.004643	0.885475	108	2	-2.3955
FAM21B	6	0.0019643	0.0055105	0.885475	109	1	-1.7346
PPBP	5	0.0019772	0.0046766	0.885475	110	2	-3.3428
SUPT20HL1	6	0.0020195	0.005603	0.885475	111	1	-4.882
DSG2	6	0.0020748	0.0057003	0.885475	112	1	-5.4112
SLFNL1	5	0.0021105	0.0049181	0.885475	113	2	-3.3029
MATN3	6	0.0021301	0.0057957	0.885475	114	1	-4.5117
hsa-mir-4668	3	0.0021443	0.0041757	0.885475	115	1	-1.3212
KCNJ16	5	0.0021576	0.0050126	0.885475	116	2	-2.3955
SLC38A5	6	0.0021854	0.0059007	0.885475	117	2	-1.5587
SLCO2B1	5	0.0022426	0.005164	0.885475	118	2	-2.7068
SDE2	6	0.0022959	0.006089	0.885475	119	1	-4.4283
hsa-mir-4740	4	0.0023054	0.0047298	0.885475	120	1	-4.4094
SLC25A34	6	0.0023068	0.0061072	0.885475	121	2	-4.4696
NYX	6	0.0023102	0.0061149	0.885475	122	2	-3.5341
GPR132	6	0.0023569	0.006193	0.885475	123	2	-4.8166
NRK	6	0.0023737	0.006217	0.885475	124	2	-4.7453
OR4K5	5	0.0023743	0.0054008	0.885475	125	1	-2.9908
PF4V1	4	0.0023803	0.0048678	0.885475	126	2	-1.4786
SPRED1	6	0.0023838	0.0062299	0.885475	127	2	-2.4951
HJURP	6	0.0024065	0.006274	0.885475	128	1	-5.1552
WDFY4	6	0.002438	0.0063387	0.885475	129	2	-5.0116
TMEM185B	6	0.0024617	0.0063809	0.885475	130	1	-3.6053
ARID3C	6	0.002486	0.0064298	0.885475	131	2	-3.6852
OR1L1	6	0.0024963	0.0064504	0.885475	132	2	-5.3202
TNC	6	0.0024998	0.006459	0.885475	133	2	-1.8128
CTNNA3	6	0.002517	0.0064931	0.885475	134	1	-4.6979
BCKDHA	6	0.0025205	0.0065003	0.885475	135	2	-5.3225
S100A16	5	0.0025439	0.0057003	0.885475	136	2	-1.5039
ARMC9	6	0.0025762	0.006599	0.885475	137	2	-1.9699
SFRP1	5	0.0026046	0.0058096	0.885475	138	2	-2.9834
TSSK1B	6	0.0026275	0.0066924	0.885475	139	1	-4.5625
SLC2A6	6	0.0026396	0.0067159	0.885475	140	2	-1.9761
C8orf59	5	0.002665	0.0059174	0.885475	141	2	-1.2815
HTRA1	6	0.0026828	0.0067964	0.885475	142	1	-4.9599
BIN2	6	0.0027145	0.0068554	0.885475	143	2	-3.8315
DNAJB8	5	0.0027427	0.0060492	0.885475	144	1	-4.7299
MRPL18	3	0.0027801	0.0053941	0.885475	145	1	-1.4786
FPR1	6	0.0027933	0.0069834	0.885475	146	1	-3.0642
LYRM7	5	0.0028606	0.0062544	0.885475	147	2	-2.3955
FAM210B	6	0.0029038	0.007166	0.885475	148	1	-4.5947
TAS2R43	6	0.0029639	0.0072772	0.885475	149	2	-4.67
IFNA2	6	0.0029864	0.0073217	0.885475	150	2	-0.83114
C1orf189	4	0.0030133	0.0060286	0.885475	151	2	-1.4786
SPICE1	6	0.0030142	0.0073749	0.885475	152	1	-3.9686
MIPEP	5	0.003019	0.0065506	0.885475	153	2	-1.9355
DTX3	6	0.0030695	0.00749	0.885475	154	1	-3.6253
TBC1D10C	5	0.0030786	0.0066579	0.885475	155	2	-0.90567
TST	6	0.0030849	0.0075197	0.885475	156	2	-5.0007
CDK20	4	0.0031055	0.0061854	0.885475	157	2	-1.4786
DBNDD2	5	0.0031111	0.0067068	0.885475	158	1	-3.2887
KRT17	4	0.0031348	0.00624	0.885475	159	2	-1.4786
RPS4X	5	0.0031572	0.0067945	0.885475	160	2	-1.4786
TIRAP	6	0.0031655	0.0076529	0.885475	161	2	-2.4337
RPL15	5	0.0031698	0.0068171	0.885475	162	2	-1.4786
WDR48	5	0.003173	0.0068223	0.885475	163	2	-2.0739
TNFAIP8L1	6	0.0031733	0.0076625	0.885475	164	2	-4.5757
PCDH17	6	0.0031799	0.0076726	0.885475	165	1	-4.1339
H1FNT	6	0.0032352	0.0077641	0.886139	166	1	-4.5625
ACVR1B	5	0.0032978	0.0070562	0.885475	167	2	-2.0739
PIGR	6	0.0033101	0.0078868	0.890413	168	2	-0.93943
hsa-mir-6084	4	0.0033369	0.0066263	0.885475	169	2	-1.0567
PLA2G2F	5	0.0033412	0.0071315	0.885475	170	1	-2.5395
PPIP5K2	6	0.0033497	0.0079587	0.890474	171	2	-4.7942
TMEM38A	5	0.0033872	0.0072197	0.885475	172	2	-3.4671
HSPA6	6	0.0034008	0.0080488	0.893937	173	2	-5.6681
COX5B	4	0.0034473	0.0068218	0.885475	174	1	-3.09
GPAM	5	0.0035075	0.0074401	0.885475	175	2	-2.0739
CKAP4	6	0.0035113	0.0082491	0.899276	176	1	-4.182
CXXC1	5	0.0035208	0.0074641	0.885475	177	2	-3.4059
NPLOC4	5	0.0035242	0.0074694	0.885475	178	2	-2.3955
hsa-mir-24-1	4	0.003547	0.0070001	0.885475	179	2	-1.3663
ADAD2	6	0.0035551	0.0083244	0.899276	180	2	-5.8842
FAM111A	4	0.0035578	0.0070193	0.885475	181	1	-1.7107
TAAR1	6	0.0035665	0.0083474	0.899276	182	1	-3.2651
TMEM114	5	0.0035676	0.0075508	0.885475	183	2	-1.836
MYL1	4	0.0036314	0.0071708	0.885475	184	1	-1.4786
ICA1	5	0.0036633	0.0077243	0.886139	185	1	-4.0157
INPP5E	6	0.0036769	0.0085396	0.899276	186	1	-4.5649
MEF2C	5	0.0037553	0.0078878	0.890413	187	1	-4.8989
ZNF662	6	0.0037664	0.0086853	0.899276	188	2	-4.211
NPAT	6	0.0037873	0.0087284	0.899276	189	1	-3.3021
HRG	6	0.0038001	0.0087581	0.899276	190	2	-3.8227
HIST1H2BI	5	0.0038013	0.0079745	0.890474	191	2	-2.7068
FOXO1	4	0.003831	0.0075389	0.885475	192	2	-1.4786
DIDO1	6	0.0038425	0.0088411	0.899276	193	1	-5.3944
FKBP11	6	0.0038636	0.0088751	0.899276	194	2	-3.2124
GPR179	5	0.0038934	0.0081461	0.899276	195	2	-0.71635
KCNH2	6	0.0038977	0.0089431	0.899276	196	1	-5.0207
hsa-mir-4478	4	0.0039043	0.0076635	0.885475	197	2	-0.15537
CARNS1	6	0.0039529	0.00905	0.899276	198	1	-4.4415
ANKEF1	6	0.003962	0.0090682	0.899276	199	2	-2.2953
IL9	5	0.0039854	0.0083124	0.899276	200	1	-5.2305
OR10G9	6	0.0040485	0.009202	0.899276	201	2	-5.1616
IL13RA2	6	0.0041185	0.0093194	0.899276	202	1	-4.8727
ALS2CR8	6	0.0041227	0.009329	0.899276	203	2	-3.5786
ATXN2L	6	0.0041403	0.0093611	0.899276	204	2	-3.8505
CMSS1	5	0.0041595	0.008623	0.899276	205	2	-3.0386
ZFPM1	5	0.0041884	0.0086795	0.899276	206	2	-2.7865
POLR2F	6	0.0042288	0.0095192	0.899276	207	1	-3.6534
CCPG1	6	0.0042508	0.0095595	0.899276	208	2	-2.241
KIAA1328	3	0.0043546	0.008374	0.899276	209	1	-1.4786
CDK12	4	0.0044044	0.0086014	0.899276	210	1	-1.4786
WDSUB1	4	0.0044072	0.0086062	0.899276	211	2	-1.4786
UFM1	6	0.0044495	0.0099161	0.899276	212	1	-4.6826
C10orf120	6	0.0044761	0.0099611	0.899276	213	2	-2.2562
PINK1	4	0.004478	0.0087481	0.899276	214	1	-3.3389
SMN1	6	0.0044943	0.0099894	0.899276	215	2	-4.2116
MERTK	6	0.0045493	0.010081	0.899276	216	2	-4.1115
TMEM147	6	0.0045539	0.010089	0.899276	217	2	-4.0864
CSRP2BP	6	0.0045585	0.010093	0.899276	218	2	-3.5786
LZTS2	6	0.004615	0.010186	0.899276	219	1	-3.7572
EPB49	5	0.0046966	0.0096132	0.899276	220	2	-1.4786
KRTAP9-3	6	0.0047254	0.0104	0.910325	221	1	-4.3032
C11orf91	5	0.004733	0.0096707	0.899276	222	2	-1.7879
SSX4	5	0.0047907	0.0097642	0.899276	223	2	-5.9942
IQSEC3	5	0.0048131	0.0098054	0.899276	224	1	-3.3389
AREL1	5	0.0048139	0.0098059	0.899276	225	2	-2.3955
AMN1	6	0.0048338	0.010594	0.91609	226	2	-2.9834
NOP2	6	0.0048357	0.010599	0.91609	227	1	-2.0739
GTF2E2	4	0.0048815	0.0095106	0.899276	228	2	-1.4786
DNAJC8	4	0.0048826	0.0095116	0.899276	229	1	-2.5469
hsa-mir-4486	4	0.0048906	0.009526	0.899276	230	2	-1.4755
JAGN1	6	0.0048908	0.010684	0.919658	231	2	-3.4806
TEAD2	6	0.0049431	0.010774	0.920133	232	2	-5.3617
PTPN11	3	0.0049618	0.0095422	0.899276	233	1	-1.4786
TMUB1	5	0.004997	0.010161	0.899276	234	1	-2.6172
UNC50	6	0.0050488	0.010953	0.920133	235	2	-2.4313
REG3G	6	0.0050563	0.010966	0.920133	236	2	-5.3849
PDZK1IP1	6	0.0051114	0.011046	0.920133	237	1	-4.8168
CD99_X	6	0.0051556	0.011134	0.923754	238	2	-4.516
MTMR2	5	0.0052267	0.010594	0.91609	239	1	-3.8125
SHFM1	4	0.0052304	0.010137	0.899276	240	2	-1.4786
TTYH2	6	0.0052768	0.011354	0.925859	241	2	-4.9243
SPDYE4	6	0.0052781	0.011355	0.925859	242	2	-4.0864
hsa-mir-1255a	3	0.0053205	0.01025	0.901053	243	1	-1.836
CHRNA9	5	0.0053865	0.010902	0.920133	244	2	-3.4959
HPGD	6	0.0053871	0.011542	0.926559	245	1	-4.681
BOD1	6	0.005432	0.011621	0.926559	246	2	-0.84864
MAGEB4	5	0.0054479	0.01101	0.920133	247	2	-0.31743
MRPL54	5	0.0054565	0.011023	0.920133	248	1	-3.1694
NME3	6	0.0054821	0.011706	0.926559	249	2	-3.3229
IRF6	6	0.0054973	0.011732	0.926559	250	1	-2.1934
CACNA2D2	5	0.0056403	0.011353	0.925859	251	1	-2.0739
KNTC1	6	0.0056627	0.012027	0.926559	252	1	-2.9664
C9orf85	5	0.00568	0.011423	0.925859	253	2	-1.2271
UBE2D3	5	0.0056862	0.011429	0.925859	254	1	-4.4036
IFIT1B	6	0.0057178	0.012124	0.926559	255	1	-4.9143
ZNF69	5	0.0057767	0.011591	0.926559	256	2	-1.5604
MEDAG	6	0.0057769	0.012224	0.926559	257	2	-3.2887
PITPNM2	6	0.0058027	0.012269	0.926559	258	2	-2.6691
KCNA3	5	0.005824	0.011684	0.926559	259	1	-3.8945
FRY	6	0.005828	0.012313	0.926559	260	1	-3.6051
hsa-mir-892b	4	0.0058331	0.011217	0.925859	261	2	-1.4017
CXCL17	6	0.0058831	0.01242	0.926559	262	1	-5.4821
HIST1H2AK	5	0.0059159	0.011861	0.926559	263	1	-2.0739
MTSS1L	6	0.0059167	0.012483	0.926559	264	2	-3.9117
SF3B2	6	0.0059382	0.012513	0.926559	265	1	-4.9472
ZIC4	5	0.0059618	0.011937	0.926559	266	1	-4.2116
KEAP1	6	0.0059688	0.012572	0.927564	267	2	-3.0263
PIGV	6	0.0060484	0.012711	0.928152	268	1	-3.9518
BCLAF1	6	0.0061035	0.012806	0.928152	269	1	-1.836
ZSWIM4	5	0.0061537	0.012271	0.926559	270	2	-3.1379
ID4	6	0.0061586	0.012915	0.928152	271	1	-3.0263
SLC35F1	5	0.0062322	0.012414	0.926559	272	2	-2.5074
KRTAP12-2	5	0.0062373	0.012424	0.926559	273	1	-4.5947
LATS1	6	0.0062541	0.013091	0.928152	274	2	-4.9559
NPHP3	6	0.0062648	0.013106	0.928152	275	2	-5.2262
MAGOHB	5	0.0062832	0.012514	0.926559	276	1	-2.0739
PPID	3	0.0062859	0.012043	0.926559	277	1	-1.4786
SLC30A9	6	0.0063184	0.013197	0.928152	278	2	-4.9716
hsa-mir-362	4	0.0063185	0.012104	0.926559	279	2	-0.57192
PFDN1	6	0.0063239	0.013207	0.928152	280	1	-5.856
GALNT4	6	0.0063722	0.013296	0.928152	281	2	-5.3747
MYLK3	6	0.006379	0.013311	0.928152	282	1	-3.4535
CCDC135	6	0.0064099	0.01337	0.928152	283	2	0.10885
GGA1	6	0.0064341	0.013416	0.928152	284	1	-4.9623
SPDYE1	5	0.0064438	0.012805	0.928152	285	2	-1.9445
SLC26A2	6	0.0064532	0.013451	0.928152	286	2	-4.8168
PCBP4	4	0.0064706	0.012378	0.926559	287	2	-1.4786
USP17L2	6	0.0064891	0.01352	0.928152	288	1	-5.0437
PPP3CC	6	0.006513	0.013565	0.928152	289	2	-3.8982
NAGLU	4	0.0065332	0.012493	0.926559	290	2	-1.4786
RPS6KA3	6	0.0066278	0.013754	0.932262	291	2	-4.853
PIAS3	6	0.0066544	0.013802	0.932262	292	1	-3.1439
TBC1D4	5	0.0066588	0.013185	0.928152	293	2	-3.2251
FOLR2	5	0.0066964	0.013249	0.928152	294	1	-2.5438
TTL	4	0.0067572	0.012938	0.928152	295	1	-2.9235
GPR156	5	0.0067766	0.013376	0.928152	296	2	-2.5148
SLC5A3	5	0.0067882	0.0134	0.928152	297	1	-2.7529
CPT1B	6	0.0068268	0.014106	0.933978	298	2	-2.5104
NABP1	6	0.0068746	0.014193	0.934093	299	2	-3.72
TNFRSF10D	5	0.00688	0.013569	0.928152	300	1	-1.836
hsa-mir-9-2	3	0.0069199	0.012943	0.928152	301	1	-3.4371
FOXN1	6	0.0069297	0.014289	0.934093	302	1	-4.8104
GPR87	5	0.0069414	0.013671	0.932049	303	2	-2.6172
CHSY1	6	0.0069722	0.014353	0.935331	304	2	-4.4641
COL14A1	5	0.0070177	0.013809	0.932262	305	1	-4.6905
FSHB	6	0.0070342	0.014462	0.93832	306	2	-5.1253
PGRMC1	5	0.0070635	0.013888	0.933272	307	1	-4.6576
TMEM204	6	0.0070738	0.014535	0.93832	308	2	-2.0859
SPANXN5	5	0.0071453	0.014034	0.933978	309	2	-2.7706
MAGOH	6	0.0072049	0.014753	0.939698	310	1	-5.4157
hsa-mir-1303	2	0.0072136	0.009179	0.899276	311	1	-1.4786
MIIP	6	0.00726	0.01485	0.939698	312	1	-3.6259
TBCA	2	0.0072688	0.0092302	0.899276	313	1	-1.4786
ARGLU1	4	0.0073299	0.01396	0.933272	314	2	-1.4786
MAP7D1	6	0.00737	0.015057	0.939698	315	1	-5.3077
KCNMB2	6	0.0073767	0.01507	0.939698	316	2	0.097635
OR6C75	6	0.0073998	0.015115	0.939698	317	2	-5.0271
XRCC6BP1	6	0.0074251	0.01516	0.939698	318	1	-5.4448
POLB	5	0.0074306	0.014514	0.93832	319	1	-3.4473
hsa-mir-1273h	2	0.0074711	0.0094378	0.899276	320	1	-1.4786
hsa-mir-5189	4	0.0074916	0.01425	0.934093	321	1	-4.2913
SIN3B	6	0.0075333	0.015352	0.939698	322	2	-0.41309
TBC1D2B	5	0.0075682	0.014771	0.939698	323	1	-5.5952
GDPD3	5	0.007571	0.014776	0.939698	324	2	-2.2525
RBFOX3	6	0.0075902	0.015454	0.939698	325	1	-4.3181
E2F7	6	0.0076151	0.015494	0.939698	326	2	-4.67
F12	6	0.0076452	0.015546	0.939698	327	1	-2.7802
CITED4	6	0.0076973	0.015639	0.939698	328	2	-2.6172
SLC1A1	6	0.0077002	0.015644	0.939698	329	1	-4.8508
S100B	5	0.0077058	0.015016	0.939698	330	1	-2.1934
HTN3	2	0.0077101	0.0096621	0.899276	331	1	0.89362
CLDN18	6	0.0077209	0.015678	0.939698	332	2	-2.8535
MSR1	6	0.0077552	0.015733	0.939698	333	1	-5.3872
PGR	6	0.0077681	0.015756	0.939698	334	2	-5.0515
PLD4	6	0.0077977	0.015814	0.939698	335	2	-3.5786
MSRB2	6	0.0078103	0.01583	0.939698	336	1	-5.0894
GCN1L1	4	0.0078356	0.014875	0.939698	337	2	-1.4786
TMEM110	5	0.0078434	0.015247	0.939698	338	1	-5.3463
CDH10	6	0.0078653	0.015919	0.940552	339	1	-4.1115
BEX4	6	0.0078749	0.015935	0.940552	340	2	-2.5022
TBX15	5	0.0078954	0.015352	0.939698	341	2	-2.5148
PDGFD	6	0.0079203	0.016019	0.94278	342	1	-5.4953
GIPR	5	0.0079351	0.015429	0.939698	343	1	-2.755
SMIM22	5	0.0079809	0.015513	0.939698	344	1	-4.2379
UQCRFS1	3	0.0080494	0.013916	0.933272	345	1	-1.4786
CADPS	6	0.0080544	0.016243	0.949461	346	2	-5.0172
COLEC12	5	0.0081185	0.01577	0.939698	347	1	-2.5148
HLA-DMB	6	0.0081953	0.016468	0.949461	348	1	-2.7919
TRPV5	6	0.0082053	0.016483	0.949461	349	2	-5.8831
KCNB1	6	0.0082844	0.016623	0.949461	350	2	-2.8722
ACOT7	6	0.0083053	0.01666	0.949461	351	1	-3.7572
LEPROTL1	6	0.0083603	0.01675	0.949461	352	1	-4.9716
WEE1	3	0.0084349	0.014245	0.934093	353	1	-1.4786
PCSK1	6	0.0085252	0.017037	0.949461	354	1	-5.1753
STRN	4	0.0085744	0.016239	0.949461	355	2	-1.4786
BAIAP2L2	6	0.0085802	0.017136	0.949461	356	1	-4.0147
PI4K2A	5	0.0086143	0.016682	0.949461	357	2	-2.2525
CYTH2	5	0.0086227	0.0167	0.949461	358	1	-4.7838
TIGD4	6	0.0086352	0.017236	0.949461	359	1	-2.4313
LEMD2	6	0.0086661	0.017287	0.949461	360	2	0.15051
OR10A2	5	0.0086685	0.016775	0.949461	361	2	-0.82901
KRTAP10-12	6	0.0087597	0.017443	0.949461	362	2	-3.6852
MBD6	5	0.0087602	0.016927	0.949461	363	1	-1.4786
ADAM29	6	0.0087659	0.017453	0.949461	364	2	-4.7492
MTFP1	6	0.0088001	0.017517	0.949461	365	1	-0.53801
LOX	6	0.0088474	0.017592	0.949461	366	2	-4.6456
C6orf223	6	0.0088551	0.017605	0.949461	367	1	-3.9446
LRRC8B	5	0.0089535	0.017261	0.949461	368	2	-2.7793
SEC24A	6	0.008965	0.017824	0.949461	369	1	-4.829
SMOC2	5	0.0089893	0.017319	0.949461	370	1	-3.6855
CREB3	6	0.00902	0.017916	0.949461	371	1	-2.0173
COX4I1	5	0.0090351	0.017392	0.949461	372	1	-2.8049
WDR45B	5	0.0090809	0.017458	0.949461	373	1	-1.836
hsa-mir-6785	2	0.0091255	0.011003	0.920133	374	1	-1.4786
TMPRSS15	6	0.0091299	0.018113	0.949461	375	1	-3.1694
hsa-mir-4642	4	0.0091425	0.017281	0.949461	376	1	-4.2314
MAGEB17	6	0.009145	0.018134	0.949461	377	2	-3.881
KISS1	5	0.0091621	0.017603	0.949461	378	2	-2.9235
POLR3F	4	0.0091674	0.01733	0.949461	379	2	-0.29856
GIMAP1	6	0.0091849	0.018194	0.949461	380	1	-5.4883
YY1AP1	6	0.0091961	0.018211	0.949461	381	2	-5.0894
JMY	6	0.0092794	0.01836	0.949461	382	2	-4.5175
LOC650293	6	0.0092948	0.018385	0.949461	383	2	-3.8453
TCAP	5	0.0093306	0.017932	0.949461	384	2	-2.5148
NOA1	6	0.0093497	0.01849	0.949461	385	1	-3.1694
CATSPERG	5	0.0094015	0.018048	0.949461	386	1	-2.9235
RASSF6	5	0.0094473	0.018122	0.949461	387	1	-1.864
ACADVL	5	0.0094525	0.018135	0.949461	388	2	-2.0739
PLK3	6	0.0094596	0.018674	0.949461	389	1	-5.6653
ANO5	5	0.0094685	0.018168	0.949461	390	2	-2.5148
OCA2	4	0.0094725	0.017888	0.949461	391	1	-2.3955
YES1	6	0.0094859	0.01872	0.949461	392	2	-2.7529
TRAFD1	6	0.0094924	0.018734	0.949461	393	2	-4.5057
NOL6	5	0.0094931	0.018219	0.949461	394	1	-2.4098
hsa-mir-141	4	0.0095091	0.017963	0.949461	395	1	-4.5987
CCDC101	5	0.0095378	0.018298	0.949461	396	2	-3.0383
CEP57	5	0.0095389	0.018299	0.949461	397	1	-2.7068
SLC35B2	5	0.0095847	0.018385	0.949461	398	1	-3.2124
ANXA5	6	0.0096244	0.018975	0.949461	399	1	-5.0271
FCGRT	5	0.0096305	0.01847	0.949461	400	1	-4.6876
VWA8	6	0.0096881	0.019091	0.949461	401	2	-5.5406
NUF2	5	0.0097221	0.018637	0.949461	402	1	-2.6098
PIWIL4	5	0.0097526	0.018686	0.949461	403	2	-2.6172
PPP2R1A	4	0.0097657	0.018432	0.949461	404	1	-1.4786
NKX2-5	5	0.0098066	0.018776	0.949461	405	2	-2.1626
ANKRD11	6	0.0098441	0.019387	0.949461	406	1	-5.0392
TSPYL1	6	0.0098459	0.019391	0.949461	407	2	-3.2887
ESAM	6	0.0098789	0.019445	0.949461	408	2	-5.5242
DAPK2	5	0.0099052	0.018944	0.949461	409	2	-2.0739
SHOX2	6	0.0099352	0.019536	0.949461	410	2	-2.2172
TBL3	5	0.009951	0.019027	0.949461	411	1	-4.2314
RAB24	6	0.0099539	0.019566	0.949461	412	2	-0.30694
FRMPD1	6	0.010005	0.019662	0.949461	413	2	-6.0609
TPH2	4	0.01003	0.018916	0.949461	414	2	-1.4786
BHLHE40	5	0.010088	0.019273	0.949461	415	1	-5.5978
CDH23	6	0.010152	0.01991	0.949461	416	2	-4.2118
URB2	6	0.010172	0.019943	0.949461	417	2	-2.6691
IFNB1	6	0.010212	0.020016	0.949461	418	2	-4.4835
TP73	6	0.010228	0.020041	0.949461	419	1	-3.0754
RPS5	5	0.010271	0.01961	0.949461	420	1	-2.4313
GJB7	6	0.010283	0.020134	0.949461	421	1	-4.6306
KLF10	6	0.010293	0.020151	0.949461	422	2	-4.3328
ATP5G3	5	0.010327	0.019702	0.949461	423	2	-1.5541
ZNF318	6	0.01034	0.020234	0.949461	424	2	-4.8779
YOD1	6	0.010408	0.020355	0.949461	425	2	-3.8603
PRSS37	6	0.010448	0.020429	0.949461	426	1	-4.2116
WNK3	4	0.010498	0.019791	0.949461	427	1	-3.3389
CEP250	5	0.0105	0.020022	0.949461	428	1	-1.4786
TAS2R50	6	0.010516	0.020547	0.949461	429	2	-5.0651
CENPL	6	0.010584	0.020662	0.949461	430	2	-4.2314
CHI3L1	6	0.010598	0.020689	0.949461	431	2	-4.3661
TIGD6	4	0.010645	0.020067	0.949461	432	1	-2.3955
NUDT22	5	0.010668	0.020309	0.949461	433	2	-2.0739
ERMAP	6	0.010723	0.020897	0.949461	434	1	-4.5828
HIST3H2A	5	0.010775	0.020492	0.949461	435	1	-4.5598
GUCA1A	6	0.010804	0.021029	0.949461	436	2	-4.9952
ARVCF	6	0.010824	0.021063	0.949461	437	2	-4.3498
SYN1	6	0.010831	0.021073	0.949461	438	2	-4.2837
MASP2	6	0.010859	0.021112	0.949461	439	2	-0.77254
MEPE	4	0.010865	0.020458	0.949461	440	1	-2.6172
CTXN1	5	0.010934	0.020792	0.949461	441	2	-2.5148
PGAM4	6	0.010942	0.021247	0.949461	442	1	-5.8399
NIPSNAP1	6	0.01099	0.021327	0.949461	443	2	-2.196
UBC	6	0.010997	0.02134	0.949461	444	1	-5.1523
hsa-mir-3136	4	0.011018	0.02073	0.949461	445	2	-1.0937
TPO	6	0.011018	0.021374	0.949461	446	2	-3.4317
SLC7A10	6	0.011052	0.021435	0.949461	447	1	-5.9752
SH2D1A	6	0.011107	0.021538	0.949461	448	1	-5.0309
hsa-mir-934	4	0.011121	0.020929	0.949461	449	1	-2.8171
SAMD7	6	0.011161	0.021635	0.949461	450	1	-2.5405
FKBP7	6	0.011186	0.021678	0.949461	451	2	-4.2116
C8orf82	5	0.011186	0.021268	0.949461	452	1	-4.5349
HMGN5	6	0.011193	0.021691	0.949461	453	2	-5.4256
ATOH1	6	0.011291	0.021861	0.949461	454	2	-2.7181
ABCC4	5	0.011318	0.021503	0.949461	455	2	-3.3389
SCRN3	6	0.011404	0.022063	0.949461	456	2	-3.3124
RNF133	4	0.01145	0.021516	0.949461	457	1	-2.8583
WNK1	5	0.011461	0.021748	0.949461	458	1	-4.2876
TAF7L	6	0.011481	0.022179	0.949461	459	2	-3.702
FAM153A	6	0.011538	0.022268	0.949461	460	2	-5.5053
MTX1	5	0.011598	0.021983	0.949461	461	1	-4.0864
DEFB119	6	0.0116	0.022378	0.949461	462	1	-5.9984
GIMAP5	6	0.011624	0.022416	0.949461	463	2	-3.086
SLC35E3	5	0.011689	0.022142	0.949461	464	1	-4.7327
ZNF740	6	0.01171	0.022556	0.949461	465	1	-1.6422
MBOAT4	5	0.011761	0.022268	0.949461	466	2	-2.8189
hsa-mir-3651	3	0.011763	0.017245	0.949461	467	1	-2.9235
TDRD9	6	0.011765	0.022645	0.949461	468	1	-6.6653
PLEKHG2	6	0.011774	0.022659	0.949461	469	2	-3.6224
BRCA2	5	0.011781	0.022306	0.949461	470	1	-3.9333
RAB11FIP3	5	0.011785	0.022315	0.949461	471	2	-3.433
IL7	6	0.01182	0.022741	0.949461	472	2	-4.3598
OR5M1	4	0.011853	0.022239	0.949461	473	1	-1.836
MAP3K6	6	0.011874	0.022833	0.949461	474	2	-4.3294
KIAA1524	5	0.011918	0.02255	0.949461	475	1	-3.2887
ADRA1D	6	0.011984	0.023028	0.949461	476	1	-4.681
MYD88	5	0.012009	0.02271	0.949461	477	1	-3.4786
PDE8A	6	0.012062	0.02316	0.949461	478	2	-3.8453
MYO10	6	0.012134	0.02329	0.949461	479	2	-4.5598
TSPAN15	6	0.012149	0.023312	0.949461	480	1	-5.0807
TJP2	6	0.012178	0.02336	0.949461	481	2	-2.2525
hsa-mir-764	4	0.01218	0.022843	0.949461	482	2	-1.1548
hsa-mir-6822	4	0.012213	0.022893	0.949461	483	2	-0.36317
TNFSF12	5	0.012238	0.023109	0.949461	484	1	-4.2379
ABCF1	4	0.012248	0.02297	0.949461	485	2	-0.37989
KRTAP12-4	6	0.012266	0.023509	0.949461	486	2	-5.6286
TMPPE	6	0.01228	0.02353	0.949461	487	2	-5.417
LEAP2	6	0.012295	0.023557	0.949461	488	2	-2.4313
ART5	5	0.012329	0.023271	0.949461	489	1	-3.5236
EIF1AX	2	0.012357	0.014078	0.933978	490	1	-1.4786
TP53INP2	6	0.012368	0.023691	0.949461	491	1	-3.551
ACAA1	5	0.012417	0.023431	0.949461	492	2	-2.0276
EMG1	5	0.012435	0.023462	0.949461	493	2	-2.0739
FAM135B	5	0.012478	0.023525	0.949461	494	2	-2.3955
CNIH	6	0.012486	0.023912	0.949461	495	2	-4.3391
ISCA1	5	0.012603	0.023733	0.949461	496	1	-2.0739
hsa-mir-5589	4	0.012609	0.023592	0.949461	497	2	-1.0487
TFR2	6	0.012611	0.02413	0.949461	498	2	-3.8125
PPIC	6	0.012626	0.024152	0.949461	499	2	-2.8191
ALS2CL	6	0.012642	0.02418	0.949461	500	1	-5.4518
SNX2	5	0.012649	0.023813	0.949461	501	1	-2.9664
SSU72	6	0.012697	0.024275	0.949461	502	1	-3.8941
CYP26C1	5	0.012702	0.02391	0.949461	503	2	-1.836
COL4A4	6	0.012751	0.024381	0.949461	504	1	-2.0291
EPYC	6	0.012752	0.024383	0.949461	505	2	-2.7865
SMPD1	6	0.012806	0.024479	0.949461	506	1	-4.8989
EIF4G3	5	0.012832	0.024125	0.949461	507	1	-5.5721
NCAPH2	6	0.012834	0.024525	0.949461	508	2	-3.2887
TRAPPC12	5	0.012849	0.024154	0.949461	509	2	-2.2525
MEI1	6	0.01286	0.02458	0.949461	510	2	-4.9937
FRMD7	6	0.012861	0.02458	0.949461	511	1	-4.5757
EXOSC6	4	0.012877	0.024053	0.949461	512	1	-1.4786
FAM134C	5	0.012877	0.024206	0.949461	513	1	-2.6172
HIST1H3C	6	0.012878	0.024607	0.949461	514	2	-1.5674
PLEC	5	0.012923	0.024284	0.949461	515	2	-3.2651
ZCCHC6	6	0.012971	0.024773	0.949461	516	1	-3.2156
PBX3	6	0.012976	0.024782	0.949461	517	2	-4.8174
GPX1	6	0.012983	0.024792	0.949461	518	2	-3.9567
RFFL	6	0.012991	0.024806	0.949461	519	2	-2.0385
SDPR	6	0.013013	0.024844	0.949461	520	2	-2.566
FGD5	6	0.013025	0.024865	0.949461	521	1	-5.0116
PILRA	6	0.01308	0.024958	0.951253	522	1	-3.4317
hsa-mir-6732	4	0.013115	0.024255	0.949461	523	1	-4.1741
MYT1L	6	0.013135	0.025058	0.95333	524	1	-4.4183
OR10G8	5	0.013151	0.024688	0.949461	525	1	-2.3955
KRT10	5	0.013197	0.024762	0.949461	526	1	-1.836
ANGEL1	5	0.013243	0.024849	0.949461	527	1	-2.1841
CDX2	6	0.013299	0.025329	0.960353	528	1	-5.1196
BMP15	6	0.013322	0.025372	0.960353	529	2	-4.9167
hsa-mir-523	2	0.013329	0.014994	0.939698	530	1	-0.30355
SDR9C7	6	0.013353	0.025424	0.960353	531	2	-3.3564
ATP2A3	6	0.013463	0.025613	0.960353	532	1	-5.1552
XKR8	6	0.013518	0.025709	0.960353	533	1	-3.2446
GDI1	6	0.013573	0.025804	0.960353	534	1	-4.8989
ZC3H18	5	0.013607	0.025463	0.960353	535	2	-1.0194
SLC35E4	6	0.013612	0.025875	0.960353	536	2	-4.0279
SMIM5	6	0.013628	0.025903	0.960353	537	1	-4.9982
UBN2	5	0.013699	0.025632	0.960353	538	1	-2.2525
TIMM17B	5	0.013784	0.025801	0.960353	539	2	-2.5148
GABARAPL1	6	0.013796	0.02619	0.960353	540	2	-2.694
LCN6	6	0.013804	0.0262	0.960353	541	2	-4.6108
FOXP3	5	0.01393	0.026048	0.960353	542	2	-2.9235
FKBP9	6	0.013956	0.026471	0.960353	543	1	-4.8413
hsa-mir-6860	3	0.013959	0.01924	0.949461	544	1	-1.654
GOLPH3	5	0.014057	0.026269	0.960353	545	2	-1.4786
LIMK1	6	0.014066	0.026655	0.960353	546	1	-5.6458
FAM118A	6	0.014129	0.02675	0.960353	547	2	-3.8785
GP2	5	0.014156	0.026446	0.960353	548	1	-3.4953
FAM180A	5	0.014201	0.026521	0.960353	549	1	-5.2697
DHRSX_X	6	0.014223	0.026905	0.960353	550	2	-3.9562
hsa-mir-6511b-1	3	0.014233	0.019488	0.949461	551	1	-3.7557
TRMT2B	5	0.014338	0.026758	0.960353	552	1	-5.3904
hsa-mir-3180-4	3	0.01437	0.019632	0.949461	553	1	-2.7068
SAMD10	6	0.01445	0.027317	0.960353	554	2	-4.1499
BPIFB4	6	0.01449	0.027383	0.960353	555	2	-4.3684
C17orf100	6	0.014498	0.027396	0.960353	556	2	-3.0201
GSTT1	6	0.014503	0.0274	0.960353	557	2	-4.4038
AGBL3	6	0.014505	0.027406	0.960353	558	2	-6.0194
PAGE4	6	0.014558	0.027492	0.960353	559	1	-5.2914
CANT1	5	0.014599	0.027214	0.960353	560	2	-3.6008
PTPRN2	6	0.014632	0.027615	0.960353	561	2	-4.1219
MAFK	6	0.014663	0.027675	0.960353	562	2	-3.2709
ONECUT2	6	0.014695	0.02773	0.960353	563	2	-4.681
OR2L2	6	0.014722	0.027773	0.960353	564	1	-5.0271
C14orf39	6	0.014806	0.027912	0.960353	565	2	-1.1398
MROH9	5	0.01484	0.027658	0.960353	566	1	-5.1264
ZDHHC17	5	0.01484	0.027658	0.960353	567	2	-3.0386
SCAMP3	5	0.014847	0.02767	0.960353	568	2	-2.7068
VAX1	6	0.014902	0.028078	0.960353	569	2	-4.8968
IKBKAP	4	0.014923	0.025904	0.960353	570	1	-2.6172
LEPREL4	6	0.014941	0.028139	0.960353	571	1	-4.9293
MT1H	4	0.014959	0.025936	0.960353	572	1	-5.0563
DGKB	5	0.014977	0.027919	0.960353	573	1	-2.5051
ARID4B	6	0.01505	0.028322	0.960353	574	2	-1.7979
hsa-mir-92a-1	4	0.015105	0.026066	0.960353	575	1	-5.3088
NMUR2	5	0.015113	0.028147	0.960353	576	1	-4.0196
GTPBP3	4	0.015142	0.026092	0.960353	577	1	-1.4786
DOT1L	5	0.015159	0.028235	0.960353	578	1	-1.6941
PROB1	6	0.01519	0.02855	0.960353	579	2	-3.2269
UCK1	6	0.015198	0.028559	0.960353	580	2	-4.3698
ZNF441	6	0.015214	0.028592	0.960353	581	1	-3.9499
PARG	4	0.015215	0.026142	0.960353	582	1	-2.473
SERPINA9	6	0.015231	0.028623	0.960353	583	2	-4.7428
DAGLA	6	0.015269	0.028688	0.960353	584	1	-5.0894
SLC26A8	6	0.015295	0.028727	0.960353	585	2	-5.1836
IL3RA_X	6	0.015319	0.028763	0.960353	586	2	-2.7968
GNAT1	5	0.015322	0.028528	0.960353	587	2	-3.09
PPP1R3E	6	0.015324	0.028769	0.960353	588	1	-6.2292
TBC1D9B	4	0.015324	0.026241	0.960353	589	1	-1.4786
TMEM238	5	0.015478	0.028809	0.960353	590	1	-4.0624
TMEM192	5	0.015542	0.028924	0.960353	591	2	-0.43346
C19orf45	6	0.015542	0.029164	0.960353	592	2	-4.7698
PAK4	5	0.015569	0.028968	0.960353	593	1	-5.5205
ANKRD20A2	1	0.015575	0.015461	0.939698	594	1	3.7493
PXDNL	4	0.01558	0.026466	0.960353	595	1	-3.0263
PLAT	6	0.015597	0.029263	0.960353	596	1	-5.6964
hsa-mir-5695	4	0.015616	0.026497	0.960353	597	1	-1.6169
TTLL4	6	0.015652	0.02935	0.960353	598	1	-5.7875
GPIHBP1	6	0.015709	0.029444	0.960353	599	2	-2.1522
PTGS2	5	0.015842	0.02947	0.960353	600	1	-2.7631
YEATS4	5	0.015878	0.02953	0.960353	601	2	-2.9834
CNBD1	6	0.015898	0.029757	0.960353	602	2	-3.6534
KRTDAP	5	0.015908	0.029592	0.960353	603	2	0.63563
PIP4K2C	6	0.015931	0.029812	0.960353	604	2	-5.2824
TTC33	5	0.015938	0.029649	0.960353	605	2	-2.2525
DHRS1	5	0.015979	0.029717	0.960353	606	1	-3.1379
CCDC115	6	0.015979	0.029899	0.960353	607	1	-2.6098
LOC100507003	6	0.016005	0.029939	0.960353	608	2	-3.09
SOX4	6	0.016021	0.029962	0.960353	609	2	0.04736
PCSK1N	5	0.016025	0.029799	0.960353	610	1	-4.0864
BAK1	6	0.016079	0.030057	0.960353	611	2	-1.1781
CTBP2	5	0.016088	0.029912	0.960353	612	2	-2.7068
MYOM1	6	0.016089	0.030074	0.960353	613	1	-5.3657
PRR23A	6	0.016095	0.030081	0.960353	614	2	-2.9908
MRC2	6	0.016143	0.03017	0.960353	615	1	-5.3005
FASLG	6	0.016182	0.030234	0.960353	616	2	-5.672
PRODH	6	0.016198	0.030259	0.960353	617	1	-4.354
INSM1	6	0.016261	0.030356	0.960353	618	2	-4.8629
RMDN2	5	0.016272	0.030243	0.960353	619	2	-2.6172
KCNAB1	6	0.016278	0.03039	0.960353	620	2	-5.3852
CSN3	6	0.016307	0.030441	0.960353	621	1	-2.6098
NR0B1	6	0.016352	0.030518	0.960353	622	2	-3.9003
ADAMTS14	6	0.016362	0.030545	0.960353	623	2	-3.9251
hsa-mir-3181	4	0.016419	0.02721	0.960353	624	1	-3.1101
DYNC1LI1	6	0.016427	0.030664	0.960353	625	2	-3.1101
hsa-mir-4732	4	0.016455	0.027249	0.960353	626	1	-5.2614
ZKSCAN8	6	0.016471	0.030737	0.960353	627	1	-4.4183
ZSCAN20	5	0.016587	0.030809	0.960353	628	2	-3.1828
WISP3	5	0.016622	0.030868	0.960353	629	2	-3.4959
CXorf27	5	0.016662	0.030941	0.960353	630	1	-4.9095
FBXO4	6	0.016744	0.031204	0.960353	631	1	-4.8315
TGM5	5	0.016753	0.031092	0.960353	632	1	-3.9342
RAD51AP2	6	0.016853	0.031385	0.960353	633	1	-3.8405
LRRC59	6	0.01688	0.031428	0.960353	634	2	-2.9009
NPS	5	0.01689	0.031328	0.960353	635	1	-5.2735
HCN4	6	0.016908	0.031471	0.960353	636	1	-4.0912
DIRAS2	6	0.016922	0.031487	0.960353	637	2	-3.4317
SYNPO	6	0.016931	0.031501	0.960353	638	2	-1.6395
NAA15	5	0.016954	0.031452	0.960353	639	2	-1.4786
IFT122	6	0.016956	0.031546	0.960353	640	2	-4.716
SSPN	6	0.017007	0.03165	0.960353	641	2	-3.1694
ASTN2	5	0.017045	0.031619	0.960353	642	2	-0.75877
CTSW	6	0.017066	0.031743	0.960353	643	2	-3.2251
C18orf25	6	0.017072	0.031752	0.960353	644	1	-5.6065
MAMSTR	5	0.017118	0.031736	0.960353	645	1	-4.8436
PCDHGA2	2	0.017157	0.018601	0.949461	646	1	0.95428
hsa-mir-590	3	0.017165	0.022221	0.949461	647	1	-5.1992
CEP350	5	0.017177	0.03184	0.960353	648	2	-2.2525
HIP1R	5	0.017209	0.03189	0.960353	649	1	-4.8041
FAM198A	6	0.017235	0.032043	0.960353	650	1	-5.1103
WHSC1	6	0.017253	0.032073	0.960353	651	2	-5.8051
CTRL	6	0.017279	0.032104	0.960353	652	2	-3.5786
PSMB9	6	0.01729	0.032123	0.960353	653	1	-5.4181
GAGE1	6	0.01733	0.0322	0.960353	654	2	-2.6496
CD40	6	0.017339	0.032217	0.960353	655	2	-5.6528
SYNE2	6	0.017345	0.032228	0.960353	656	1	-3.999
CDR2L	5	0.017391	0.032215	0.960353	657	1	-2.6069
IGSF5	6	0.017399	0.032315	0.960353	658	1	-5.1103
hsa-mir-2113	4	0.017403	0.028075	0.960353	659	1	-4.399
AZIN1	5	0.01743	0.032278	0.960353	660	2	-2.3898
BAP1	5	0.017436	0.032288	0.960353	661	1	-4.0748
LEFTY2	6	0.017454	0.03241	0.960353	662	1	-4.3088
C12orf65	5	0.017482	0.032381	0.960353	663	1	-3.6852
TRAPPC6A	6	0.017508	0.032511	0.960353	664	1	-4.112
ATP11C	6	0.017563	0.03261	0.960353	665	1	-4.3181
TNFRSF21	5	0.017573	0.032542	0.960353	666	1	-4.7841
hsa-mir-4283-2	2	0.017615	0.019045	0.949461	667	1	-1.4786
PFKL	6	0.017617	0.032708	0.960353	668	1	-5.8957
LPIN2	5	0.017656	0.032685	0.960353	669	2	-2.2223
SRRM2	6	0.017672	0.032796	0.960353	670	1	-3.0823
PROP1	6	0.017673	0.0328	0.960353	671	2	-2.8579
C1orf194	3	0.017684	0.02272	0.949461	672	1	-1.4786
SMARCA1	6	0.01769	0.032831	0.960353	673	2	-1.4731
CD276	5	0.017755	0.032865	0.960353	674	1	-4.4418
ST8SIA1	5	0.017777	0.032911	0.960353	675	2	-2.5148
ING3	6	0.017785	0.032988	0.960353	676	2	-4.2718
TXNDC2	6	0.017836	0.033077	0.960353	677	1	-1.9252
ZBTB42	5	0.017852	0.033046	0.960353	678	2	-0.8796
SIN3A	6	0.01789	0.033174	0.960353	679	1	-3.2887
GAL	5	0.017891	0.033125	0.960353	680	1	-1.3321
PARP14	6	0.017932	0.033249	0.960353	681	2	-4.1219
SUV420H2	6	0.017999	0.033368	0.960353	682	1	-3.9685
PLEKHN1	6	0.018028	0.033415	0.960353	683	2	-4.5175
NRIP2	6	0.018054	0.033456	0.960353	684	1	-4.2913
CHST5	6	0.018071	0.033485	0.960353	685	2	-0.61085
PRH1	5	0.018119	0.033525	0.960353	686	2	-3.3389
LCE1B	6	0.018218	0.033712	0.960353	687	1	-3.2887
COA6	4	0.01824	0.028802	0.960353	688	1	-2.0739
CLPTM1	5	0.018255	0.03375	0.960353	689	1	-3.1694
ISL1	6	0.018272	0.033816	0.960353	690	1	-5.0789
hsa-mir-4712	3	0.018286	0.023256	0.949461	691	1	-0.62914
CYP2C19	4	0.018313	0.028864	0.960353	692	1	-3.4959
FSCN3	6	0.018333	0.033917	0.960353	693	2	-4.71
EPHA7	5	0.018335	0.033889	0.960353	694	2	-2.9834
STK17B	6	0.018381	0.033997	0.960353	695	1	-3.6224
ZKSCAN1	6	0.018438	0.034104	0.960353	696	2	-4.3214
CCDC42	6	0.018465	0.034149	0.960353	697	2	-2.0739
ADAM15	6	0.018474	0.03416	0.960353	698	2	-2.86
MARCH8	6	0.018491	0.034191	0.960353	699	2	-4.853
SURF2	6	0.018526	0.034254	0.960353	700	2	-3.3749
ZNF207	5	0.018528	0.034237	0.960353	701	1	-3.4959
CCDC166	5	0.018545	0.034265	0.960353	702	2	-3.3029
SNAI3	6	0.018579	0.034343	0.960353	703	2	-4.0867
KCNK4	6	0.018599	0.034381	0.960353	704	1	-1.6499
SLC6A4	4	0.018641	0.029156	0.960353	705	1	-1.6709
SOWAHD	6	0.018708	0.034563	0.960353	706	1	-4.7634
MYO1B	6	0.018747	0.034628	0.960353	707	2	-5.3443
KCNJ9	5	0.018755	0.034617	0.960353	708	1	-2.0739
SYNC	6	0.018756	0.034639	0.960353	709	2	-0.58118
SLC10A3	6	0.018763	0.034648	0.960353	710	1	-4.4696
XPNPEP3	5	0.0188	0.034691	0.960353	711	1	-2.9908
LPIN3	6	0.018809	0.034734	0.960353	712	2	-5.1848
IP6K3	6	0.018817	0.03475	0.960353	713	1	-3.8982
EZR	6	0.018844	0.034795	0.960353	714	2	-1.6975
FAM60A	6	0.018853	0.03481	0.960353	715	2	0.76475
ULBP2	6	0.018926	0.034938	0.960353	716	1	-5.0515
ORMDL2	5	0.018937	0.034927	0.960353	717	1	-3.3336
ZNF407	6	0.018937	0.034961	0.960353	718	2	-2.8722
IDNK	5	0.018945	0.034948	0.960353	719	2	-2.5148
hsa-mir-2467	3	0.018997	0.023941	0.949461	720	1	-3.648
C3orf20	5	0.019028	0.035093	0.960353	721	1	-3.9968
RTN4RL1	5	0.019033	0.035102	0.960353	722	2	-0.54409
SH2B3	6	0.019035	0.035137	0.960353	723	1	-5.7514
PITPNA	5	0.019073	0.03517	0.960353	724	1	-1.3223
COX6A1	4	0.019078	0.029531	0.960353	725	1	-1.4786
EIF2AK3	6	0.01909	0.035232	0.960353	726	1	-5.5993
IKBIP	5	0.019187	0.035364	0.960353	727	2	-1.836
C20orf111	6	0.019254	0.0355	0.960353	728	2	-3.281
C9orf135	6	0.019299	0.035579	0.960353	729	2	-2.7068
VCAM1	6	0.019308	0.035593	0.960353	730	1	-3.8404
CDK19	6	0.019326	0.03562	0.960353	731	2	-5.5933
LENG9	6	0.019417	0.035786	0.960353	732	1	-4.3227
WSB2	4	0.019478	0.029882	0.960353	733	1	-3.2651
TCP11L2	6	0.019478	0.035894	0.960353	734	2	-0.95743
SPON2	6	0.019496	0.035919	0.960353	735	2	-4.8315
ABCA3	6	0.019514	0.035947	0.960353	736	2	-4.5671
THAP2	6	0.019526	0.035969	0.960353	737	1	-3.4535
GPR176	5	0.019583	0.036046	0.960353	738	2	-2.5148
RSPRY1	6	0.019613	0.036111	0.960353	739	2	-2.6657
EXOSC10	4	0.01966	0.030042	0.960353	740	1	-2.9235
CLEC18A	6	0.019689	0.036248	0.960353	741	2	-1.7301
CYP39A1	6	0.019695	0.036264	0.960353	742	2	-5.9655
TOM1L1	6	0.019743	0.036347	0.960353	743	1	-4.1219
CCDC176	5	0.019765	0.036358	0.960353	744	2	-2.8583
hsa-mir-635	4	0.019769	0.030143	0.960353	745	1	-4.0621
VSTM5	6	0.019798	0.036434	0.960353	746	1	-5.9942
LDHAL6A	6	0.019803	0.036442	0.960353	747	2	-0.64126
RPL34	4	0.019805	0.030178	0.960353	748	1	-2.6172
PRH2	6	0.01983	0.036493	0.960353	749	2	0.72742
CYP46A1	6	0.019852	0.036525	0.960353	750	1	-4.8091
APPL1	4	0.019878	0.030249	0.960353	751	1	-1.4786
NAA30	4	0.019914	0.030276	0.960353	752	1	-1.4786
SCIN	6	0.020012	0.036818	0.960353	753	2	-2.9745
CCDC160	6	0.020016	0.036824	0.960353	754	1	-5.3385
NMRAL1	6	0.020125	0.036996	0.960353	755	1	-4.1262
CEACAM5	6	0.020179	0.037086	0.960353	756	1	-5.4579
MTCH2	5	0.020199	0.03713	0.960353	757	2	-1.5981
SDHB	6	0.020204	0.037128	0.960353	758	2	-1.1106
PRR11	6	0.020222	0.037155	0.960353	759	2	-4.3688
SDK2	6	0.020288	0.037257	0.960353	760	1	-4.5175
IL17F	5	0.020345	0.037397	0.960353	761	1	-3.6603
CBFA2T3	6	0.020397	0.037446	0.960353	762	1	-4.9716
CSTF1	2	0.020448	0.021781	0.949461	763	1	-1.4786
SMPD3	6	0.020479	0.03758	0.960353	764	2	-3.2124
FTCD	6	0.020506	0.03763	0.960353	765	2	-4.2913
GOT1L1	6	0.02056	0.037729	0.960353	766	1	-3.9728
TRIML1	5	0.020572	0.037786	0.960353	767	1	-4.2198
MARCKS	6	0.020598	0.037796	0.960353	768	2	-1.9577
R3HDM1	6	0.020617	0.037832	0.960353	769	2	-5.055
PELI3	5	0.020638	0.037913	0.960353	770	2	-1.836
EPHX1	6	0.020663	0.037915	0.960353	771	2	-3.7615
RIN1	6	0.020669	0.037924	0.960353	772	1	-3.6237
PIDD	6	0.020682	0.037947	0.960353	773	2	-4.912
GGCT	6	0.020723	0.038012	0.960353	774	1	-2.8976
ABCC1	6	0.020746	0.038047	0.960353	775	2	-3.2809
ALDH3A1	6	0.020774	0.038095	0.960353	776	2	-1.5095
PREB	6	0.02082	0.038172	0.960353	777	2	-3.9003
hsa-mir-302f	2	0.02085	0.022173	0.949461	778	1	-1.4786
LMAN2L	6	0.020857	0.03823	0.960353	779	2	-2.0722
hsa-mir-6865	4	0.020896	0.031106	0.960353	780	1	-3.391
EPM2AIP1	6	0.020922	0.038348	0.960353	781	2	-2.9745
hsa-mir-93	2	0.02096	0.022289	0.949461	782	1	-1.4786
ZDHHC6	6	0.020987	0.038455	0.960353	783	2	-2.4313
MAGED4B	2	0.020996	0.022324	0.949461	784	1	1.4473
PPP1R36	6	0.020997	0.038471	0.960353	785	2	-2.0739
DPH5	5	0.021026	0.038298	0.960353	786	1	-3.0752
LPPR3	6	0.021104	0.038677	0.960353	787	1	-4.1262
PXDC1	6	0.021108	0.038684	0.960353	788	2	-3.7752
GADD45B	5	0.021116	0.038373	0.960353	789	1	-4.7634
MRPL47	6	0.021155	0.038763	0.960353	790	2	-2.7529
ZIK1	6	0.021159	0.038771	0.960353	791	1	-3.0386
C9orf66	5	0.021162	0.038414	0.960353	792	1	-3.0386
ZNF627	6	0.021174	0.038791	0.960353	793	2	-3.5341
IFNA17	6	0.021213	0.038867	0.960353	794	1	-4.4835
PSG9	6	0.021322	0.039044	0.960353	795	1	-4.4835
hsa-mir-597	4	0.021332	0.031483	0.960353	796	1	-5.4299
GEMIN8	6	0.021361	0.039112	0.960353	797	2	-3.6321
NFIA	6	0.021376	0.039135	0.960353	798	1	-3.29
PRSS36	5	0.021388	0.038587	0.960353	799	1	-2.2525
SPARCL1	6	0.021454	0.039278	0.960353	800	2	-4.5625
GLOD5	6	0.021539	0.039416	0.960353	801	1	-5.1523
CORT	6	0.021577	0.039478	0.960353	802	2	-3.8982
ARHGAP31	6	0.021594	0.039501	0.960353	803	1	-4.9143
FCRL2	6	0.021605	0.039526	0.960353	804	2	-3.4564
ALDH3A2	6	0.021703	0.039695	0.960353	805	1	-5.6509
OPRK1	6	0.021737	0.039747	0.960353	806	2	-1.836
C2orf53	5	0.021751	0.038901	0.960353	807	1	-2.6172
APOBEC3B	6	0.021756	0.039775	0.960353	808	2	-2.0739
PODN	6	0.021757	0.039776	0.960353	809	1	-3.3488
ZNF80	6	0.021811	0.039864	0.960353	810	1	-2.6624
GPKOW	4	0.02184	0.031926	0.960353	811	1	-1.4786
FLOT1	5	0.021842	0.03898	0.960353	812	1	-4.3661
NPVF	6	0.021917	0.040042	0.960353	813	2	-4.2314
S100A2	6	0.02192	0.040051	0.960353	814	1	-5.5645
MAPRE1	6	0.021945	0.040089	0.960353	815	2	-4.5919
CCDC144A	6	0.021974	0.040141	0.960353	816	1	-4.1517
ATP2A1	6	0.022029	0.040239	0.960353	817	1	-5.9927
GLS	6	0.02203	0.040241	0.960353	818	2	-1.9836
KIAA1161	6	0.022078	0.040318	0.960353	819	2	-2.1527
PPIB	6	0.022083	0.040326	0.960353	820	1	-1.8838
CYP20A1	6	0.022088	0.040335	0.960353	821	2	-5.1235
CEACAM1	6	0.022164	0.040466	0.960353	822	2	-3.6974
YBX2	5	0.022205	0.039278	0.960353	823	1	-4.8315
GPRIN2	6	0.022221	0.040563	0.960353	824	2	-3.8945
AWAT1	6	0.02223	0.040574	0.960353	825	2	-2.1505
BCAM	6	0.022278	0.040654	0.960353	826	2	-2.919
CSPG4	5	0.022341	0.039391	0.960353	827	1	-3.4953
GUCD1	5	0.022386	0.039418	0.960353	828	1	-5.143
N4BP2L1	6	0.022409	0.040888	0.960353	829	1	-4.7935
CSNK1G2	6	0.02246	0.040973	0.960353	830	2	-4.1517
CAST	5	0.022476	0.039495	0.960353	831	1	-3.3419
EPC2	6	0.022517	0.041072	0.960353	832	2	-0.46601
LOC147646	6	0.022584	0.041193	0.960353	833	2	-3.7833
KCNIP3	6	0.022719	0.041415	0.960353	834	2	-4.7855
CLPP	5	0.022794	0.039756	0.960353	835	1	-4.142
NMBR	6	0.022796	0.041542	0.960353	836	2	-0.80246
KRTAP5-5	6	0.022806	0.041559	0.960353	837	2	-5.5121
FGF18	6	0.022912	0.04175	0.960353	838	2	-4.3358
LYRM1	5	0.022975	0.039933	0.960353	839	1	-2.6172
hsa-mir-6841	4	0.023002	0.03295	0.960353	840	1	-5.0834
ZFP64	6	0.023007	0.041915	0.960353	841	1	-5.0071
ZNF280B	6	0.023023	0.041945	0.960353	842	2	-1.074
PLD2	6	0.023023	0.041945	0.960353	843	2	-4.3188
AMY1C	2	0.023114	0.02439	0.949461	844	1	-0.98504
DHRS12	6	0.023115	0.042096	0.960353	845	1	-4.2851
TP53I11	6	0.02317	0.042176	0.960353	846	1	-5.6986
C1orf87	6	0.023193	0.042211	0.960353	847	2	-2.3381
C10orf25	6	0.023224	0.042259	0.960353	848	1	-3.3912
HIST1H3B	6	0.023241	0.042295	0.960353	849	2	-3.2887
GFI1B	6	0.023319	0.042417	0.960353	850	2	-2.7865
VPS26A	5	0.023337	0.040247	0.960353	851	1	-4.71
TPMT	6	0.023368	0.042494	0.960353	852	2	-1.9308
ITGB3BP	5	0.023382	0.040291	0.960353	853	1	-4.7972
TNK2	6	0.023441	0.042629	0.960353	854	1	-4.6108
PEX2	6	0.023496	0.042732	0.960353	855	1	-5.7426
PPP3CB	6	0.023514	0.042756	0.960353	856	2	-2.8722
XKR9	6	0.023534	0.042788	0.960353	857	2	-4.142
CRTAC1	6	0.02355	0.042813	0.960353	858	1	-3.3021
CD63	6	0.023554	0.042819	0.960353	859	2	-4.3032
KPNA2	6	0.023563	0.042839	0.960353	860	2	-4.8315
AMIGO3	6	0.023612	0.042914	0.960353	861	2	-0.77218
CCDC129	6	0.023647	0.042963	0.960353	862	2	-4.6876
TMPRSS7	5	0.023654	0.040505	0.960353	863	1	-2.8262
C5orf58	6	0.023658	0.042986	0.960353	864	1	-3.2887
UGT2B28	3	0.023719	0.028328	0.960353	865	1	-4.9716
CDK11A	4	0.023763	0.033632	0.960353	866	1	-1.4786
APBB1IP	6	0.023767	0.043171	0.960353	867	1	-5.4844
MYH7B	6	0.023821	0.043275	0.960353	868	1	-5.548
TTC32	6	0.023867	0.043351	0.960353	869	2	-2.4316
CREB3L4	6	0.023875	0.043365	0.960353	870	1	-5.7226
RNF181	5	0.02388	0.040683	0.960353	871	1	-2.6172
ANAPC5	3	0.023882	0.028476	0.960353	872	1	-1.4786
PRAMEF10	6	0.023946	0.043492	0.960353	873	2	-5.6653
SLC22A11	6	0.023966	0.043538	0.960353	874	2	-5.1337
KRTAP10-2	6	0.023984	0.04357	0.960353	875	1	-4.7851
CELF6	6	0.024038	0.043676	0.960353	876	1	-4.533
NAA11	6	0.024114	0.043809	0.960353	877	2	-4.0748
CTSA	6	0.024147	0.043864	0.960353	878	1	-4.8077
HOXC9	6	0.024153	0.043881	0.960353	879	2	-3.564
C14orf182	6	0.024201	0.043954	0.960353	880	1	-5.213
UBE2D1	6	0.024255	0.044031	0.960353	881	1	-3.2887
GRWD1	6	0.02431	0.044133	0.960353	882	1	-3.2156
ASCC1	6	0.024431	0.044334	0.960353	883	2	-4.528
PIGX	6	0.024472	0.04441	0.960353	884	1	-3.9968
KCTD3	3	0.024509	0.029057	0.960353	885	1	-3.1828
ESR1	6	0.024521	0.044507	0.960353	886	2	-4.681
OR5D14	6	0.02454	0.044552	0.960353	887	2	-5.2136
TPCN1	6	0.02458	0.044614	0.960353	888	2	-2.7536
TXNL1	6	0.02459	0.044631	0.960353	889	2	-3.5604
ARSI	6	0.02466	0.044751	0.960353	890	2	-3.0263
A2M	6	0.02467	0.044765	0.960353	891	2	-3.6339
KRTAP21-2	6	0.0247	0.044824	0.960353	892	2	-4.5729
KCNA5	6	0.024744	0.044904	0.960353	893	1	-5.3317
EIF1AY	6	0.02479	0.04499	0.960353	894	2	-3.2434
SCNN1D	6	0.024798	0.045002	0.960353	895	1	-4.2913
RRNAD1	6	0.02487	0.045126	0.960353	896	2	-2.8924
EYA2	6	0.02488	0.04514	0.960353	897	2	-5.0651
CYR61	6	0.024906	0.045183	0.960353	898	1	-2.8415
TMEM240	6	0.02495	0.04525	0.960353	899	2	-3.5051
APPBP2	6	0.02496	0.045269	0.960353	900	1	-3.4806
C11orf85	5	0.024966	0.041575	0.960353	901	1	-1.836
AKNA	6	0.02501	0.045344	0.960353	902	2	-3.775
PCMT1	6	0.025015	0.045352	0.960353	903	2	-3.6974
TRIM33	6	0.025061	0.045432	0.960353	904	2	-2.2011
TRIP4	6	0.025069	0.045444	0.960353	905	1	-6.4363
AGO3	6	0.025123	0.045541	0.960353	906	1	-4.7942
COL24A1	6	0.025222	0.045707	0.960353	907	2	-3.9251
MFSD12	6	0.025232	0.045732	0.960353	908	1	-4.7428
hsa-mir-138-1	4	0.025285	0.034949	0.960353	909	1	-5.4018
RAB12	6	0.025383	0.045986	0.960353	910	2	-3.8016
PLA2G4E	6	0.025394	0.046003	0.960353	911	1	-4.7784
GPR126	6	0.025448	0.046102	0.960353	912	1	-4.2116
MATK	6	0.025503	0.046186	0.960353	913	1	-4.4285
hsa-mir-1178	4	0.025539	0.035166	0.960353	914	1	-4.1772
C19orf52	5	0.025554	0.042064	0.960353	915	1	-4.3661
ANKRD34B	6	0.025636	0.046414	0.960353	916	2	-2.125
EPHB4	6	0.025687	0.046512	0.960353	917	2	-2.6098
AFAP1	6	0.025719	0.046564	0.960353	918	1	-4.0548
BAAT	6	0.025728	0.046581	0.960353	919	2	-4.65
UCHL3	6	0.025773	0.046646	0.960353	920	1	-4.6792
LINGO1	6	0.025828	0.046757	0.960353	921	1	-4.6979
NBEAL2	5	0.025916	0.042345	0.960353	922	1	-5.6333
C6orf62	6	0.025931	0.046939	0.960353	923	2	-3.3548
HLA-DQA1	6	0.025936	0.046945	0.960353	924	1	-5.3158
EZH2	4	0.025937	0.035517	0.960353	925	1	-2.3955
ATG9A	5	0.025961	0.04238	0.960353	926	1	-3.1807
DMRTC2	6	0.026095	0.047202	0.960353	927	2	-4.7634
MAZ	6	0.026099	0.047209	0.960353	928	1	-4.6622
RNF26	6	0.026115	0.047234	0.960353	929	2	-2.0962
FURIN	6	0.026125	0.047254	0.960353	930	2	-4.7185
ACTL7A	6	0.026166	0.047315	0.960353	931	2	-3.399
BAX	6	0.026177	0.04733	0.960353	932	2	0.90291
CCIN	6	0.026238	0.047438	0.960353	933	2	-0.97287
FAM209A	6	0.026261	0.047471	0.960353	934	1	-6.8044
TPM2	5	0.026277	0.042644	0.960353	935	1	-1.836
ZFP3	6	0.026289	0.047519	0.960353	936	2	-2.4988
POLDIP2	5	0.026322	0.042676	0.960353	937	1	-3.2286
ZNF182	6	0.026361	0.047637	0.960353	938	2	-1.6989
CXCL9	6	0.026413	0.047728	0.960353	939	2	-1.6137
FAM169B	6	0.026433	0.047753	0.960353	940	2	-3.2124
AP1S2	5	0.026458	0.042794	0.960353	941	1	-3.336
ACAP1	6	0.026478	0.047833	0.960353	942	1	-5.3872
BSN	5	0.026503	0.042846	0.960353	943	1	-3.2971
CCDC102A	6	0.026505	0.047884	0.960353	944	2	-2.3955
ID2	6	0.026567	0.047983	0.960353	945	2	-5.5088
HEPHL1	6	0.026588	0.04802	0.960353	946	2	-3.6979
CASZ1	5	0.026638	0.042963	0.960353	947	1	-4.2876
P2RY14	6	0.02664	0.048112	0.960353	948	1	-4.1505
FBXO28	6	0.026649	0.048125	0.960353	949	2	-4.4733
MAP9	6	0.02666	0.048146	0.960353	950	2	-2.1354
DCLK2	5	0.026684	0.043007	0.960353	951	1	-3.743
AP5Z1	6	0.026694	0.048215	0.960353	952	1	-3.2266
SYNE4	6	0.026722	0.048265	0.960353	953	2	-3.7734
ADAT2	5	0.026729	0.043048	0.960353	954	1	-3.2356
PHKG1	6	0.026742	0.048301	0.960353	955	2	-2.6098
WASF3	6	0.026804	0.048407	0.960769	956	2	-1.671
GBX2	4	0.026805	0.036268	0.960353	957	1	-2.5148
DZIP1	5	0.026819	0.043124	0.960353	958	1	-3.2809
FAM222B	6	0.02682	0.048435	0.960769	959	2	-3.7945
ARMCX3	6	0.026846	0.04848	0.960769	960	2	-5.1031
GCNT4	4	0.026878	0.03633	0.960353	961	1	-3.3389
TARM1	6	0.026887	0.048551	0.960769	962	2	-0.69804
SIGLEC15	6	0.026965	0.048684	0.960769	963	1	-4.222
ATP8B4	4	0.026986	0.036415	0.960353	964	1	-1.4786
TRPM1	5	0.027	0.04329	0.960353	965	1	-5.2352
LRRC28	6	0.027019	0.048781	0.960769	966	1	-3.1097
WWOX	6	0.027073	0.048862	0.961325	967	1	-4.745
hsa-mir-1237	2	0.027178	0.028241	0.960353	968	1	-1.4786
LRRCC1	6	0.027303	0.049264	0.961662	969	2	-2.8477
ZNF350	5	0.027316	0.043552	0.960353	970	1	-3.3124
FGF11	5	0.027361	0.043588	0.960353	971	1	-3.7034
KIAA0430	6	0.027387	0.049419	0.961662	972	2	-3.9251
RND2	6	0.027397	0.04944	0.961662	973	2	-3.5926
OR1S1	6	0.027398	0.049443	0.961662	974	1	-6.4538
ZDHHC11	5	0.027496	0.043703	0.960353	975	1	-3.0386
ZC3H7A	6	0.027522	0.049648	0.961662	976	2	-1.0995
TBPL1	6	0.027596	0.04977	0.961662	977	2	-5.5869
MBD1	6	0.027614	0.0498	0.961662	978	1	-5.3904
TTPA	6	0.027617	0.049805	0.961662	979	2	-4.4421
RPS13	4	0.027673	0.037016	0.960353	980	1	-3.0386
AKR1C4	5	0.027722	0.043899	0.960353	981	1	-4.6108
PRDM6	5	0.027767	0.043928	0.960353	982	1	-4.0279
OR5B17	6	0.027848	0.050207	0.961662	983	2	-3.2251
UNC5C	6	0.027858	0.050218	0.961662	984	2	-0.94889
TTC3	6	0.027879	0.050254	0.961662	985	2	-4.6447
FTH1P18	6	0.027885	0.050264	0.961662	986	1	-3.1805
SPAST	5	0.027902	0.04405	0.960353	987	1	-3.8453
C10orf53	6	0.027964	0.050388	0.961662	988	2	-1.836
CSNK1A1	4	0.028071	0.037357	0.960353	989	1	-2.2525
ABL2	6	0.028128	0.050677	0.961662	990	1	-6.199
PIP4K2A	6	0.028128	0.050677	0.961662	991	1	-4.533
CCDC172	4	0.028179	0.037451	0.960353	992	1	-1.4786
VNN2	6	0.028196	0.050792	0.961662	993	2	-3.2107
ZNF843	6	0.028209	0.050817	0.961662	994	1	-4.397
WNT8B	6	0.028355	0.051082	0.961662	995	2	-6.5212
KIAA0100	6	0.028386	0.051141	0.961662	996	2	-3.1828
FEZ1	6	0.028426	0.051211	0.961662	997	1	-3.0228
BIN3	6	0.02845	0.051251	0.961662	998	2	-3.6224
hsa-mir-320c-1	4	0.028468	0.037698	0.960353	999	1	-3.9117
ARL4D	6	0.028477	0.051295	0.961662	1000	2	-4.0864
AGPAT3	6	0.028588	0.051486	0.961662	1001	2	-3.2457
KRTAP19-5	6	0.028642	0.051581	0.961662	1002	1	-4.1156
TUBGCP5	6	0.028696	0.051682	0.961662	1003	1	-4.7851
RGS14	6	0.02875	0.051771	0.961662	1004	1	-4.9243
hsa-let-7b	4	0.028793	0.03798	0.960353	1005	1	-2.0897
KALRN	5	0.028804	0.044805	0.960353	1006	1	-4.7528
FAM181B	6	0.028812	0.051876	0.961662	1007	2	-0.91445
TUBA4A	6	0.028858	0.051957	0.961662	1008	1	-5.9752
INTS2	6	0.028865	0.051965	0.961662	1009	2	-4.1772
hsa-mir-4499	2	0.028889	0.029897	0.960353	1010	1	-1.4786
SERPINB12	6	0.028912	0.052042	0.961662	1011	2	-0.22452
RILPL1	6	0.028951	0.05211	0.961662	1012	2	-3.7781
OR2T27	6	0.028966	0.052135	0.961662	1013	1	-3.6237
CLEC4A	5	0.028985	0.044955	0.960353	1014	1	-4.182
GRIN2C	6	0.028994	0.052178	0.961662	1015	2	-3.1981
POFUT2	6	0.02902	0.052217	0.961662	1016	1	-3.9555
hsa-mir-4305	4	0.029046	0.038195	0.960353	1017	1	-4.3013
NCMAP	6	0.02909	0.052341	0.961662	1018	2	-4.5081
APIP	4	0.029118	0.038267	0.960353	1019	1	-1.8624
SPTY2D1	5	0.029165	0.045099	0.960353	1020	1	-5.0258
CRTAP	6	0.029176	0.052489	0.961662	1021	2	-4.4907
CDCP1	6	0.029272	0.052641	0.961662	1022	2	-5.5121
SCRN2	6	0.02929	0.052677	0.961662	1023	1	-3.09
PCDHA5	2	0.029307	0.030309	0.960353	1024	1	-0.63195
NLRX1	6	0.029337	0.052758	0.961662	1025	2	-2.932
PYGO2	6	0.029369	0.052806	0.961662	1026	2	-3.3003
FUT10	6	0.029398	0.052861	0.961662	1027	1	-3.5959
U2AF1L4	6	0.029452	0.052951	0.961662	1028	1	-4.9419
DGUOK	6	0.029488	0.053005	0.961662	1029	2	-1.5883
FBXW2	6	0.02952	0.053064	0.961662	1030	2	-2.6514
COL19A1	5	0.029525	0.045388	0.960353	1031	1	-2.7068
ZFR2	6	0.029614	0.053221	0.961662	1032	1	-3.4317
THADA	6	0.029628	0.05324	0.961662	1033	2	-1.5886
C2orf54	6	0.029671	0.05332	0.961662	1034	2	-3.4806
hsa-mir-4738	3	0.029728	0.033871	0.960353	1035	1	-2.2525
IRF1	6	0.029769	0.053465	0.961662	1036	2	-3.7728
POC1A	6	0.029776	0.05348	0.961662	1037	1	-5.5552
NUPL1	5	0.029796	0.045616	0.960353	1038	1	-2.3955
TREML1	5	0.029841	0.045668	0.960353	1039	1	-1.836
SLC6A15	5	0.029931	0.045746	0.960353	1040	1	-4.3391
DNASE1	6	0.029992	0.053855	0.961662	1041	1	-4.9559
MBD5	6	0.030208	0.054131	0.961662	1042	1	-5.136
DGAT1	6	0.030262	0.054171	0.961662	1043	1	-2.4437
PEX16	6	0.03037	0.054257	0.961662	1044	1	-4.5349
C5orf15	6	0.030424	0.054303	0.961662	1045	1	-3.4259
CBLB	6	0.030532	0.054385	0.961662	1046	1	-4.9502
LRRFIP1	5	0.030561	0.046268	0.960353	1047	1	-3.5236
PRMT2	6	0.03064	0.054478	0.961662	1048	1	-5.023
CYP2W1	5	0.030651	0.046346	0.960353	1049	1	-4.7972
MGAT5	6	0.030694	0.054519	0.961662	1050	1	-4.1661
MRE11A	6	0.030748	0.054564	0.961662	1051	1	-4.5947
PCDHB2	5	0.030786	0.04645	0.960353	1052	1	-3.391
PDILT	6	0.030802	0.054597	0.961662	1053	1	-5.5388
BUB1B	5	0.030966	0.046583	0.960353	1054	1	-3.1694
TBC1D22B	5	0.031281	0.046852	0.960353	1055	1	-3.0386
CISD1	6	0.031287	0.054998	0.961662	1056	1	-3.743
PC	6	0.031341	0.055047	0.961662	1057	1	-5.0715
MRPS18C	5	0.031596	0.04712	0.960353	1058	1	-4.3012
TMEM41A	6	0.031611	0.055264	0.961662	1059	1	-4.4533
KIAA0895L	6	0.031773	0.055404	0.961662	1060	1	-4.65
hsa-mir-33b	4	0.031788	0.040618	0.960353	1061	1	-2.6098
SIGLEC10	3	0.031844	0.035846	0.960353	1062	1	-1.4786
METTL21A	5	0.031911	0.047388	0.960353	1063	1	-5.0172
hsa-mir-449a	4	0.031968	0.040759	0.960353	1064	1	-4.6426
FBLN1	6	0.032042	0.05563	0.961662	1065	1	-4.4183
RPL24	2	0.032069	0.032989	0.960353	1066	1	-1.4786
TSPAN11	5	0.032136	0.047581	0.960353	1067	1	-2.2525
CCL3L1	6	0.03215	0.055718	0.961662	1068	1	-2.8063
PAPSS2	5	0.032181	0.047617	0.960353	1069	1	-5.2302
RRAGC	6	0.032204	0.055766	0.961662	1070	1	-3.0263
PREX2	6	0.032258	0.055809	0.961662	1071	1	-3.9003
GET4	5	0.03227	0.047688	0.960353	1072	1	-4.2314
SNRPD1	4	0.0324	0.04115	0.960353	1073	1	-1.836
PLEKHM3	6	0.032419	0.055936	0.961662	1074	1	-5.5032
HABP4	6	0.032473	0.055986	0.961662	1075	1	-3.999
SEPT14	6	0.032527	0.056026	0.961662	1076	1	-4.6876
DEFB113	5	0.03254	0.047923	0.960353	1077	1	-5.1373
IDH3G	6	0.032635	0.056115	0.961662	1078	1	-4.8764
THOC6	5	0.03272	0.048075	0.960353	1079	1	-3.8637
MUSTN1	5	0.032765	0.048114	0.960353	1080	1	-1.5395
MAP3K1	6	0.032796	0.056255	0.961662	1081	1	-5.2001
RAD51D	5	0.03281	0.048157	0.960353	1082	1	-4.3391
TRPV3	6	0.03285	0.056297	0.961662	1083	1	-2.7068
SMIM1	5	0.0329	0.04823	0.960353	1084	1	-3.8065
ENSA	5	0.032945	0.048266	0.960353	1085	1	-5.1608
PTK6	6	0.032958	0.056386	0.961662	1086	1	-3.7034
ZNF630	6	0.033066	0.056466	0.961662	1087	1	-0.53335
RPAP1	4	0.033228	0.041904	0.960353	1088	1	-2.3955
CDCA7L	6	0.033281	0.056634	0.961662	1089	1	-6.3771
PHLDA1	5	0.033304	0.048584	0.960769	1090	1	-1.4786
CLDN8	6	0.033335	0.056684	0.961662	1091	1	-5.3944
SLC2A11	6	0.033442	0.056767	0.961662	1092	1	-3.7572
hsa-mir-4796	4	0.033444	0.042101	0.960353	1093	1	-5.4809
P2RY13	6	0.033496	0.056807	0.961662	1094	1	-4.853
SEPSECS	5	0.033528	0.048765	0.960769	1095	1	-1.3694
ICMT	6	0.03355	0.056854	0.961662	1096	1	-5.989
PFKM	6	0.033604	0.056897	0.961662	1097	1	-3.1101
CA1	5	0.033708	0.048917	0.961494	1098	1	-2.7501
DPYSL2	6	0.033712	0.05698	0.961662	1099	1	-4.4898
CLDN15	6	0.033819	0.057068	0.961662	1100	1	-5.8827
GLT6D1	6	0.033873	0.057111	0.961662	1101	1	-5.5753
STAT5A	5	0.033888	0.049059	0.961662	1102	1	-2.1665
ZNF667	6	0.033927	0.057158	0.961662	1103	1	-3.8268
CXorf36	6	0.033981	0.057198	0.961662	1104	1	-5.1923
FSIP2	3	0.03401	0.037824	0.960353	1105	1	-1.4786
VWA7	5	0.034067	0.049218	0.961662	1106	1	-2.3312
ZIC5	6	0.034088	0.057295	0.961662	1107	1	-4.0578
ACIN1	6	0.034142	0.057338	0.961662	1108	1	-6.4314
RNF11	6	0.034196	0.057374	0.961662	1109	1	-3.7143
TET3	5	0.034247	0.049368	0.961662	1110	1	-4.7855
GFPT1	6	0.03425	0.057419	0.961662	1111	1	-4.1501
GPR56	5	0.034336	0.049443	0.961662	1112	1	-2.5148
FCN1	5	0.034381	0.049478	0.961662	1113	1	-3.0386
CNPPD1	6	0.034411	0.057541	0.961662	1114	1	-2.7529
SLC2A7	6	0.034626	0.057711	0.961662	1115	1	-3.1828
KCTD21	6	0.034734	0.057805	0.961662	1116	1	-4.6468
TOMM34	5	0.03474	0.049772	0.961662	1117	1	-4.5947
CSMD2	5	0.034785	0.049818	0.961662	1118	1	-3.7572
LRRC3B	6	0.034787	0.05785	0.961662	1119	1	-5.5784
EIF4EBP1	3	0.034848	0.038618	0.960353	1120	1	-1.4786
HTR1D	6	0.035002	0.058029	0.961662	1121	1	-5.5006
KCTD10	5	0.035009	0.049994	0.961662	1122	1	-4.6826
FBXL16	6	0.03511	0.058112	0.961662	1123	1	-2.3326
HMGCS1	6	0.035164	0.058153	0.961662	1124	1	-4.8629
TTC9	6	0.035271	0.058252	0.961662	1125	1	-5.0209
PKNOX2	5	0.035278	0.050231	0.961662	1126	1	-3.9076
TUBG1	5	0.035323	0.050274	0.961662	1127	1	-2.5148
CCDC88A	5	0.035592	0.050497	0.961662	1128	1	-2.3955
CHIA	5	0.035704	0.050604	0.961662	1129	1	-4.7428
PIGY	5	0.035704	0.050604	0.961662	1130	1	-1.7871
TEAD1	6	0.035755	0.058624	0.961662	1131	1	-4.8251
TMEM57	6	0.035862	0.058719	0.961662	1132	1	-3.3542
hsa-mir-548aj-2	4	0.035889	0.044288	0.960353	1133	1	-5.1632
FCGR2B	6	0.035916	0.058761	0.961662	1134	1	-4.0131
TMEM14A	6	0.03597	0.058809	0.961662	1135	1	-3.6456
ENOSF1	6	0.036023	0.058847	0.961662	1136	1	-5.1413
hsa-mir-4771-1	4	0.036033	0.044425	0.960353	1137	1	-1.8417
PYDC1	6	0.036131	0.058933	0.961662	1138	1	-5.8597
POMZP3	4	0.036176	0.044542	0.960353	1139	1	-2.6691
PGM5	6	0.036184	0.058974	0.961662	1140	1	-5.136
CHRNA6	5	0.03622	0.051036	0.961662	1141	1	-5.1272
OLR1	6	0.036292	0.059052	0.961662	1142	1	-4.533
C2orf70	6	0.036346	0.059098	0.961662	1143	1	-4.4774
MMP14	4	0.036356	0.044695	0.960353	1144	1	-2.5148
CCDC77	5	0.036444	0.051227	0.961662	1145	1	-2.8583
RBFOX1	6	0.036507	0.059236	0.961662	1146	1	-5.3839
C15orf39	6	0.036721	0.059408	0.961662	1147	1	-3.8227
CTTNBP2	6	0.036882	0.059565	0.961662	1148	1	-5.9465
RHOT1	2	0.036894	0.037644	0.960353	1149	1	-1.4786
hsa-mir-621	3	0.036929	0.040526	0.960353	1150	1	-2.9834
CLUAP1	6	0.036936	0.059607	0.961662	1151	1	-2.2525
ATP5L	5	0.036936	0.051636	0.961662	1152	1	-1.2193
SLC39A4	4	0.037038	0.045324	0.960353	1153	1	-1.4786
FTSJ1	6	0.037097	0.059749	0.961662	1154	1	-2.9401
TAGLN2	5	0.037116	0.051767	0.961662	1155	1	-3.8626
SPATS2L	5	0.03716	0.051811	0.961662	1156	1	-5.3274
hsa-mir-4526	4	0.037182	0.04544	0.960353	1157	1	-4.8989
C15orf62	6	0.037204	0.059835	0.961662	1158	1	-5.5152
SMC5	6	0.037258	0.059884	0.961662	1159	1	-3.3818
HRASLS5	6	0.037312	0.059925	0.961662	1160	1	-4.65
hsa-mir-6867	4	0.037361	0.045603	0.960353	1161	1	-4.0054
LOC81691	6	0.037365	0.059975	0.961662	1162	1	-4.5295
AGAP2	5	0.037384	0.052008	0.961662	1163	1	-3.8945
CCDC136	5	0.037429	0.05205	0.961662	1164	1	-4.6447
USP31	6	0.037526	0.060109	0.961662	1165	1	-5.4181
WDR16	6	0.03758	0.06015	0.961662	1166	1	-4.348
NPAP1	5	0.037697	0.052273	0.961662	1167	1	-1.4786
POU3F3	6	0.037741	0.060281	0.961662	1168	1	-5.1923
PATZ1	5	0.037742	0.052315	0.961662	1169	1	-1.6553
SLC13A4	5	0.037787	0.052348	0.961662	1170	1	-2.0739
ATXN10	4	0.037791	0.045947	0.960353	1171	1	-4.2682
SLC1A3	6	0.037848	0.060369	0.961662	1172	1	-4.7185
GIF	5	0.037876	0.052424	0.961662	1173	1	-2.9834
P2RX1	6	0.037902	0.060414	0.961662	1174	1	-4.4696
LRMP	6	0.037955	0.060457	0.961662	1175	1	-4.6108
FOXD4L3	3	0.038063	0.041587	0.960353	1176	1	-2.7865
NFATC3	5	0.0381	0.052597	0.961662	1177	1	-5.3872
SLITRK3	6	0.038116	0.060595	0.961662	1178	1	-5.1632
hsa-mir-1469	4	0.038186	0.046294	0.960353	1179	1	-3.391
LSMEM1	6	0.038223	0.06068	0.961662	1180	1	-5.8803
QPCTL	5	0.038279	0.05273	0.961662	1181	1	-2.6172
USP27X	6	0.038331	0.060767	0.961662	1182	1	-4.3905
LHFPL1	6	0.038384	0.060817	0.961662	1183	1	-3.8238
hsa-mir-30a	4	0.038437	0.04652	0.960353	1184	1	-4.637
NHP2L1	3	0.03844	0.041934	0.960353	1185	1	-1.4786
ALK	6	0.038545	0.060939	0.961662	1186	1	-5.8854
PPAP2C	5	0.038592	0.052987	0.961662	1187	1	-2.8705
NOX5	5	0.038682	0.053056	0.961662	1188	1	-3.3283
CTNS	6	0.038706	0.061064	0.961662	1189	1	-5.495
ACVR1	6	0.038759	0.061106	0.961662	1190	1	-5.1004
hsa-mir-6505	4	0.038795	0.046835	0.960353	1191	1	-5.2236
DEFB115	6	0.038813	0.061151	0.961662	1192	1	-3.935
DARC	6	0.038866	0.061207	0.961662	1193	1	-5.2302
COX7A2	6	0.038974	0.061291	0.961662	1194	1	-3.2156
DDTL	2	0.039012	0.039713	0.960353	1195	1	-1.1228
OXSR1	6	0.039027	0.061331	0.961662	1196	1	-4.182
CLP1	3	0.039034	0.042493	0.960353	1197	1	-1.4786
RECQL5	6	0.039295	0.06155	0.961662	1198	1	-4.0411
POLD3	4	0.039404	0.047354	0.960353	1199	1	-2.7865
COX6B2	4	0.039548	0.047483	0.960353	1200	1	-3.5503
PHOSPHO2	6	0.039563	0.061774	0.961662	1201	1	-6.0063
KCNJ6	6	0.039616	0.061813	0.961662	1202	1	-4.0178
hsa-mir-4327	4	0.039619	0.047554	0.960353	1203	1	-4.5762
WDR88	5	0.03962	0.053873	0.961662	1204	1	-2.8583
ASPDH	4	0.039655	0.047588	0.960353	1205	1	-3.1828
PFDN5	6	0.039723	0.061906	0.961662	1206	1	-5.0651
SH3D19	6	0.039777	0.061945	0.961662	1207	1	-3.4317
RHBDF1	6	0.039884	0.062024	0.961662	1208	1	-4.4932
DDX50	5	0.039933	0.054158	0.961662	1209	1	-2.6234
ERMARD	6	0.040152	0.062248	0.961662	1210	1	-6.2728
TMEM252	4	0.040192	0.048056	0.960353	1211	1	-3.09
PTCD1	2	0.040233	0.040896	0.960353	1212	1	-1.4786
C1orf43	6	0.040259	0.062338	0.961662	1213	1	-5.0277
CALN1	6	0.040366	0.062433	0.961662	1214	1	-4.4183
ZNF567	5	0.040379	0.054541	0.961662	1215	1	-3.8125
hsa-mir-4440	4	0.040443	0.048264	0.960353	1216	1	-5.1552
FHDC1	5	0.040469	0.054611	0.961662	1217	1	-6.4078
TSNARE1	6	0.040473	0.062525	0.961662	1218	1	-4.67
ZNF850	5	0.040603	0.054717	0.961662	1219	1	-3.0263
UNC5CL	6	0.040633	0.062664	0.961662	1220	1	-3.8127
LIN7C	5	0.040647	0.054753	0.961662	1221	1	-4.0521
SLC25A41	5	0.040781	0.05486	0.961662	1222	1	-5.1632
TFAP2D	6	0.040794	0.062805	0.961662	1223	1	-4.2116
UBE2G1	6	0.040847	0.062845	0.961662	1224	1	-2.6877
ZFPL1	6	0.040901	0.062888	0.961662	1225	1	-3.9968
GOLGA7	5	0.040915	0.054972	0.961662	1226	1	-3.4806
hsa-mir-3926-1	4	0.040944	0.0487	0.960769	1227	1	-5.9886
PSG8	6	0.041008	0.062973	0.961662	1228	1	-5.3957
ATP5J2	4	0.041051	0.048787	0.960769	1229	1	-1.4786
CUL1	5	0.041138	0.055169	0.961662	1230	1	-4.5177
PTPRQ	6	0.041168	0.063097	0.961662	1231	1	-3.881
CAPN9	6	0.041275	0.063184	0.961662	1232	1	-4.5311
SSBP1	6	0.041328	0.063218	0.961662	1233	1	-4.7492
AQP1	6	0.041382	0.063266	0.961662	1234	1	-4.67
TMEM161A	5	0.041406	0.055409	0.961662	1235	1	-1.9047
ADORA1	6	0.041489	0.063357	0.961662	1236	1	-5.3944
DOCK1	2	0.041616	0.042239	0.960353	1237	1	-1.4786
hsa-mir-4727	3	0.041647	0.044933	0.960353	1238	1	-3.09
TMCO4	5	0.041718	0.05567	0.961662	1239	1	-5.0785
SLC19A1	4	0.041802	0.049445	0.961662	1240	1	-2.7865
hsa-mir-188	3	0.041835	0.045097	0.960353	1241	1	-2.5148
HOXD4	6	0.041916	0.063697	0.961662	1242	1	-3.9342
NPY	6	0.042023	0.063787	0.961662	1243	1	-1.1239
MTERFD3	5	0.04212	0.056004	0.961662	1244	1	-4.9982
CRIP3	6	0.04213	0.063875	0.961662	1245	1	-4.3684
SCHIP1	4	0.04216	0.049747	0.961662	1246	1	-4.6345
PPARGC1A	5	0.042209	0.056071	0.961662	1247	1	-3.5811
CD58	6	0.04229	0.064004	0.961662	1248	1	-5.8515
OXA1L	5	0.042298	0.056143	0.961662	1249	1	-2.0739
PKIA	6	0.042344	0.064045	0.961662	1250	1	-3.7752
GSPT2	5	0.042387	0.056217	0.961662	1251	1	-3.6603
FMO2	6	0.042451	0.064134	0.961662	1252	1	-4.9492
DPCR1	5	0.042521	0.056334	0.961662	1253	1	-2.0739
PTK2	5	0.04261	0.056409	0.961662	1254	1	-2.8583
LIMD1	6	0.042611	0.064263	0.961662	1255	1	-4.6048
hsa-mir-181c	3	0.042723	0.045927	0.960353	1256	1	-3.6923
GTF2A1	5	0.042788	0.056568	0.961662	1257	1	-2.5377
ENOPH1	6	0.042824	0.064445	0.961662	1258	1	-6.2145
TSNAXIP1	5	0.042833	0.056608	0.961662	1259	1	-2.2525
hsa-mir-6747	4	0.042874	0.0504	0.961662	1260	1	-2.2473
EPHB2	6	0.042984	0.064581	0.961662	1261	1	-2.4494
ARMC10	5	0.043011	0.056759	0.961662	1262	1	-4.2285
CNN2	6	0.043038	0.064627	0.961662	1263	1	-4.3727
hsa-mir-6087	2	0.043061	0.043622	0.960353	1264	1	-1.4786
ZNF512B	6	0.043091	0.06466	0.961662	1265	1	-4.9716
AMMECR1	5	0.043189	0.056903	0.961662	1266	1	-4.5195
MRPL9	4	0.043196	0.050672	0.961662	1267	1	-2.5148
SMPD4	6	0.043518	0.065012	0.961662	1268	1	-4.2213
GLB1	5	0.043545	0.057214	0.961662	1269	1	-3.881
TTLL3	4	0.043624	0.051063	0.961662	1270	1	-4.9502
MLL4	2	0.043675	0.044219	0.960353	1271	1	-1.4786
AXL	6	0.043678	0.065141	0.961662	1272	1	-1.427
LRRC45	6	0.043732	0.065179	0.961662	1273	1	-5.4723
GRAMD1A	5	0.043768	0.057417	0.961662	1274	1	-5.6293
SP8	6	0.043838	0.06525	0.961662	1275	1	-5.3746
hsa-mir-4662a	4	0.043838	0.051262	0.961662	1276	1	-5.0431
OR2Y1	6	0.043892	0.065293	0.961662	1277	1	-3.1957
TIMELESS	6	0.043998	0.065372	0.961662	1278	1	-4.5156
NOMO1	6	0.044052	0.065419	0.961662	1279	1	-5.5032
SHOC2	6	0.044105	0.065464	0.961662	1280	1	-3.3021
FOCAD	5	0.044124	0.057732	0.961662	1281	1	-1.5962
PAX4	6	0.044212	0.065552	0.961662	1282	1	-2.0715
ISM2	6	0.044265	0.065592	0.961662	1283	1	-5.3904
PLEKHS1	5	0.044302	0.057878	0.961662	1284	1	-3.6603
PKD2	4	0.044302	0.051662	0.961662	1285	1	-3.09
BTBD16	6	0.044318	0.065633	0.961662	1286	1	-5.2841
hsa-mir-1184-1	4	0.044338	0.051692	0.961662	1287	1	-2.8722
SETD2	5	0.04448	0.058037	0.961662	1288	1	-2.0739
ZMYND19	6	0.044585	0.065854	0.961662	1289	1	-3.9597
OR2M4	6	0.044638	0.065899	0.961662	1290	1	-4.6953
FAM20C	5	0.044792	0.058305	0.961662	1291	1	-2.1666
FAM227A	6	0.044798	0.066028	0.961662	1292	1	-5.4508
MSH6	6	0.044905	0.066111	0.961662	1293	1	-1.7878
MFSD3	6	0.045011	0.06619	0.961662	1294	1	-4.0502
SOGA2	5	0.045059	0.058544	0.961662	1295	1	-3.9333
FUT6	5	0.045103	0.058584	0.961662	1296	1	-2.7865
HIPK4	5	0.045192	0.058668	0.961662	1297	1	-5.2614
ASPSCR1	6	0.045225	0.066367	0.961662	1298	1	-5.3073
CDHR1	5	0.045281	0.058746	0.961662	1299	1	-5.3513
BOLA1	5	0.045325	0.058785	0.961662	1300	1	-4.9502
FRMPD4	6	0.045331	0.06644	0.961662	1301	1	-5.0785
FKBP10	5	0.04537	0.058819	0.961662	1302	1	-4.4283
CPA2	6	0.045438	0.066518	0.961662	1303	1	-5.2701
MID1IP1	6	0.045491	0.066555	0.961662	1304	1	-2.6275
C8orf44-SGK3	5	0.045592	0.059016	0.961662	1305	1	0.2266
SRRM5	6	0.045597	0.066636	0.961662	1306	1	-4.9982
GCNT3	6	0.045704	0.066719	0.961662	1307	1	-6.1531
FGG	6	0.04581	0.066804	0.961662	1308	1	-4.3684
ARFGEF2	6	0.045917	0.066881	0.961662	1309	1	-4.7013
ZG16	6	0.04597	0.06692	0.961662	1310	1	-4.4283
LOC554223	6	0.046023	0.06697	0.961662	1311	1	-5.6132
hsa-mir-3935	4	0.04605	0.053173	0.961662	1312	1	-6.1614
LOC100289187	4	0.046157	0.05326	0.961662	1313	1	-2.7865
AZU1	6	0.046183	0.067108	0.961662	1314	1	-3.1694
ZNF566	6	0.04629	0.067192	0.961662	1315	1	-4.4283
MAGEC2	6	0.046556	0.067409	0.961662	1316	1	-5.3331
LOC729059	3	0.04659	0.049524	0.961662	1317	1	-4.5987
ZC3H11A	6	0.046609	0.067457	0.961662	1318	1	-3.5604
EIF2S1	5	0.046614	0.059886	0.961662	1319	1	-2.6691
hsa-mir-4319	4	0.046727	0.05375	0.961662	1320	1	-5.6312
NAPSA	5	0.046747	0.059997	0.961662	1321	1	-3.9597
hsa-mir-493	4	0.046798	0.053815	0.961662	1322	1	-5.6196
C16orf72	6	0.046822	0.067619	0.961662	1323	1	-5.0457
ATG16L1	5	0.046925	0.060166	0.961662	1324	1	-4.65
MMP19	6	0.047035	0.067801	0.961662	1325	1	-3.4899
SLC25A14	6	0.047088	0.067838	0.961662	1326	1	-5.2334
TTC13	6	0.047141	0.067886	0.961662	1327	1	-3.9342
hsa-mir-2114	4	0.047261	0.05422	0.961662	1328	1	-4.8521
NISCH	4	0.047403	0.054345	0.961662	1329	1	-1.4786
CCDC142	6	0.047407	0.068082	0.961662	1330	1	-3.6963
VEGFA	6	0.04746	0.068132	0.961662	1331	1	-4.5434
B3GNT7	6	0.047513	0.068173	0.961662	1332	1	-4.3978
hsa-mir-92a-2	4	0.047617	0.054541	0.961662	1333	1	-1.4786
RAD23A	4	0.047652	0.054575	0.961662	1334	1	-2.9834
WRB	6	0.047673	0.068293	0.961662	1335	1	-5.2765
FEM1C	5	0.047724	0.060854	0.961662	1336	1	-2.7865
HRC	6	0.047779	0.068387	0.961662	1337	1	-4.2613
BCL3	6	0.047885	0.068483	0.961662	1338	1	-6.0274
HS6ST3	6	0.047939	0.06853	0.961662	1339	1	-5.3945
hsa-mir-4492	3	0.047984	0.050838	0.961662	1340	1	-2.0739
TCTN2	6	0.047992	0.068577	0.961662	1341	1	-3.2964
RPL39	5	0.048035	0.061124	0.961662	1342	1	-1.4786
TLDC2	6	0.048045	0.068619	0.961662	1343	1	-4.9243
MLPH	6	0.048098	0.068664	0.961662	1344	1	-5.4775
DDX11	5	0.048168	0.061251	0.961662	1345	1	-3.7341
hsa-mir-222	3	0.048199	0.051061	0.961662	1346	1	-2.1994
NRIP3	5	0.048212	0.061286	0.961662	1347	1	-2.9834
PARP2	5	0.048301	0.061374	0.961662	1348	1	-1.836
CECR5	6	0.04847	0.06897	0.961662	1349	1	-1.0719
PPAP2B	5	0.048523	0.061561	0.961662	1350	1	-3.9175
C2CD4A	6	0.048629	0.069096	0.961662	1351	1	-3.2124
HSPH1	6	0.048842	0.069269	0.961662	1352	1	-2.5272
hsa-mir-1238	4	0.048862	0.055653	0.961662	1353	1	-5.0836
VWA2	6	0.049001	0.069399	0.961662	1354	1	-4.7497
GJB1	6	0.049054	0.069448	0.961662	1355	1	-4.5392
SERTM1	5	0.049099	0.062031	0.961662	1356	1	-4.5444
KIAA1324	6	0.049107	0.069492	0.961662	1357	1	-5.1974
PA2G4	4	0.049182	0.055945	0.961662	1358	1	-2.3955
MYBPC1	6	0.049214	0.069567	0.961662	1359	1	-2.8114
LY6K	6	0.04932	0.069649	0.961662	1360	1	-5.2974
CTBP1	6	0.049373	0.069691	0.961662	1361	1	-5.6653
MAFG	6	0.049532	0.069821	0.961662	1362	1	-5.0431
XAF1	6	0.049585	0.069855	0.961662	1363	1	-4.1262
MYSM1	5	0.049587	0.062441	0.961662	1364	1	-2.0739
hsa-mir-6803	3	0.049618	0.05244	0.961662	1365	1	-2.7865
FRRS1	5	0.049631	0.062487	0.961662	1366	1	-2.9745
SACM1L	6	0.049638	0.0699	0.961662	1367	1	-4.3013
ZNF671	5	0.049675	0.062511	0.961662	1368	1	-5.1565
CCDC7	6	0.049691	0.069942	0.961662	1369	1	-0.84885
SNX5	6	0.049798	0.070032	0.961662	1370	1	-3.1101
PRL	5	0.049808	0.062639	0.961662	1371	1	-5.2614
hsa-mir-3133	3	0.049832	0.052651	0.961662	1372	1	-3.0263
WDR36	5	0.049897	0.062718	0.961662	1373	1	-5.6252
OR2V2	6	0.049904	0.07012	0.961662	1374	1	-4.1692
hsa-mir-30b	4	0.049964	0.056661	0.961662	1375	1	-6.1605
hsa-mir-200c	3	0.049993	0.052804	0.961662	1376	1	-2.4657
LRPAP1	5	0.05003	0.062843	0.961662	1377	1	-5.5121
NDUFS1	6	0.050063	0.070241	0.961662	1378	1	-4.8077
hsa-mir-1268b	3	0.0501	0.05291	0.961662	1379	1	-2.9235
TMEM248	6	0.050116	0.070279	0.961662	1380	1	-4.2945
GTF3C5	5	0.050118	0.062921	0.961662	1381	1	-2.6098
C3orf84	6	0.050169	0.070314	0.961662	1382	1	-3.9119
TUBB4A	6	0.050222	0.070363	0.961662	1383	1	-5.417
EXOSC4	6	0.050275	0.070408	0.961662	1384	1	-4.6979
VCY	3	0.050421	0.05321	0.961662	1385	1	-4.3684
KCTD13	5	0.050605	0.063344	0.961662	1386	1	-2.3955
CSRP3	4	0.050745	0.05739	0.961662	1387	1	-1.4786
ZNF81	6	0.050752	0.070811	0.961662	1388	1	-5.7914
OTUD7B	5	0.050959	0.063658	0.961662	1389	1	-3.5503
AQP7	6	0.050964	0.070975	0.961662	1390	1	-4.4458
AKAP12	6	0.051017	0.071027	0.961662	1391	1	-6.194
FASTKD2	6	0.051071	0.071071	0.961662	1392	1	-3.4453
hsa-mir-4472-1	4	0.0511	0.057716	0.961662	1393	1	-6.3384
LUZP6	5	0.051114	0.063793	0.961662	1394	1	-4.5987
TM7SF3	6	0.051283	0.071253	0.961662	1395	1	-3.8603
PPP1R12A	3	0.05133	0.054065	0.961662	1396	1	-1.4786
SH2D4B	6	0.051336	0.071297	0.961662	1397	1	-3.7499
FUT3	5	0.051357	0.064009	0.961662	1398	1	-3.232
PDHA1	5	0.051534	0.064154	0.961662	1399	1	-2.3955
COLQ	6	0.051653	0.071577	0.961662	1400	1	-4.9032
CUL4A	6	0.051706	0.071617	0.961662	1401	1	-4.6277
DPYSL4	6	0.051759	0.071662	0.961662	1402	1	-4.7492
hsa-mir-8068	4	0.051774	0.058313	0.961662	1403	1	-5.3202
MORF4L2	6	0.051812	0.071711	0.961662	1404	1	-2.8195
TMPRSS11D	4	0.051916	0.05844	0.961662	1405	1	-1.4786
GTF3C1	5	0.051932	0.064494	0.961662	1406	1	-3.2124
CEP164	6	0.052077	0.071929	0.961662	1407	1	-5.2824
ITGB2	6	0.05213	0.071976	0.961662	1408	1	-5.3872
SHISA9	6	0.052183	0.072017	0.961662	1409	1	-5.2661
FADS1	6	0.052236	0.072055	0.961662	1410	1	-2.8477
STX12	5	0.052242	0.064742	0.961662	1411	1	-2.3955
CENPJ	5	0.05233	0.064812	0.961662	1412	1	-1.8555
KIF21A	6	0.052342	0.07213	0.961662	1413	1	-2.3955
PLA2G1B	5	0.052375	0.064854	0.961662	1414	1	-4.8989
AP3S2	6	0.052395	0.072176	0.961662	1415	1	-4.8687
HIST1H4C	6	0.052448	0.072214	0.961662	1416	1	-2.6967
MICU1	4	0.052448	0.058937	0.961662	1417	1	-1.4786
hsa-mir-4761	4	0.05259	0.059055	0.961662	1418	1	-3.648
RP9	6	0.05266	0.072372	0.961662	1419	1	-4.7145
TRAPPC3L	2	0.052733	0.053033	0.961662	1420	1	-0.40526
ABCA13	6	0.052766	0.072457	0.961662	1421	1	-4.3032
MANSC1	6	0.052818	0.072498	0.961662	1422	1	-3.8245
OR2T35	6	0.052871	0.072537	0.961662	1423	1	-4.1127
KRT222	6	0.052977	0.072622	0.961662	1424	1	-5.6903
NOS3	6	0.05303	0.072662	0.961662	1425	1	-4.3074
TMEM241	5	0.053037	0.06543	0.961662	1426	1	-5.0773
hsa-mir-3174	4	0.053051	0.059464	0.961662	1427	1	-5.989
SRP9	5	0.053082	0.065469	0.961662	1428	1	-4.182
C22orf15	6	0.053083	0.072708	0.961662	1429	1	-5.3644
BBS4	6	0.053189	0.0728	0.961662	1430	1	-1.2233
PCDHB13	6	0.053242	0.072836	0.961662	1431	1	-5.8642
EPS8L2	5	0.053258	0.065619	0.961662	1432	1	-4.7698
COMMD2	6	0.053295	0.07288	0.961662	1433	1	-5.3418
JMJD7	5	0.053347	0.065696	0.961662	1434	1	-3.3131
GUK1	4	0.053369	0.059754	0.961662	1435	1	-1.4786
RINT1	5	0.053567	0.065887	0.961662	1436	1	-3.6534
QRSL1	5	0.053612	0.065934	0.961662	1437	1	-3.5906
CKAP5	6	0.053665	0.073164	0.961662	1438	1	-4.9106
CABP7	6	0.053718	0.073207	0.961662	1439	1	-2.8849
hsa-mir-6763	3	0.05376	0.056333	0.961662	1440	1	-0.7691
hsa-mir-4769	1	0.053831	0.053824	0.961662	1441	0	-1.4786
S100A8	5	0.053832	0.066138	0.961662	1442	1	-4.8251
C18orf32	4	0.053901	0.060237	0.961662	1443	1	-1.4786
hsa-mir-4729	4	0.054078	0.060387	0.961662	1444	1	-4.0147
CCL21	4	0.054113	0.060416	0.961662	1445	1	-2.6652
MAD2L1BP	5	0.054186	0.066439	0.961662	1446	1	-2.816
OSBPL6	5	0.054274	0.066512	0.961662	1447	1	-2.8393
TACC2	4	0.05429	0.060572	0.961662	1448	1	-2.2525
RLBP1	5	0.054362	0.066582	0.961662	1449	1	-5.0929
USP49	6	0.054405	0.073766	0.961662	1450	1	-3.935
ABLIM1	6	0.054511	0.073844	0.961662	1451	1	-3.7557
HNRNPCL1	6	0.054564	0.073887	0.961662	1452	1	-3.9597
KISS1R	6	0.054617	0.073931	0.961662	1453	1	-5.2614
PRR21	6	0.054669	0.073969	0.961662	1454	1	-4.8927
SAP25	5	0.054671	0.066853	0.961662	1455	1	-2.7685
SKIL	5	0.054715	0.066887	0.961662	1456	1	-3.8125
TIMM44	6	0.054722	0.074023	0.961662	1457	1	-3.6534
LPCAT3	6	0.054775	0.074065	0.961662	1458	1	-2.0739
C15orf40	6	0.054828	0.074125	0.961662	1459	1	-5.0494
CDKN2A	6	0.054881	0.074162	0.961662	1460	1	-6.452
PIEZO1	5	0.054892	0.067046	0.961662	1461	1	-4.3637
RAB25	3	0.054907	0.057458	0.961662	1462	1	-1.4786
PTCRA	5	0.054936	0.067084	0.961662	1463	1	-4.1797
C20orf27	6	0.054986	0.07425	0.961662	1464	1	-3.8227
SFN	5	0.055024	0.067164	0.961662	1465	1	-4.562
MAP1LC3B	6	0.055092	0.074347	0.961662	1466	1	-4.8844
hsa-mir-7162	3	0.055094	0.057623	0.961662	1467	1	-0.2282
VN1R1	6	0.055145	0.074388	0.961662	1468	1	-4.4283
KCNK7	6	0.055198	0.074434	0.961662	1469	1	-4.2314
PTGFRN	6	0.055356	0.074571	0.961662	1470	1	-4.2285
BLMH	6	0.055409	0.07461	0.961662	1471	1	-2.2437
WBP5	6	0.055462	0.074655	0.961662	1472	1	-2.3955
LGALS16	5	0.055465	0.067538	0.961662	1473	1	-3.3124
hsa-mir-4474	3	0.055467	0.05797	0.961662	1474	1	-2.9834
MBD3L1	6	0.055567	0.074736	0.961662	1475	1	-4.959
POLR2A	5	0.055597	0.067659	0.961662	1476	1	-3.648
ANKRD34A	6	0.05562	0.074776	0.961662	1477	1	-4.3294
EDC3	5	0.055641	0.067696	0.961662	1478	1	-2.6172
hsa-mir-33a	4	0.055706	0.061828	0.961662	1479	1	-3.6321
NRTN	6	0.055779	0.074897	0.961662	1480	1	-3.8826
HMCN1	6	0.055884	0.074974	0.961662	1481	1	-2.6098
PIGT	6	0.055937	0.075022	0.961662	1482	1	-4.7784
OSBPL11	6	0.05599	0.075064	0.961662	1483	1	-3.551
USP50	6	0.056095	0.075146	0.961662	1484	1	-2.2345
SMCR9	5	0.05617	0.06815	0.961662	1485	1	-5.0964
MROH2B	6	0.056254	0.075269	0.961662	1486	1	-5.5409
PCDHAC2	2	0.056287	0.056517	0.961662	1487	1	-2.3667
MFSD6	6	0.056306	0.075316	0.961662	1488	1	-2.8477
TMPRSS11B	5	0.05639	0.068341	0.961662	1489	1	-5.4489
NPDC1	6	0.056465	0.075446	0.961662	1490	1	-4.3262
ADCY10	5	0.056478	0.068423	0.961662	1491	1	-3.5704
MED23	6	0.056517	0.07549	0.961662	1492	1	-4.7125
B4GALNT4	6	0.056623	0.075578	0.961662	1493	1	-4.3694
CPNE8	2	0.056646	0.056873	0.961662	1494	1	-1.4786
WSCD2	6	0.056781	0.075704	0.961662	1495	1	-5.8074
RHOC	6	0.056834	0.075744	0.961662	1496	1	-1.8239
TCEB3C	6	0.056887	0.075788	0.961662	1497	1	-6.2728
ACTR3	6	0.056939	0.075833	0.961662	1498	1	-3.73
CCNC	6	0.057045	0.075921	0.961662	1499	1	-5.4003
TGFBR1	6	0.05715	0.076006	0.961662	1500	1	-2.6462
SYCP2	4	0.057155	0.063138	0.961662	1501	1	-1.4786
TAS2R13	6	0.057203	0.076049	0.961662	1502	1	-4.7394
ZNF804B	5	0.057271	0.069107	0.961662	1503	1	-3.999
KIAA1755	6	0.057308	0.076138	0.961662	1504	1	-5.1906
hsa-mir-630	4	0.057331	0.063292	0.961662	1505	1	-4.3102
TP53TG3	6	0.057414	0.076232	0.961662	1506	1	-4.5625
WNT5A	5	0.057447	0.069254	0.961662	1507	1	-1.4786
ODF3L1	5	0.057491	0.069287	0.961662	1508	1	-2.9235
LRR1	4	0.057614	0.063528	0.961662	1509	1	-2.2525
hsa-mir-501	4	0.05772	0.063623	0.961662	1510	1	-3.4671
CUBN	6	0.05773	0.076495	0.961662	1511	1	-4.4405
SRGAP2B	4	0.05779	0.063686	0.961662	1512	1	-5.4134
HK1	5	0.057799	0.069552	0.961662	1513	1	-5.4508
CACNG8	6	0.057836	0.076592	0.961662	1514	1	-4.0497
PHF20L1	5	0.057887	0.069635	0.961662	1515	1	-3.2809
RNF40	6	0.057888	0.076636	0.961662	1516	1	-3.8125
CBX5	6	0.057994	0.076728	0.961662	1517	1	-3.3054
NR4A1	6	0.058046	0.076781	0.961662	1518	1	-4.6277
MS4A15	6	0.058099	0.076817	0.961662	1519	1	-5.1523
hsa-mir-3125	3	0.058157	0.060527	0.961662	1520	1	-3.2251
MBNL1	5	0.058239	0.069926	0.961662	1521	1	-4.6884
LOC283710	6	0.05831	0.076975	0.961662	1522	1	-3.551
MEOX2	6	0.058468	0.077099	0.961662	1523	1	-3.2093
hsa-mir-6070	3	0.058662	0.060982	0.961662	1524	1	-3.09
ZNF365	6	0.058678	0.077273	0.961662	1525	1	-3.0899
UBE4A	5	0.058679	0.070285	0.961662	1526	1	-2.5148
hsa-mir-4710	4	0.058708	0.064506	0.961662	1527	1	-3.1828
CFB	6	0.058784	0.077371	0.961662	1528	1	-5.3073
MMADHC	5	0.058811	0.070388	0.961662	1529	1	-2.7688
ELFN1	6	0.058942	0.0775	0.961662	1530	1	-4.2285
SOWAHA	6	0.058994	0.077545	0.961662	1531	1	-5.31
HKR1	6	0.059047	0.077585	0.961662	1532	1	-6.048
XKR7	5	0.059118	0.070652	0.961662	1533	1	-4.85
PDE3A	6	0.059152	0.077669	0.961662	1534	1	-5.5978
CNTD2	5	0.059426	0.070927	0.961662	1535	1	-4.5664
XKR3	6	0.059521	0.077972	0.961662	1536	1	-3.2156
AEBP2	6	0.059626	0.078057	0.961662	1537	1	-4.3637
PTAR1	5	0.059646	0.071129	0.961662	1538	1	-4.9982
TMEM200B	6	0.059784	0.078182	0.961662	1539	1	-4.1219
hsa-mir-1292	3	0.059805	0.062037	0.961662	1540	1	-1.3318
GPR27	6	0.059889	0.078275	0.961662	1541	1	-5.6196
TIMMDC1	5	0.059909	0.071366	0.961662	1542	1	-1.4786
CCDC117	6	0.059941	0.078318	0.961662	1543	1	-5.0515
LINGO2	6	0.059994	0.078356	0.961662	1544	1	-3.2809
hsa-mir-548i-4	2	0.059996	0.060114	0.961662	1545	1	-1.4786
PIGM	5	0.060173	0.071595	0.961662	1546	1	-3.2124
ST3GAL5	6	0.060204	0.078529	0.961662	1547	1	-3.7034
PIGC	6	0.060257	0.078568	0.961662	1548	1	-3.6534
PPP1R15A	5	0.060261	0.071663	0.961662	1549	1	-2.3955
HOMER1	6	0.060309	0.078624	0.961662	1550	1	-4.4386
B3GALNT2	5	0.060348	0.071736	0.961662	1551	1	-3.4059
C20orf24	6	0.060362	0.078673	0.961662	1552	1	-2.7865
hsa-mir-568	4	0.060365	0.065949	0.961662	1553	1	-2.3955
hsa-mir-4776-1	4	0.060506	0.066078	0.961662	1554	1	-3.2785
RTN1	5	0.060524	0.071886	0.961662	1555	1	-2.7068
KIR3DL2	4	0.060541	0.066103	0.961662	1556	1	-1.4786
TMEM151B	5	0.060568	0.07192	0.961662	1557	1	-5.2236
PRSS53	6	0.060572	0.078849	0.961662	1558	1	-5.775
hsa-mir-432	4	0.060577	0.066135	0.961662	1559	1	-1.2561
hsa-mir-3688-1	4	0.060647	0.066202	0.961662	1560	1	-3.8533
MOSPD1	6	0.06073	0.078983	0.961662	1561	1	-5.4851
ATP10B	5	0.060875	0.072197	0.961662	1562	1	-4.0083
LRTM2	6	0.060888	0.079124	0.961662	1563	1	-3.7572
GLTSCR1	5	0.060919	0.072243	0.961662	1564	1	-3.9968
hsa-mir-6743	3	0.060948	0.063111	0.961662	1565	1	-3.2651
EVA1A	5	0.060963	0.072285	0.961662	1566	1	-4.29
EPHX2	6	0.061019	0.07923	0.961662	1567	1	-3.5604
TMEM38B	5	0.061051	0.072368	0.961662	1568	1	-3.6075
TAZ	4	0.06107	0.066588	0.961662	1569	1	-1.4786
ZNF345	6	0.061098	0.079289	0.961662	1570	1	-4.3221
SHARPIN	5	0.061138	0.072458	0.961662	1571	1	-2.9908
ZC3H14	6	0.06115	0.079333	0.961662	1572	1	-4.3833
NHS	6	0.061203	0.079371	0.961662	1573	1	-4.7972
SLC25A46	5	0.06127	0.072572	0.961662	1574	1	-4.3013
C5orf60	6	0.061413	0.07954	0.961662	1575	1	-3.3021
DLX1	6	0.061466	0.079587	0.961662	1576	1	-5.5121
hsa-mir-5192	4	0.061527	0.067	0.961662	1577	1	-3.8676
POLR1E	6	0.061623	0.07972	0.961662	1578	1	-4.5434
SLC47A2	6	0.061728	0.079809	0.961662	1579	1	-4.9032
PFKFB2	5	0.061753	0.072988	0.961662	1580	1	-2.0739
hsa-mir-6830	4	0.061844	0.067287	0.961662	1581	1	-5.7986
ADAMTS16	5	0.061928	0.073132	0.961662	1582	1	-5.4444
NACC1	6	0.061938	0.079987	0.961662	1583	1	-4.9419
hsa-mir-548o	4	0.06202	0.067456	0.961662	1584	1	-4.4696
ZKSCAN5	6	0.062096	0.080114	0.961662	1585	1	-5.2885
FAM157A	4	0.062126	0.067562	0.961662	1586	1	-1.4786
G0S2	6	0.062148	0.080153	0.961662	1587	1	-4.4405
CCDC181	6	0.062253	0.08024	0.961662	1588	1	-3.8773
hsa-mir-455	4	0.062266	0.067692	0.961662	1589	1	-4.211
APOC1	6	0.062306	0.080288	0.961662	1590	1	-3.0022
NKX2-4	5	0.062323	0.073455	0.961662	1591	1	-4.0147
SLU7	5	0.06241	0.07354	0.961662	1592	1	-4.9559
ELAC1	6	0.062726	0.080622	0.961662	1593	1	-2.8722
ARHGAP39	6	0.062778	0.080671	0.961662	1594	1	-3.9968
TAS2R31	6	0.06283	0.080711	0.961662	1595	1	-4.4696
KIF6	5	0.062848	0.073903	0.961662	1596	1	-5.4231
MKLN1	6	0.062883	0.08076	0.961662	1597	1	-2.115
GAA	6	0.062935	0.0808	0.961662	1598	1	-6.4388
TRHR	5	0.062936	0.073986	0.961662	1599	1	-4.7478
TMUB2	6	0.062988	0.080842	0.961662	1600	1	-3.7978
PRDX4	6	0.063093	0.08092	0.961662	1601	1	-5.7211
ASB9	5	0.063155	0.07417	0.961662	1602	1	-4.6979
hsa-mir-3916	2	0.063196	0.063268	0.961662	1603	1	-1.4786
SMUG1	6	0.063198	0.081015	0.961662	1604	1	-4.4283
MAPK10	5	0.063286	0.074291	0.961662	1605	1	-4.7497
PIWIL2	6	0.063407	0.081201	0.961662	1606	1	-3.0642
ZNF423	6	0.06346	0.081244	0.961662	1607	1	-2.5826
KRTAP2-1	6	0.063512	0.081284	0.961662	1608	1	-5.7791
CLN5	5	0.063681	0.074613	0.961662	1609	1	-2.9235
AQP8	6	0.063774	0.081509	0.961662	1610	1	-5.9984
ASPHD2	6	0.063827	0.081562	0.961662	1611	1	-3.2124
GPATCH8	6	0.063879	0.081604	0.961662	1612	1	-5.2236
hsa-mir-6771	4	0.063954	0.069211	0.961662	1613	1	-4.533
GDF15	5	0.064074	0.074946	0.961662	1614	1	-2.6518
PRSS3	6	0.064089	0.081782	0.961662	1615	1	-5.9083
KCTD19	6	0.064089	0.081782	0.961662	1616	1	-3.2481
TVP23A	6	0.064194	0.081867	0.961662	1617	1	-5.629
EPHA3	5	0.064337	0.075179	0.961662	1618	1	-4.4932
CXorf61	6	0.064351	0.081988	0.961662	1619	1	-3.09
RBPJ	5	0.064381	0.07521	0.961662	1620	1	-4.2558
CDC34	6	0.064403	0.08203	0.961662	1621	1	-3.7945
C1orf116	6	0.064456	0.082066	0.961662	1622	1	-5.3713
FOXJ3	6	0.064508	0.082123	0.961662	1623	1	-4.1772
SQRDL	5	0.064556	0.075359	0.961662	1624	1	-3.5692
STMN2	6	0.06456	0.082165	0.961662	1625	1	-4.7013
hsa-mir-300	4	0.064586	0.069813	0.961662	1626	1	-3.0381
ATP2B3	5	0.064818	0.075583	0.961662	1627	1	-2.8583
ART4	6	0.064822	0.082371	0.961662	1628	1	-4.637
MSMO1	5	0.064906	0.075659	0.961662	1629	1	-2.3727
PRAMEF16	6	0.064927	0.082467	0.961662	1630	1	-4.6048
CCM2	6	0.064979	0.082512	0.961662	1631	1	-3.3505
TENC1	5	0.064993	0.075733	0.961662	1632	1	-2.9235
hsa-mir-4772	4	0.065007	0.07019	0.961662	1633	1	-5.5767
CALCR	6	0.065084	0.082593	0.961662	1634	1	-4.9716
SGCG	6	0.065136	0.082638	0.961662	1635	1	-4.9293
SCAMP1	5	0.065343	0.076026	0.961662	1636	1	-2.8596
C7orf65	6	0.065346	0.082821	0.961662	1637	1	-3.9003
MFSD7	6	0.065398	0.082864	0.961662	1638	1	-4.0748
ZNF286B	5	0.06543	0.076106	0.961662	1639	1	-4.0528
DISP1	6	0.06545	0.082905	0.961662	1640	1	-3.0263
FBXL8	5	0.065518	0.076189	0.961662	1641	1	-4.5544
CALM2	5	0.065693	0.076334	0.961662	1642	1	-4.8468
hsa-mir-522	2	0.065696	0.065714	0.961662	1643	1	-1.4786
RIMS4	6	0.065817	0.083207	0.961662	1644	1	-5.0697
LPCAT1	6	0.065869	0.083252	0.961662	1645	1	-6.1938
RPS15A	5	0.065911	0.076517	0.961662	1646	1	-1.836
FZD2	6	0.065921	0.083292	0.961662	1647	1	-3.6286
TSPYL2	6	0.066078	0.08343	0.961662	1648	1	-4.241
hsa-mir-921	4	0.066165	0.07124	0.961662	1649	1	-5.8452
TTLL9	3	0.066195	0.067979	0.961662	1650	1	-1.4786
CRYZ	5	0.066217	0.076775	0.961662	1651	1	-2.4115
OR13C2	6	0.066235	0.083562	0.961662	1652	1	-5.7681
INCA1	6	0.066288	0.083611	0.961662	1653	1	-5.2749
BBX	4	0.066305	0.071366	0.961662	1654	1	-1.4786
hsa-mir-6861	4	0.066341	0.071393	0.961662	1655	1	-1.836
KRT82	6	0.066497	0.083785	0.961662	1656	1	-3.1992
RAD54L2	6	0.066549	0.08383	0.961662	1657	1	-3.3021
PGM2	4	0.066621	0.071674	0.961662	1658	1	-1.836
LACTB	6	0.066654	0.083911	0.961662	1659	1	-2.7529
CLK4	6	0.066706	0.083948	0.961662	1660	1	-4.0621
PIK3AP1	6	0.066758	0.083993	0.961662	1661	1	-5.4851
ZNF12	5	0.066785	0.077308	0.961662	1662	1	-4.9982
NMRK2	6	0.06681	0.084035	0.961662	1663	1	-2.3607
hsa-mir-542	4	0.066866	0.071916	0.961662	1664	1	-4.0497
hsa-mir-4435-1	3	0.066909	0.068626	0.961662	1665	1	-1.0741
MEA1	6	0.066915	0.08412	0.961662	1666	1	-4.0944
ZNF764	5	0.066959	0.077468	0.961662	1667	1	-1.503
OR5T1	6	0.066967	0.084157	0.961662	1668	1	-4.9982
OR2S2	5	0.067003	0.077498	0.961662	1669	1	-4.046
hsa-mir-4515	4	0.067007	0.072044	0.961662	1670	1	-3.6534
ZNF652	6	0.067072	0.084241	0.961662	1671	1	-4.5625
PARP1	5	0.06709	0.077564	0.961662	1672	1	-3.0642
AMICA1	6	0.067124	0.08429	0.961662	1673	1	-5.2614
MSL3	6	0.067176	0.084329	0.961662	1674	1	-5.3944
NME7	4	0.067217	0.072237	0.961662	1675	1	-3.09
AKR1C1	6	0.067229	0.084371	0.961662	1676	1	-4.7972
ABCG4	6	0.067333	0.084459	0.961662	1677	1	-5.1906
ARHGAP10	4	0.067392	0.072398	0.961662	1678	1	-2.9908
CCDC134	6	0.067438	0.084549	0.961662	1679	1	-5.4359
MKKS	5	0.06744	0.077859	0.961662	1680	1	-5.2735
LGALS4	6	0.06749	0.08459	0.961662	1681	1	-4.8168
UBR4	6	0.067542	0.084625	0.961662	1682	1	-4.9972
SNN	6	0.067647	0.084712	0.961662	1683	1	-2.8722
RDH11	5	0.067701	0.078081	0.961662	1684	1	-3.0867
GNB5	4	0.067777	0.072747	0.961662	1685	1	-2.0739
TMEM194B	6	0.067803	0.084842	0.961662	1686	1	-3.5341
AKR1B15	6	0.067856	0.08488	0.961662	1687	1	-5.2681
TTC34	6	0.06796	0.084965	0.961662	1688	1	-4.4283
MKL1	5	0.068007	0.078366	0.961662	1689	1	-2.5148
MBD2	6	0.068012	0.085006	0.961662	1690	1	-3.3642
hsa-mir-4308	4	0.068023	0.072963	0.961662	1691	1	-4.4907
TSPAN9	6	0.068064	0.085055	0.961662	1692	1	-4.8987
SCD5	5	0.068094	0.078434	0.961662	1693	1	-4.7942
NMD3	6	0.068117	0.0851	0.961662	1694	1	-3.2809
NACA	6	0.068169	0.08514	0.961662	1695	1	-1.8851
SERPINA7	5	0.068399	0.078709	0.961662	1696	1	-4.5374
WDR11	6	0.068639	0.085537	0.961662	1697	1	-5.0007
ZNF655	6	0.068691	0.085579	0.961662	1698	1	-4.65
ERVFRD-1	5	0.068704	0.078984	0.961662	1699	1	-2.936
AGMAT	6	0.068743	0.08562	0.961662	1700	1	-4.1661
PRRG2	6	0.068795	0.085654	0.961662	1701	1	-5.0783
PACSIN1	6	0.068847	0.0857	0.961662	1702	1	-5.0785
ZNF670	5	0.068879	0.079135	0.961662	1703	1	-5.4775
CASKIN1	6	0.0689	0.085744	0.961662	1704	1	-4.1741
SSTR2	5	0.068922	0.079172	0.961662	1705	1	-3.935
MAS1	6	0.069004	0.085832	0.961662	1706	1	-4.6826
ACOT11	6	0.069108	0.085921	0.961662	1707	1	-4.6065
MCMDC2	5	0.069227	0.079423	0.961662	1708	1	-4.8989
AARS	3	0.06926	0.070834	0.961662	1709	1	-1.4786
CTSL	6	0.069317	0.086101	0.961662	1710	1	-3.9251
DEFA4	6	0.069421	0.086183	0.961662	1711	1	-5.2389
DUSP19	5	0.069445	0.079609	0.961662	1712	1	-3.4371
TUB	6	0.069578	0.086322	0.961662	1713	1	-3.7781
ZNF557	6	0.06963	0.086358	0.961662	1714	1	-5.3904
RPL39L	5	0.069663	0.079792	0.961662	1715	1	-5.723
SARDH	6	0.069682	0.086405	0.961662	1716	1	-4.8468
UTP11L	6	0.069734	0.086444	0.961662	1717	1	-4.1661
EID2	4	0.069772	0.074578	0.961662	1718	1	-2.5148
CRTAM	6	0.069838	0.086538	0.961662	1719	1	-4.7761
SATB2	5	0.069924	0.080031	0.961662	1720	1	-3.9251
LYRM4	6	0.069943	0.086623	0.961662	1721	1	-4.3684
hsa-mir-383	4	0.069947	0.074737	0.961662	1722	1	-3.9582
ADAMTSL4	5	0.070055	0.080144	0.961662	1723	1	-4.6447
SCN1B	5	0.070099	0.080178	0.961662	1724	1	-1.4786
PSKH1	6	0.070099	0.086753	0.961662	1725	1	-5.7585
GALK1	6	0.070203	0.086843	0.961662	1726	1	-5.0919
hsa-mir-147a	3	0.070236	0.071738	0.961662	1727	1	-2.9834
WDR87	6	0.070307	0.086933	0.961662	1728	1	-4.5987
ORC1	5	0.070316	0.080365	0.961662	1729	1	-1.2415
BCOR	6	0.070412	0.08703	0.961662	1730	1	-6.0085
TNFRSF10C	6	0.070464	0.087075	0.961662	1731	1	-5.8283
CAMLG	5	0.070577	0.080588	0.961662	1732	1	-4.7866
CPD	6	0.070672	0.087246	0.961662	1733	1	-5.136
WDR4	5	0.070839	0.080808	0.961662	1734	1	-2.9745
CD99L2	6	0.070933	0.087469	0.961662	1735	1	-5.2594
STAT2	6	0.070985	0.087513	0.961662	1736	1	-4.7972
MS4A6A	6	0.071089	0.087601	0.961662	1737	1	-4.8678
C6orf136	6	0.071193	0.087684	0.961662	1738	1	-6.3118
RALGPS1	5	0.07123	0.081145	0.961662	1739	1	-3.3029
NFKB1	6	0.071245	0.08773	0.961662	1740	1	-2.6334
GATC	6	0.071297	0.087772	0.961662	1741	1	-3.4953
CNTLN	5	0.071361	0.081255	0.961662	1742	1	-3.9684
ZMYM3	6	0.071401	0.087857	0.961662	1743	1	-4.2913
TCFL5	5	0.071448	0.08133	0.961662	1744	1	-3.2156
MGA	6	0.071505	0.087937	0.961662	1745	1	-0.68036
ZNF114	6	0.071557	0.087981	0.961662	1746	1	-3.1101
C1orf111	6	0.07161	0.088026	0.961662	1747	1	-2.4242
SCARF1	6	0.071662	0.088081	0.961662	1748	1	-4.2292
ECD	6	0.071714	0.088121	0.961662	1749	1	-4.4415
CNOT3	5	0.071752	0.081609	0.961662	1750	1	-1.4786
AHCYL1	5	0.071795	0.08165	0.961662	1751	1	-2.6172
RNF222	6	0.071818	0.088212	0.961662	1752	1	-4.9784
hsa-mir-4728	4	0.071834	0.076462	0.961662	1753	1	-3.3258
PMEPA1	5	0.071839	0.08168	0.961662	1754	1	-3.0952
FSD2	5	0.071882	0.08172	0.961662	1755	1	-5.2334
RGP1	6	0.071922	0.088303	0.961662	1756	1	-2.6172
INSL4	6	0.072026	0.088392	0.961662	1757	1	-2.6717
PDZD2	6	0.07213	0.088469	0.961662	1758	1	-4.1127
TAF6	5	0.072187	0.08198	0.961662	1759	1	-4.2764
COX7A1	6	0.072286	0.088602	0.961662	1760	1	-5.4927
GGN	6	0.072338	0.088642	0.961662	1761	1	-6.5802
FIGF	5	0.072404	0.082177	0.961662	1762	1	-1.836
KDM1A	6	0.072442	0.088719	0.961662	1763	1	-5.8995
SNRNP25	3	0.072477	0.073887	0.961662	1764	1	-1.4786
PNISR	5	0.072621	0.082366	0.961662	1765	1	-1.2485
hsa-mir-4770	4	0.072636	0.077198	0.961662	1766	1	-3.4783
NUCB2	5	0.072665	0.082407	0.961662	1767	1	-4.4723
STARD4	5	0.072752	0.082492	0.961662	1768	1	-3.4692
GALNT6	6	0.072754	0.088979	0.961662	1769	1	-3.4806
JAKMIP2	5	0.072925	0.082632	0.961662	1770	1	-3.3124
SPP1	6	0.072962	0.089137	0.961662	1771	1	-5.3298
MCMBP	5	0.073012	0.082704	0.961662	1772	1	-4.2314
SET	6	0.07317	0.089328	0.961662	1773	1	-5.8709
USP13	6	0.073222	0.089373	0.961662	1774	1	-4.7478
PCYT1A	5	0.073229	0.082893	0.961662	1775	1	-3.3021
hsa-mir-6511a-4	3	0.073424	0.074778	0.961662	1776	1	-1.4786
ADAMTS12	6	0.07343	0.089531	0.961662	1777	1	-3.7012
PRY	6	0.073534	0.089618	0.961662	1778	1	-5.3635
hsa-mir-3138	4	0.073578	0.078032	0.961662	1779	1	-3.743
H6PD	6	0.073586	0.089664	0.961662	1780	1	-5.6433
COMTD1	5	0.07362	0.083261	0.961662	1781	1	-4.5828
EXTL2	6	0.073794	0.089834	0.961662	1782	1	-5.8403
PRSS2	5	0.073794	0.083399	0.961662	1783	1	-4.4654
CTGF	6	0.073897	0.089922	0.961662	1784	1	-4.745
NECAB3	6	0.073949	0.089971	0.961662	1785	1	-2.7529
EPB41L3	5	0.074141	0.083693	0.961662	1786	1	-1.836
ANKRD62	6	0.074157	0.090148	0.961662	1787	1	-5.2449
BAZ2A	6	0.074209	0.090192	0.961662	1788	1	-3.4317
OR52M1	6	0.074261	0.090231	0.961662	1789	1	-5.2361
METAP1D	5	0.074358	0.083882	0.961662	1790	1	-3.0642
DNM1L	3	0.07445	0.075781	0.961662	1791	1	-1.4786
TEC	6	0.074469	0.090404	0.961662	1792	1	-4.4458
TNS3	5	0.074531	0.084028	0.961662	1793	1	-3.9076
TCHP	6	0.074573	0.090495	0.961662	1794	1	-5.0811
ATF2	5	0.074575	0.084067	0.961662	1795	1	-3.1971
LYPD6	6	0.074624	0.090541	0.961662	1796	1	-2.6498
ANO8	5	0.074661	0.084145	0.961662	1797	1	-3.5341
FGF12	4	0.074728	0.079072	0.961662	1798	1	-2.2525
SMAD9	6	0.07478	0.090675	0.961662	1799	1	-5.0392
NUDT16L1	5	0.074792	0.084274	0.961662	1800	1	-1.836
PRTN3	5	0.074835	0.084307	0.961662	1801	1	-1.4786
KLK12	6	0.074884	0.090758	0.961662	1802	1	-3.0263
GABRR1	5	0.074965	0.084418	0.961662	1803	1	-3.6237
C5orf20	5	0.075008	0.084461	0.961662	1804	1	-3.2124
hsa-mir-5704	4	0.075215	0.079521	0.961662	1805	1	-2.7937
OR10G7	6	0.075247	0.091066	0.961662	1806	1	-3.8404
ITGA3	5	0.075312	0.084725	0.961662	1807	1	-3.3818
MYO1A	5	0.075355	0.084768	0.961662	1808	1	-3.2058
CBX3	5	0.075442	0.084845	0.961662	1809	1	-4.1455
CARM1	6	0.075507	0.09129	0.961662	1810	1	-5.1923
OR2AG1	5	0.075702	0.085079	0.961662	1811	1	-2.2525
DNAJC5	6	0.075766	0.091523	0.961662	1812	1	-4.5729
HOXA13	6	0.075818	0.091561	0.961662	1813	1	-5.2267
PEBP4	6	0.075973	0.091686	0.961662	1814	1	-5.6996
MKNK2	5	0.076005	0.085347	0.961662	1815	1	-2.9235
hsa-mir-4254	4	0.076016	0.080279	0.961662	1816	1	-3.7945
DKKL1	6	0.076025	0.091733	0.961662	1817	1	-5.3562
ARFGEF1	5	0.076135	0.085469	0.961662	1818	1	-2.7865
TRIM41	6	0.076181	0.091851	0.961662	1819	1	-5.8522
SRCIN1	5	0.076481	0.085777	0.961662	1820	1	-2.9114
NPHP4	6	0.076492	0.092093	0.961662	1821	1	-2.1934
MOG	4	0.076642	0.080812	0.961662	1822	1	-1.4786
MAP1LC3C	5	0.076655	0.085922	0.961662	1823	1	-2.7611
ZNF148	6	0.07701	0.092521	0.961662	1824	1	-3.3852
OR51B2	6	0.077062	0.09256	0.961662	1825	1	-5.7126
CLIC1	6	0.077113	0.092604	0.961662	1826	1	-3.0263
RPP14	5	0.077304	0.086454	0.961662	1827	1	-3.6008
MYLPF	6	0.077321	0.092773	0.961662	1828	1	-5.3317
NDRG2	6	0.077528	0.092953	0.961662	1829	1	-4.0069
EIF5AL1	6	0.077579	0.093002	0.961662	1830	1	-2.6172
XRN2	6	0.077683	0.093084	0.961662	1831	1	-3.3068
TTC12	6	0.077735	0.09313	0.961662	1832	1	-5.2236
CPNE7	5	0.077737	0.086841	0.961662	1833	1	-3.6603
C4orf45	6	0.077942	0.093293	0.961662	1834	1	-3.8227
hsa-mir-154	4	0.077963	0.082038	0.961662	1835	1	-3.4806
hsa-mir-6774	4	0.077997	0.082067	0.961662	1836	1	-1.5579
HOXC5	6	0.078045	0.093375	0.961662	1837	1	-4.2116
PRM2	5	0.078126	0.087177	0.961662	1838	1	-2.9834
KDELR1	6	0.078149	0.093454	0.961662	1839	1	-3.4166
IL6	6	0.078201	0.093504	0.961662	1840	1	-4.5349
LELP1	6	0.078252	0.093542	0.961662	1841	1	-4.219
C5orf30	6	0.078407	0.093661	0.961662	1842	1	-3.6534
AOAH	6	0.078459	0.093714	0.961662	1843	1	-2.9412
DNMT3B	4	0.078553	0.082572	0.961662	1844	1	-1.947
BMP10	5	0.078558	0.087541	0.961662	1845	1	-2.9235
hsa-mir-5681a	4	0.078588	0.082599	0.961662	1846	1	-2.2278
IFT140	6	0.078614	0.093832	0.961662	1847	1	-5.6653
FAM84B	6	0.078666	0.093879	0.961662	1848	1	-3.6765
ZFP92	6	0.078718	0.093917	0.961662	1849	1	-3.6008
MAGI1	6	0.07877	0.093957	0.961662	1850	1	-4.3181
hsa-mir-4687	4	0.078796	0.082806	0.961662	1851	1	-3.5341
KIFAP3	6	0.078821	0.094001	0.961662	1852	1	-3.5188
SPATC1	6	0.079028	0.094169	0.961662	1853	1	-3.7752
PUSL1	6	0.07908	0.09421	0.961662	1854	1	-4.9716
hsa-mir-3670-1	3	0.079123	0.080264	0.961662	1855	1	-2.0739
UPK3A	6	0.079132	0.094256	0.961662	1856	1	-3.4317
TFRC	6	0.079183	0.094301	0.961662	1857	1	-4.1741
C20orf195	6	0.079235	0.094352	0.961662	1858	1	-4.7855
FOXN3	6	0.079287	0.094387	0.961662	1859	1	-5.9432
MAPT	4	0.079351	0.083337	0.961662	1860	1	-2.5148
SFI1	6	0.07939	0.094458	0.961662	1861	1	-4.4672
ZNF425	6	0.079493	0.09455	0.961662	1862	1	-4.305
TAS2R5	6	0.079545	0.094597	0.961662	1863	1	-3.8227
EMP1	5	0.079595	0.088465	0.961662	1864	1	-2.3955
ZNF623	6	0.079648	0.094668	0.961662	1865	1	-5.0559
CIB2	5	0.079681	0.08854	0.961662	1866	1	-2.9745
SLC5A7	6	0.0797	0.094709	0.961662	1867	1	-3.3407
MCL1	5	0.079811	0.088656	0.961662	1868	1	-2.1934
PPP1R16B	6	0.079907	0.094872	0.961662	1869	1	-2.8072
OR5K4	4	0.079941	0.083881	0.961662	1870	1	-3.7069
NOL12	5	0.079962	0.0888	0.961662	1871	1	-4.6876
TRPM7	5	0.080027	0.088853	0.961662	1872	1	-2.6619
GJD2	6	0.080113	0.095041	0.961662	1873	1	-5.9324
SRGAP2D	6	0.080165	0.095093	0.961662	1874	1	-5.3317
PLA2G7	4	0.080218	0.084132	0.961662	1875	1	-3.6248
HIST1H4A	6	0.080268	0.095174	0.961662	1876	1	-2.9784
NLRP4	6	0.080475	0.095336	0.961662	1877	1	-5.2302
FAM47E	6	0.080527	0.095387	0.961662	1878	1	-6.3736
C5orf45	6	0.080578	0.095424	0.961662	1879	1	-4.4183
PSMD14	4	0.0806	0.084482	0.961662	1880	1	-3.09
PYCR2	6	0.08063	0.095469	0.961662	1881	1	-4.2285
SOX2	3	0.080642	0.08175	0.961662	1882	1	-1.4786
CLN8	5	0.080674	0.089436	0.961662	1883	1	-3.8404
TRAF5	5	0.080717	0.089479	0.961662	1884	1	-1.836
CYP26B1	6	0.080733	0.095549	0.961662	1885	1	-5.7221
KIF2B	6	0.080785	0.095594	0.961662	1886	1	-3.395
ARIH1	5	0.08089	0.089644	0.961662	1887	1	-2.0739
MORC3	6	0.08094	0.095726	0.961662	1888	1	-4.4415
C6orf141	6	0.081198	0.095965	0.961662	1889	1	-4.8436
CABP2	6	0.081249	0.096008	0.961662	1890	1	-4.2668
SRP14	6	0.081301	0.096043	0.961662	1891	1	-5.11
C9orf153	6	0.081352	0.09609	0.961662	1892	1	-4.7299
CHADL	6	0.081404	0.09613	0.961662	1893	1	-6.2452
TRMT2A	6	0.081456	0.096178	0.961662	1894	1	-3.1694
NCR3LG1	5	0.081494	0.090198	0.961662	1895	1	-3.1828
TM4SF19	5	0.08158	0.090268	0.961662	1896	1	-4.6426
C16orf13	6	0.08161	0.096301	0.961662	1897	1	-5.324
SPATA13	5	0.081709	0.090396	0.961662	1898	1	-4.4055
SMIM10	6	0.081714	0.096385	0.961662	1899	1	-3.7034
RPL12	3	0.081741	0.082788	0.961662	1900	1	-1.4786
DNMT3L	6	0.081765	0.09643	0.961662	1901	1	-5.4948
CHGB	6	0.081817	0.09648	0.961662	1902	1	-4.8091
RPUSD4	5	0.081881	0.090531	0.961662	1903	1	-3.6534
SERTAD3	6	0.081971	0.096607	0.961662	1904	1	-4.6447
RTDR1	5	0.082054	0.090686	0.961662	1905	1	-4.2613
USP17L12	1	0.082091	0.082134	0.961662	1906	0	-0.65126
NECAP1	6	0.082229	0.096835	0.961662	1907	1	-5.7096
TRIB2	6	0.082281	0.096879	0.961662	1908	1	-4.1517
OR4C45	5	0.082399	0.090993	0.961662	1909	1	-4.6876
ACTL10	6	0.082435	0.097	0.961662	1910	1	-2.6691
CRLS1	3	0.082447	0.083485	0.961662	1911	1	-1.4786
C21orf62	5	0.082528	0.091114	0.961662	1912	1	-4.0597
MMP16	6	0.082642	0.097174	0.961662	1913	1	-1.5525
SULF1	6	0.082693	0.097219	0.961662	1914	1	-2.1042
SYT4	5	0.082743	0.091318	0.961662	1915	1	-2.1934
KDM3A	6	0.082796	0.097311	0.961662	1916	1	-3.9342
RNF149	6	0.082848	0.097353	0.961662	1917	1	-5.5978
KAT6B	5	0.082958	0.091518	0.961662	1918	1	-3.3818
TBCCD1	6	0.083054	0.09754	0.961662	1919	1	-4.3401
SLC41A3	6	0.083105	0.097584	0.961662	1920	1	-6.105
MANSC4	6	0.083157	0.097622	0.961662	1921	1	-3.7254
MTHFD2L	5	0.083174	0.091705	0.961662	1922	1	-5.3274
PIM2	6	0.083208	0.097662	0.961662	1923	1	-3.5188
hsa-mir-6881	3	0.083258	0.084255	0.961662	1924	1	-2.6172
STT3B	5	0.083346	0.091856	0.961662	1925	1	-3.5341
CDC37L1	6	0.083363	0.097781	0.961662	1926	1	-4.9293
TMEM230	4	0.08337	0.087037	0.961662	1927	1	-2.2525
TMEM37	6	0.083414	0.097815	0.961662	1928	1	-4.147
PARP8	4	0.083439	0.087106	0.961662	1929	1	-1.4786
hsa-mir-5707	1	0.083448	0.083446	0.961662	1930	0	-1.0983
KCNRG	5	0.083475	0.091951	0.961662	1931	1	-2.8722
ZNF276	6	0.083569	0.097947	0.961662	1932	1	-4.9032
ALS2CR12	5	0.083604	0.092063	0.961662	1933	1	-4.2668
VAC14	4	0.083646	0.08731	0.961662	1934	1	-3.4671
XAGE1A	6	0.083672	0.098031	0.961662	1935	1	-3.5863
PLCXD1_X	6	0.083723	0.098068	0.961662	1936	1	-5.4821
LRRIQ1	5	0.083733	0.092182	0.961662	1937	1	-2.9834
KRTAP22-1	5	0.083776	0.092215	0.961662	1938	1	-2.2695
OR8H2	6	0.083826	0.098157	0.961662	1939	1	-4.2116
RHBDD2	6	0.083878	0.098216	0.961662	1940	1	-4.9327
GPSM3	6	0.083981	0.098301	0.961662	1941	1	-4.1469
CCL23	6	0.084032	0.098344	0.961662	1942	1	-5.6509
GINS3	4	0.084096	0.08771	0.961662	1943	1	-2.5148
AQP10	6	0.084135	0.098427	0.961662	1944	1	-5.2005
APOBEC3F	6	0.084238	0.098523	0.961662	1945	1	-3.2002
PKP3	6	0.084289	0.098562	0.961662	1946	1	-4.3214
IKZF4	5	0.084378	0.092743	0.961662	1947	1	-4.9143
SRRM4	5	0.084422	0.092778	0.961662	1948	1	-1.836
RNPS1	6	0.084444	0.098701	0.961662	1949	1	-3.1439
METTL13	5	0.084465	0.092817	0.961662	1950	1	-4.2913
RBM15	4	0.08451	0.088094	0.961662	1951	1	-1.8464
SLC38A2	6	0.084547	0.098794	0.961662	1952	1	-5.4821
UBXN4	5	0.084551	0.092894	0.961662	1953	1	-3.3021
STAMBP	6	0.08465	0.098885	0.961662	1954	1	-4.887
hsa-mir-6736	3	0.084668	0.085582	0.961662	1955	1	-1.836
GRM1	6	0.084701	0.09894	0.961662	1956	1	-5.6733
SKOR1	6	0.084804	0.099025	0.961662	1957	1	-2.1934
OR8I2	5	0.084808	0.093109	0.961662	1958	1	-5.1413
COQ10A	6	0.084907	0.099112	0.961662	1959	1	-4.1831
FKBP4	5	0.084937	0.093223	0.961662	1960	1	-6.8356
COL7A1	4	0.084994	0.088533	0.961662	1961	1	-2.5148
FRG2B	2	0.085043	0.084903	0.961662	1962	1	-2.2664
OSGIN2	6	0.085061	0.099256	0.961662	1963	1	-4.775
KLHL38	5	0.085066	0.093338	0.961662	1964	1	-5.2536
SGK223	5	0.08541	0.093654	0.961662	1965	1	-1.8071
PRAMEF5	5	0.085496	0.093723	0.961662	1966	1	-5.5132
CNDP2	6	0.085729	0.099801	0.961662	1967	1	-4.4458
NAA50	4	0.085736	0.089176	0.961662	1968	1	-1.4786
FBXW10	5	0.085797	0.093972	0.961662	1969	1	-3.2112
GLB1L2	6	0.085832	0.099892	0.961662	1970	1	-3.507
GPHB5	5	0.08584	0.094015	0.961662	1971	1	-1.4207
CACNG1	6	0.085884	0.099936	0.961662	1972	1	-4.6013
TMEM14E	5	0.085926	0.094092	0.961662	1973	1	-5.0696
FKBP2	6	0.086089	0.10011	0.961662	1974	1	-4.2116
hsa-mir-4698	3	0.086233	0.087057	0.961662	1975	1	-3.1828
TMEM92	5	0.086269	0.094398	0.961662	1976	1	-1.5414
HIST4H4	6	0.086295	0.10028	0.961662	1977	1	-5.8829
CCDC108	6	0.086346	0.10032	0.961662	1978	1	-4.912
CPN1	6	0.086397	0.10036	0.961662	1979	1	-5.2424
NELL1	6	0.086449	0.1004	0.961662	1980	1	-2.2525
IRS1	6	0.086705	0.10062	0.961662	1981	1	-5.3746
MYH7	5	0.086741	0.094816	0.961662	1982	1	-3.5341
GALNT10	5	0.086784	0.094859	0.961662	1983	1	-3.7663
MAGEA9	6	0.086911	0.10079	0.961662	1984	1	-3.5452
TMCO3	5	0.086999	0.095034	0.961662	1985	1	-4.9332
KHDC1L	6	0.087013	0.10087	0.961662	1986	1	-3.8638
NWD1	6	0.087065	0.10091	0.961662	1987	1	-4.6876
KLHL36	6	0.087116	0.10096	0.961662	1988	1	-4.8181
ZNF709	6	0.087167	0.101	0.961662	1989	1	-4.3239
PCDHGC5	2	0.087231	0.087094	0.961662	1990	1	-0.8622
C19orf48	6	0.08727	0.10109	0.961662	1991	1	-5.9873
SPINK13	5	0.087299	0.095309	0.961662	1992	1	-2.8583
CCR8	5	0.087385	0.095394	0.961662	1993	1	-2.9847
SLC24A6	6	0.087475	0.10126	0.961662	1994	1	-4.7758
H2AFB1	6	0.087527	0.1013	0.961662	1995	1	-5.5083
ZNF543	5	0.087556	0.095549	0.961662	1996	1	-5.1349
MS4A13	5	0.087728	0.095688	0.961662	1997	1	-5.0458
EPM2A	6	0.087732	0.10147	0.961662	1998	1	-5.1974
hsa-mir-324	4	0.087788	0.091025	0.961662	1999	1	-2.6098
[truncated: 18,659 more rows]

## Sheet: Oxaliplatin
id	num	pos|score	pos|p-value	pos|fdr	pos|rank	pos|goodsgrna	pos|lfc (median)
SLC43A2	6	1.0845e-18	2.3948e-07	0.00495	1	6	11.56
FHOD3	6	1.4856e-05	3.3287e-05	0.344059	2	2	-4.4861
FBF1	6	0.00015546	0.00031827	0.730971	3	2	-4.9587
VCX2	4	0.00026107	0.00046147	0.730971	4	1	-5.8262
DGCR8	6	0.00028717	0.00057068	0.730971	5	1	-3.3026
PPAPDC1B	6	0.00033937	0.00066599	0.730971	6	1	-3.9153
WFDC6	4	0.00036548	0.00056589	0.730971	7	1	-3.6558
hsa-mir-6751	4	0.00040028	0.00059654	0.730971	8	1	-5.0548
SLC6A5	6	0.00040805	0.00079435	0.730971	9	2	-5.1332
TMEM169	6	0.00041614	0.00081351	0.730971	10	2	-4.4269
CEP57L1	6	0.00044378	0.00086092	0.730971	11	1	-3.0523
TBC1D3	6	0.00047067	0.0009093	0.730971	12	2	-5.0761
TMEM240	6	0.000494	0.00095384	0.730971	13	2	-6.5584
GBP5	6	0.00049598	0.00095719	0.730971	14	1	-4.5074
hsa-mir-4656	4	0.00057428	0.00076609	0.730971	15	1	-2.5363
OR6S1	6	0.00065256	0.0011129	0.730971	16	1	-6.0035
TSEN54	6	0.00070475	0.0011631	0.730971	17	1	-5.285
PRB3	6	0.00075693	0.0012149	0.730971	18	1	-5.4671
SIGMAR1	6	0.00080912	0.0012685	0.730971	19	1	-3.9524
STMN1	6	0.00091348	0.001382	0.730971	20	1	-3.2966
KRTAP4-12	6	0.00096566	0.0014261	0.730971	21	1	-4.6958
METTL21C	6	0.0011222	0.0015698	0.730971	22	1	-6.2664
OR5M1	4	0.0011309	0.0012987	0.730971	23	1	-2.0154
IMMP1L	6	0.0011743	0.0016119	0.730971	24	1	-5.1768
RPL29	6	0.0012265	0.0016656	0.730971	25	1	-3.499
hsa-mir-4419b	4	0.0012353	0.0013998	0.730971	26	1	-1.465
BEND2	5	0.0012396	0.0015803	0.730971	27	1	-3.6234
BCL7A	6	0.0012787	0.0017163	0.730971	28	1	-5.0781
C11orf73	6	0.0013308	0.0017647	0.730971	29	1	-4.3139
ATL3	6	0.001383	0.0018131	0.730971	30	1	-5.3882
POLR3C	6	0.0014352	0.0018634	0.730971	31	1	-2.3109
RBM22	6	0.0015395	0.0019683	0.730971	32	1	-3.7812
OLIG2	6	0.0015916	0.0020181	0.730971	33	1	-5.0351
CPNE9	6	0.0016438	0.0020741	0.730971	34	1	-5.1715
hsa-mir-8054	4	0.0016526	0.0018093	0.730971	35	1	-4.577
ALYREF	5	0.0016742	0.0020214	0.730971	36	1	-5.3493
VTI1A	6	0.0017481	0.0021733	0.730971	37	1	-5.0079
CADM1	6	0.0018002	0.0022159	0.730971	38	1	-5.4951
hsa-mir-5591	2	0.0018877	0.0019055	0.730971	39	1	2.0406
RSPH4A	6	0.0019045	0.0023251	0.730971	40	1	-4.7602
AEBP2	6	0.0019566	0.0023811	0.730971	41	1	-5.3359
SLC1A5	5	0.0020218	0.002362	0.730971	42	1	-5.2493
NCF1	6	0.0020609	0.0024836	0.730971	43	1	-3.9081
hsa-mir-4451	4	0.0020697	0.0022283	0.730971	44	1	-5.6604
BLCAP	6	0.002113	0.0025277	0.730971	45	1	-6.1752
NCOR1	6	0.0021651	0.0025818	0.730971	46	1	-4.6672
CFL2	6	0.0022173	0.002635	0.730971	47	1	-3.8186
KCNK10	6	0.0022694	0.0026948	0.730971	48	1	-6.1171
CHEK1	5	0.0022825	0.002635	0.730971	49	1	-3.4997
PCNXL2	6	0.0023215	0.0027413	0.730971	50	1	-3.8362
MLLT10	5	0.0023259	0.0026766	0.730971	51	1	-4.9118
ELTD1	5	0.0023694	0.0027169	0.730971	52	1	-3.4682
CKLF	6	0.0023736	0.0027849	0.730971	53	1	-4.4157
HNRNPA0	6	0.0025299	0.0029487	0.730971	54	1	-4.8312
C20orf144	6	0.0025821	0.0029947	0.730971	55	1	-4.6393
EVX1	6	0.0026342	0.0030541	0.730971	56	1	-5.3852
LOC728392	6	0.0026863	0.0031079	0.730971	57	1	-4.8562
AQR	4	0.0026952	0.0028371	0.730971	58	1	-2.705
SLC30A6	5	0.0027602	0.0030881	0.730971	59	1	-2.4031
HAGHL	6	0.0028946	0.0033084	0.730971	60	1	-5.3471
OR4F17	6	0.0029467	0.0033587	0.730971	61	1	-5.311
MYO3B	6	0.0029988	0.0034042	0.730971	62	1	-4.8398
DIEXF	5	0.0030207	0.0033505	0.730971	63	1	-3.9819
CCPG1	6	0.0030509	0.0034602	0.730971	64	1	-5.4714
IZUMO2	6	0.0031551	0.0035608	0.730971	65	1	-5.3385
WT1	6	0.0032072	0.0036073	0.730971	66	1	-3.5999
hsa-mir-7515	3	0.0032471	0.0033266	0.730971	67	1	-2.3646
HPS1	6	0.0032592	0.0036523	0.730971	68	1	-5.3093
HOXD12	5	0.0032811	0.0035948	0.730971	69	1	-4.4819
hsa-mir-508	4	0.0033552	0.0034928	0.730971	70	1	-4.8256
PSMB2	6	0.0033634	0.0037476	0.730971	71	1	-4.265
SKI	6	0.0034155	0.0038032	0.730971	72	1	-4.5568
ASB13	6	0.0034675	0.0038597	0.730971	73	1	-5.1511
DUSP18	6	0.0035196	0.0039071	0.730971	74	1	-6.2693
RRH	5	0.0035415	0.0038554	0.730971	75	1	-3.2855
LYPLA2	6	0.0035717	0.0039555	0.730971	76	1	-5.1651
MRPL40	4	0.0035982	0.003715	0.730971	77	1	-1.5909
OR4C46	6	0.0036758	0.0040551	0.730971	78	1	-5.0111
GADD45B	5	0.0037151	0.0040307	0.730971	79	1	-4.7622
MARCH4	6	0.0037278	0.0041102	0.730971	80	1	-4.8651
ALS2CL	6	0.0037799	0.004159	0.730971	81	1	-5.7049
IFNA17	6	0.003832	0.0042093	0.730971	82	1	-3.868
GALR2	6	0.003884	0.0042663	0.730971	83	1	-5.8072
hsa-mir-148b	4	0.0039107	0.0040086	0.730971	84	1	-6.3693
TSPAN5	4	0.0039454	0.0040426	0.730971	85	1	-1.6981
OR51G2	6	0.0039881	0.0043789	0.730971	86	1	-5.6397
OR5C1	6	0.0040922	0.0044737	0.730971	87	1	-5.3848
MAP3K3	6	0.0041442	0.0045249	0.730971	88	1	-4.0554
IRAK4	6	0.0041963	0.0045771	0.730971	89	1	-5.5754
ARHGEF4	6	0.0043003	0.0046873	0.730971	90	1	-5.53
SPANXN3	6	0.0043524	0.0047347	0.730971	91	1	-4.1614
PCDHB3	5	0.0043657	0.0046907	0.730971	92	1	-4.0965
NMUR2	6	0.0044044	0.0047821	0.730971	93	1	-4.3529
IFI27L2	5	0.004409	0.00474	0.730971	94	1	-5.0143
HOMEZ	6	0.0045084	0.0048822	0.730971	95	1	-4.522
SHC1	6	0.0045605	0.0049277	0.730971	96	1	-4.4845
TRIM43	5	0.0045825	0.0049076	0.730971	97	1	-2.8396
LRPPRC	4	0.0046047	0.0047074	0.730971	98	1	-2.4396
TH	6	0.0046125	0.004978	0.730971	99	1	-5.0802
KPTN	6	0.0046645	0.0050389	0.730971	100	1	-4.6412
FJX1	6	0.0047165	0.0050949	0.730971	101	1	-4.8263
PKD1L1	6	0.0047685	0.0051428	0.730971	102	1	-4.8128
C17orf58	6	0.0048205	0.005196	0.730971	103	1	-4.2199
C19orf54	6	0.0048725	0.0052482	0.730971	104	1	-5.7999
ARFIP1	6	0.0049245	0.0052889	0.730971	105	1	-4.9709
NHLH2	6	0.0049766	0.0053396	0.730971	106	1	-4.9892
ENY2	5	0.005016	0.0053511	0.730971	107	1	-5.3181
CD109	6	0.0050806	0.0054292	0.730971	108	1	-3.9982
GPX5	6	0.0051325	0.0054761	0.730971	109	1	-5.7387
AIMP2	6	0.0051845	0.0055317	0.730971	110	1	-5.1271
NTNG2	5	0.005276	0.0056227	0.730971	111	1	-4.3457
RPS6KA1	6	0.0053405	0.005685	0.730971	112	1	-5.0467
DUSP16	6	0.0054445	0.0057908	0.730971	113	1	-4.9901
GALNS	6	0.0055484	0.0059024	0.730971	114	1	-4.9665
ADAMTSL2	6	0.0056004	0.0059561	0.730971	115	1	-6.3279
MFSD12	6	0.0057044	0.0060576	0.730971	116	1	-4.703
WFDC2	6	0.0057563	0.0061069	0.730971	117	1	-5.4785
AHNAK	5	0.0057959	0.0061496	0.730971	118	1	-4.8526
NPPA	6	0.0058083	0.0061529	0.730971	119	1	-3.7524
IFITM5	6	0.0060681	0.0064092	0.730971	120	1	-5.4241
FBXL8	6	0.0061201	0.0064662	0.730971	121	1	-4.4858
CISD2	6	0.006172	0.0065198	0.730971	122	1	-4.4527
LRRC57	6	0.006224	0.0065754	0.730971	123	1	-3.5687
WDR91	6	0.0062759	0.006617	0.730971	124	1	-5.5482
MUCL1	5	0.0063588	0.0067104	0.730971	125	1	-3.3654
BRINP2	6	0.0063798	0.0067315	0.730971	126	1	-4.9729
GOLGA4	6	0.0064317	0.0067909	0.730971	127	1	-4.9624
SETDB2	5	0.006532	0.0068905	0.730971	128	1	-4.4264
TAB1	6	0.0065356	0.0068943	0.730971	129	1	-4.2567
C6orf57	6	0.0065875	0.0069408	0.730971	130	1	-4.8667
GPBP1L1	6	0.0066395	0.0069853	0.730971	131	1	-4.9246
PRAMEF8	3	0.0066821	0.0067851	0.730971	132	1	-2.3239
PEX3	6	0.0066914	0.0070385	0.730971	133	1	-4.9323
SIL1	6	0.0067433	0.0071008	0.730971	134	1	-4.7664
HSD17B6	6	0.0067952	0.0071458	0.730971	135	1	-5.2726
TIMM9	6	0.0068472	0.007199	0.730971	136	1	-4.6928
RABIF	6	0.0070029	0.0073498	0.730971	137	1	-6.0468
C17orf99	6	0.0070548	0.0074006	0.730971	138	1	-5.8721
TTC31	6	0.0071067	0.0074499	0.730971	139	1	-4.4814
EFHC2	6	0.0071586	0.007505	0.730971	140	1	-4.9606
SNX20	5	0.0071811	0.0074921	0.730971	141	1	-5.9795
hsa-mir-4705	4	0.0072041	0.0072914	0.730971	142	1	-5.0499
ASGR1	6	0.0072106	0.0075539	0.730971	143	1	-4.5316
SIRPB2	6	0.0072625	0.0076042	0.730971	144	1	-4.7641
HOXB6	5	0.0072677	0.0075625	0.730971	145	1	-5.5989
OR5F1	6	0.0073144	0.0076559	0.730971	146	1	-6.2556
PYGO1	6	0.0073663	0.0077119	0.730971	147	1	-3.9792
EID3	6	0.0074182	0.0077636	0.730971	148	1	-6.0996
SUSD5	6	0.00747	0.0078178	0.730971	149	1	-4.0439
FAM72A	6	0.0075219	0.0078738	0.730971	150	1	-4.5382
GCKR	6	0.0075738	0.0079346	0.730971	151	1	-5.3446
EDN2	5	0.007657	0.0079318	0.730971	152	1	-5.1072
ATF5	6	0.0076776	0.0080438	0.730971	153	1	-4.4554
FAM110C	6	0.0077295	0.0080932	0.730971	154	1	-4.3973
C1orf233	6	0.0077814	0.0081497	0.730971	155	1	-5.7315
ANKRD36	5	0.0078299	0.0080975	0.730971	156	1	-1.5909
hsa-mir-346	3	0.0078514	0.0078824	0.730971	157	1	-2.186
IL9R_X	6	0.007937	0.0082986	0.730971	158	1	-5.352
SLC35E2	6	0.0079889	0.008347	0.730971	159	1	-5.3597
ACOX1	6	0.0080407	0.0083949	0.730971	160	1	-5.0356
VPS33A	6	0.0080926	0.0084414	0.730971	161	1	-5.1784
FAM169A	6	0.0081445	0.0084869	0.730971	162	1	-4.4826
CPNE3	4	0.0081732	0.0082359	0.730971	163	1	-2.2303
SLC7A8	6	0.0081963	0.0085338	0.730971	164	1	-4.4928
FAM69A	6	0.0082482	0.0085793	0.730971	165	1	-5.707
SLC15A3	6	0.0083001	0.0086349	0.730971	166	1	-6.2653
LINGO2	6	0.0083519	0.008678	0.730971	167	1	-5.6703
OR4N4	6	0.0084038	0.0087378	0.730971	168	1	-4.0339
APOPT1	6	0.0084556	0.0087915	0.730971	169	1	-4.8437
hsa-mir-378e	4	0.0084845	0.0085352	0.730971	170	1	-5.8082
SMARCAD1	6	0.0085075	0.0088447	0.730971	171	1	-3.8571
hsa-mir-602	4	0.0085191	0.0085712	0.730971	172	1	-5.3896
MIER3	6	0.0085593	0.008894	0.730971	173	1	-5.3205
FOXJ2	6	0.008663	0.0090003	0.730971	174	1	-6.4244
ILF2	5	0.0086945	0.008984	0.730971	175	1	-3.7093
TTC30A	6	0.0087667	0.0090995	0.730971	176	1	-3.6176
PHTF2	6	0.0088185	0.0091497	0.730971	177	1	-5.5906
IL2	6	0.0088704	0.0091967	0.730971	178	1	-4.7798
ACOX3	6	0.0089222	0.0092518	0.730971	179	1	-4.8299
hsa-mir-208a	4	0.0089687	0.0090276	0.730971	180	1	-2.051
CD302	6	0.008974	0.0093068	0.730971	181	1	-5.1123
DEFB124	6	0.0090258	0.0093576	0.730971	182	1	-5.1385
ZNF281	6	0.0090777	0.009418	0.730971	183	1	-4.3513
DMKN	6	0.0091295	0.0094596	0.730971	184	1	-4.1661
CDR2	5	0.0091698	0.0094323	0.730971	185	1	-4.9587
TYSND1	6	0.0092331	0.0095578	0.730971	186	1	-5.6344
MPC2	6	0.0092849	0.0096129	0.730971	187	1	-2.477
KHDC3L	6	0.0093368	0.0096694	0.730971	188	1	-5.9961
hsa-mir-516b-1	3	0.009383	0.0093634	0.730971	189	1	-0.00368
FAM172A	6	0.0094404	0.0097604	0.730971	190	1	-4.6742
FAM129C	6	0.0094922	0.0098212	0.730971	191	1	-5.6946
IRF4	6	0.009544	0.0098696	0.730971	192	1	-5.2629
PITX3	6	0.0095958	0.0099233	0.730971	193	1	-4.9716
ST6GALNAC1	6	0.0096476	0.0099841	0.730971	194	1	-5.4328
SDHC	5	0.009688	0.0099745	0.730971	195	1	-4.0617
ZNF543	6	0.0096994	0.010033	0.730971	196	1	-5.663
IFNA2	6	0.0097512	0.010087	0.730971	197	1	-5.2502
CYP8B1	6	0.009803	0.010145	0.730971	198	1	-5.1571
RAB5C	5	0.0098175	0.010107	0.730971	199	1	-4.3035
CMTM3	6	0.0098548	0.010203	0.730971	200	1	-4.6704
hsa-mir-1307	4	0.009902	0.0099645	0.730971	201	1	-6.6505
MMP28	6	0.0099066	0.01025	0.730971	202	1	-4.557
C15orf38	6	0.0099583	0.010294	0.730971	203	1	-6.1553
C15orf43	6	0.01001	0.010351	0.730971	204	1	-5.5072
SLC17A5	6	0.010062	0.010391	0.730971	205	1	-4.4545
SEP15	6	0.010114	0.010441	0.730971	206	1	-4.764
NPC1	5	0.010163	0.010443	0.730971	207	1	-4.3443
BTK	6	0.010165	0.010488	0.730971	208	1	-5.4731
hsa-mir-642a	4	0.010178	0.010225	0.730971	209	1	-7.3038
IER3	6	0.010217	0.010536	0.730971	210	1	-4.7684
OR5D13	6	0.010269	0.010581	0.730971	211	1	-4.9605
FKBP8	6	0.010321	0.010634	0.730971	212	1	-4.8371
MAD1L1	5	0.010336	0.010606	0.730971	213	1	-4.9609
SMG8	6	0.010373	0.010696	0.730971	214	1	-5.285
GPAT2	6	0.010476	0.010797	0.730971	215	1	-5.3244
PHAX	4	0.010524	0.010592	0.730971	216	1	-0.85227
L3MBTL1	6	0.010528	0.010845	0.730971	217	1	-4.7754
CDCA7L	6	0.01058	0.010894	0.730971	218	1	-5.9206
LRP2	6	0.010631	0.010938	0.730971	219	1	-6.1076
CCND3	6	0.010683	0.010978	0.730971	220	1	-5.7486
OR5T3	6	0.010735	0.011031	0.730971	221	1	-4.9018
KLHL20	6	0.010838	0.011123	0.730971	222	1	-4.7679
TMEM68	5	0.010853	0.011123	0.730971	223	1	-5.5022
PABPC4	6	0.01089	0.011173	0.730971	224	1	-4.1918
hsa-mir-3685	4	0.010904	0.010974	0.730971	225	1	-3.2142
KIAA1211	5	0.01094	0.011208	0.730971	226	1	-3.9389
CHRNA2	6	0.010942	0.011221	0.730971	227	1	-3.4595
GPSM1	5	0.011026	0.011308	0.730971	228	1	-4.1667
GTF2H5	6	0.011045	0.011326	0.730971	229	1	-5.0009
KLKB1	6	0.011097	0.011372	0.730971	230	1	-5.4511
TMEM163	6	0.011149	0.01143	0.730971	231	1	-2.9545
SAMD11	6	0.011201	0.011485	0.730971	232	1	-4.8247
SDCBP2	6	0.011252	0.011542	0.730971	233	1	-5.2202
GNG5	5	0.011285	0.011557	0.730971	234	1	-1.9482
ZNF395	6	0.011304	0.011591	0.730971	235	1	-3.9867
hsa-mir-4315-1	4	0.011318	0.011377	0.730971	236	1	-4.1975
ZNF16	6	0.011356	0.011644	0.730971	237	1	-4.2567
KIAA1024L	6	0.011407	0.011701	0.730971	238	1	-4.226
ATP10B	5	0.011414	0.011674	0.730971	239	1	-4.6979
PDCD5	5	0.011457	0.011716	0.730971	240	1	-5.3642
BCO2	6	0.011459	0.011738	0.730971	241	1	-5.5125
ADAM19	5	0.0115	0.011761	0.730971	242	1	-5.066
BRWD3	6	0.011563	0.011831	0.730971	243	1	-4.625
TPRG1L	6	0.011666	0.011923	0.730971	244	1	-3.5141
C4orf40	6	0.011718	0.011974	0.730971	245	1	-5.6447
EIF4A1	6	0.011821	0.012074	0.730971	246	1	-5.1029
GABRA4	6	0.011873	0.01212	0.730971	247	1	-4.3848
GLDN	6	0.011925	0.012175	0.730971	248	1	-4.0478
LRRC19	6	0.011976	0.012229	0.730971	249	1	-5.3666
ACTR3B	5	0.012017	0.012247	0.730971	250	1	-5.4264
DOCK2	6	0.012028	0.012278	0.730971	251	1	-3.1741
NUP62CL	6	0.01208	0.01233	0.730971	252	1	-4.2867
ESRP1	6	0.012131	0.012379	0.730971	253	1	-5.1849
BVES	5	0.012233	0.012452	0.730971	254	1	-5.3343
PSRC1	6	0.012286	0.012528	0.730971	255	1	-4.0089
KIF5B	6	0.012338	0.01258	0.730971	256	1	-3.6206
hsa-mir-5704	4	0.012422	0.012465	0.730971	257	1	-6.26
SLC12A6	6	0.012441	0.012688	0.730971	258	1	-5.9762
IRG1	5	0.012448	0.01265	0.730971	259	1	-5.2605
NFATC4	5	0.012491	0.012687	0.730971	260	1	-4.5308
CCDC168	6	0.012493	0.012742	0.730971	261	1	-3.4136
PDE6C	6	0.012545	0.012793	0.730971	262	1	-6.1169
TBCD	5	0.012578	0.012758	0.730971	263	1	-4.3409
hsa-mir-3612	4	0.012594	0.012627	0.730971	264	1	-4.1776
KIN	6	0.012596	0.012844	0.730971	265	1	-4.221
NR1I3	6	0.012648	0.012891	0.730971	266	1	-5.3783
C19orf70	6	0.012803	0.013041	0.730971	267	1	-4.2263
NDUFB3	6	0.012855	0.013096	0.730971	268	1	-3.487
CHIA	6	0.012906	0.013149	0.730971	269	1	-3.7619
FAM206A	6	0.012958	0.013202	0.730971	270	1	-3.9678
SYT7	6	0.013061	0.013306	0.730971	271	1	-5.6473
FBXO45	6	0.013165	0.013413	0.730971	272	1	-5.0606
OCIAD1	6	0.013268	0.013509	0.730971	273	1	-5.2574
hsa-mir-551a	3	0.01327	0.013215	0.730971	274	1	-2.5988
hsa-mir-548ae-1	4	0.013318	0.013348	0.730971	275	1	-4.5719
NFATC2	6	0.013371	0.013609	0.730971	276	1	-5.4219
ZNF208	6	0.013475	0.013705	0.730971	277	1	-5.195
ZNF35	5	0.013482	0.013607	0.730971	278	1	-5.5521
DUSP3	6	0.013578	0.013809	0.730971	279	1	-5.0304
FAM221A	6	0.013629	0.013862	0.730971	280	1	-4.6063
FAM193A	6	0.013836	0.014067	0.730971	281	1	-5.1044
PLEKHG5	6	0.013887	0.014118	0.730971	282	1	-5.5479
MSC	6	0.013939	0.014175	0.730971	283	1	-5.9675
FAM83H	6	0.013991	0.014214	0.730971	284	1	-5.2243
PSMA4	5	0.013998	0.014119	0.730971	285	1	-4.1159
PUM2	6	0.014042	0.014264	0.730971	286	1	-5.0474
ATP6V1G3	6	0.014094	0.014309	0.730971	287	1	-5.49
DYNC1I1	4	0.014145	0.014199	0.730971	288	1	-1.1184
RASSF5	6	0.014146	0.014357	0.730971	289	1	-6.1342
RWDD2A	6	0.014197	0.014401	0.730971	290	1	-5.2066
HID1	5	0.014213	0.014332	0.730971	291	1	-3.7639
POLDIP3	6	0.014249	0.014462	0.730971	292	1	-5.1688
LOXL1	6	0.0143	0.014512	0.730971	293	1	-4.9403
CD48	6	0.014352	0.014569	0.730971	294	1	-6.0292
CENPE	5	0.014385	0.014511	0.730971	295	1	-2.8935
UPF3B	6	0.014455	0.014673	0.730971	296	1	-5.8232
DNAH12	6	0.014507	0.014718	0.730971	297	1	-3.8571
SERPINB10	5	0.014515	0.014654	0.730971	298	1	-4.4467
YPEL2	6	0.014558	0.014769	0.730971	299	1	-4.8972
AIF1L	5	0.014601	0.014746	0.730971	300	1	-6.199
AGMO	6	0.01461	0.014812	0.730971	301	1	-5.5193
ECEL1	5	0.014687	0.014836	0.730971	302	1	-5.6146
CCR9	6	0.014713	0.014914	0.730971	303	1	-4.626
hsa-mir-1206	1	0.014756	0.014631	0.730971	304	0	-0.85227
URGCP-MRPS24	1	0.014756	0.014631	0.730971	305	0	-0.85227
DENR	6	0.014765	0.014963	0.730971	306	1	-3.0441
AP4M1	6	0.014868	0.015065	0.730971	307	1	-5.8997
PCDH1	6	0.015022	0.015217	0.730971	308	1	-5.0884
IGDCC3	5	0.015117	0.015283	0.730971	309	1	-3.7742
G3BP2	6	0.015126	0.015321	0.730971	310	1	-4.8464
C1QTNF8	6	0.015177	0.015371	0.730971	311	1	-4.9863
KIAA0226L	6	0.01528	0.015474	0.730971	312	1	-3.7896
SEC16A	6	0.015332	0.015517	0.730971	313	1	-5.3625
hsa-mir-4257	3	0.015339	0.015302	0.730971	314	1	-2.235
HTR3B	6	0.015383	0.015563	0.730971	315	1	-5.5519
SLC6A16	6	0.015435	0.015608	0.730971	316	1	-3.758
ZP1	6	0.015486	0.015663	0.730971	317	1	-4.7641
ANKRD45	6	0.015538	0.015725	0.730971	318	1	-5.1219
PRMT8	5	0.015546	0.015709	0.730971	319	1	-4.0516
NACC1	6	0.01559	0.015779	0.730971	320	1	-5.4063
SMPDL3A	6	0.015693	0.015881	0.730971	321	1	-4.5376
hsa-mir-1913	4	0.015729	0.015823	0.730971	322	1	-4.0584
C19orf82	6	0.015796	0.015983	0.730971	323	1	-5.1591
SYP	5	0.015804	0.01596	0.730971	324	1	-6.2911
THSD1	6	0.015847	0.016027	0.730971	325	1	-6.0644
SERPINB3	6	0.015899	0.01608	0.730971	326	1	-6.718
C1QA	6	0.01595	0.016135	0.730971	327	1	-5.5514
C1orf162	6	0.016002	0.016187	0.730971	328	1	-3.8377
LCT	6	0.016053	0.016235	0.730971	329	1	-3.8169
MAP4K5	6	0.016105	0.016285	0.730971	330	1	-4.1231
hsa-mir-1269a	4	0.016141	0.01624	0.730971	331	1	-4.7975
ADORA1	6	0.016208	0.016383	0.730971	332	1	-6.1465
WFDC8	6	0.016259	0.01643	0.730971	333	1	-6.5283
SLC43A3	6	0.016362	0.016537	0.730971	334	1	-5.2602
hsa-mir-580	4	0.016382	0.016464	0.730971	335	1	-3.5985
ZSCAN22	6	0.016414	0.016588	0.730971	336	1	-5.6246
CRMP1	5	0.016448	0.016626	0.730971	337	1	-3.758
SLC25A17	6	0.016465	0.016647	0.730971	338	1	-5.6186
GRM2	6	0.016517	0.016694	0.730971	339	1	-4.392
LLGL2	4	0.01652	0.016603	0.730971	340	1	-1.3123
SIRT2	6	0.016568	0.016744	0.730971	341	1	-6.2224
MAG	6	0.01662	0.016795	0.730971	342	1	-4.0625
hsa-mir-4498	4	0.016623	0.016716	0.730971	343	1	-5.6518
DIAPH1	6	0.016671	0.016852	0.730971	344	1	-5.8674
KIAA0907	6	0.016723	0.016896	0.730971	345	1	-4.7979
OR4F5	3	0.016785	0.016769	0.730971	346	1	-5.6705
SNRPD2	6	0.016826	0.016997	0.730971	347	1	-4.7846
KIAA1377	6	0.016877	0.017047	0.730971	348	1	-5.043
TMEM167A	6	0.01698	0.017146	0.730971	349	1	-3.5294
C1orf131	5	0.017007	0.017181	0.730971	350	1	-4.2621
DNAH2	5	0.017092	0.017264	0.730971	351	1	-4.6358
TMTC4	6	0.017135	0.01729	0.730971	352	1	-4.557
TBC1D8B	6	0.017186	0.01734	0.730971	353	1	-6.561
MKS1	6	0.017289	0.017435	0.730971	354	1	-4.2541
SPATA6L	6	0.017341	0.017494	0.730971	355	1	-5.7575
INCENP	5	0.017436	0.017583	0.730971	356	1	-3.562
SNTA1	6	0.017443	0.017594	0.730971	357	1	-4.4814
TLDC2	6	0.017546	0.017702	0.730971	358	1	-4.6758
TRHDE	6	0.017649	0.017811	0.730971	359	1	-4.3458
ITIH2	6	0.017701	0.017867	0.730971	360	1	-5.1041
hsa-mir-22	4	0.017722	0.017793	0.730971	361	1	-5.7841
ACTG2	5	0.017736	0.017889	0.730971	362	1	-2.235
hsa-mir-888	3	0.01774	0.017749	0.730971	363	0	-2.3646
THG1L	6	0.017752	0.01792	0.730971	364	1	-5.1581
HPD	6	0.017804	0.017983	0.730971	365	1	-5.2039
FBXL4	6	0.017855	0.018037	0.730971	366	1	-5.2749
SIGLEC5	6	0.017907	0.018095	0.730971	367	1	-4.445
TCF25	5	0.017908	0.018075	0.730971	368	1	-4.9369
TLR6	6	0.017958	0.018147	0.730971	369	1	-4.906
KIDINS220	6	0.018009	0.018202	0.730971	370	1	-5.9292
METTL7A	6	0.018061	0.018249	0.730971	371	1	-4.7275
MASTL	6	0.018164	0.01835	0.730971	372	1	-2.4368
DHX32	6	0.018215	0.018393	0.730971	373	1	-6.0634
CDC42EP1	6	0.018267	0.018453	0.730971	374	1	-5.8707
PI15	6	0.018318	0.018498	0.730971	375	1	-5.1491
PPP1R9A	6	0.018369	0.018544	0.730971	376	1	-5.5072
MAPK8	5	0.018379	0.018528	0.730971	377	1	-3.1698
ATXN10	6	0.018421	0.018596	0.730971	378	1	-4.8247
SF3A1	6	0.018472	0.018655	0.730971	379	1	-5.5934
OTUD7A	5	0.018508	0.018671	0.730971	380	1	-4.9368
PIGV	6	0.018524	0.018709	0.730971	381	1	-4.8269
PEBP4	6	0.018729	0.018902	0.730971	382	1	-5.7696
CALHM3	6	0.018781	0.018954	0.730971	383	1	-4.34
OR52J3	5	0.018808	0.018962	0.730971	384	1	-4.1496
CD86	5	0.018851	0.019008	0.730971	385	1	-4.4667
OR4D1	6	0.018883	0.019054	0.730971	386	1	-5.0685
CSMD3	5	0.018979	0.019138	0.730971	387	1	-3.0415
LEMD2	6	0.018986	0.019167	0.730971	388	1	-5.5542
MKRN3	6	0.019038	0.019225	0.730971	389	1	-5.4122
NTSR1	6	0.019089	0.019276	0.730971	390	1	-5.5754
POLR3GL	6	0.01914	0.019324	0.730971	391	1	-3.8681
HFE	6	0.019192	0.019373	0.730971	392	1	-6.1599
CYP20A1	5	0.019237	0.019392	0.730971	393	1	-5.5871
PRAF2	6	0.019295	0.019479	0.730971	394	1	-4.688
SEC14L4	6	0.019346	0.019532	0.730971	395	1	-6.5873
PRDM5	6	0.019397	0.019581	0.730971	396	1	-6.1403
GLRA1	6	0.019449	0.019632	0.730971	397	1	-4.599
CST1	6	0.0195	0.019677	0.730971	398	1	-5.4616
hsa-mir-567	4	0.019542	0.019602	0.730971	399	1	-3.3585
ACVRL1	6	0.019551	0.019727	0.730971	400	1	-5.169
ESRRA	6	0.019603	0.019776	0.730971	401	1	-5.0308
CASK	6	0.019654	0.019829	0.730971	402	1	-6.0915
LTBP4	5	0.019708	0.019848	0.730971	403	1	-4.9252
MORN1	6	0.019757	0.019935	0.730971	404	1	-4.603
WDR24	6	0.019808	0.019982	0.730971	405	1	-3.9867
DIRAS1	6	0.01986	0.020031	0.730971	406	1	-6.1374
OR4K14	6	0.019962	0.020128	0.730971	407	1	-4.565
LGALS4	5	0.019965	0.020109	0.730971	408	1	-5.0433
HIST1H2BH	6	0.020014	0.02019	0.730971	409	1	-5.6286
MARCH10	6	0.020065	0.02024	0.730971	410	1	-5.7701
SLC2A14	6	0.020116	0.020299	0.730971	411	1	-5.1126
RHBDD2	6	0.020168	0.020349	0.730971	412	1	-5.5842
AGAP4	6	0.020219	0.020392	0.730971	413	1	-4.5002
GPRIN2	6	0.02027	0.02043	0.730971	414	1	-5.3244
DGCR6L	6	0.020322	0.020477	0.730971	415	1	-4.591
TGIF2	6	0.020424	0.02058	0.730971	416	1	-5.8148
CABP5	5	0.020478	0.020616	0.730971	417	1	-5.4971
CWF19L1	6	0.020527	0.020676	0.730971	418	1	-5.1507
DACT2	6	0.020578	0.020733	0.730971	419	1	-4.6464
ATP5C1	6	0.02063	0.020794	0.730971	420	1	-3.7757
CASP2	6	0.020681	0.020848	0.730971	421	1	-5.6637
SLC17A4	6	0.020732	0.020897	0.730971	422	1	-5.3346
MAMDC2	6	0.020784	0.020946	0.730971	423	1	-5.5629
UCMA	6	0.020835	0.020995	0.730971	424	1	-5.0534
C1orf51	6	0.020938	0.021099	0.730971	425	1	-4.4617
PIGN	6	0.020989	0.021154	0.730971	426	1	-3.7208
hsa-mir-3116-1	4	0.021016	0.021061	0.730971	427	1	-4.5038
SFXN2	6	0.02104	0.021213	0.730971	428	1	-4.6758
hsa-mir-3160-1	4	0.021084	0.021129	0.730971	429	1	-6.1991
NAGA	6	0.021091	0.021266	0.730971	430	1	-4.8459
hsa-mir-4771-1	4	0.021119	0.021169	0.730971	431	1	-5.456
RASL12	6	0.021194	0.02136	0.730971	432	1	-5.3093
RXFP3	5	0.021206	0.02133	0.730971	433	1	-5.0916
GLYATL3	6	0.021297	0.021464	0.730971	434	1	-5.5759
ACOT1	6	0.021348	0.021522	0.730971	435	1	-5.4226
FKBP5	6	0.021399	0.021571	0.730971	436	1	-5.1123
HSDL1	6	0.021502	0.021683	0.730971	437	1	-6.2033
CELF3	5	0.021505	0.021614	0.730971	438	1	-3.4962
PIEZO1	6	0.021553	0.021733	0.730971	439	1	-4.9403
KCTD7	5	0.021591	0.021708	0.730971	440	1	-4.0617
ABCA5	6	0.021604	0.021782	0.730971	441	1	-4.1801
HSD17B11	6	0.021656	0.02184	0.730971	442	1	-5.2539
POMK	6	0.021707	0.021885	0.730971	443	1	-6.9805
SLC25A47	6	0.021758	0.021933	0.730971	444	1	-4.4246
hsa-mir-559	4	0.021769	0.021808	0.730971	445	1	-5.1187
TBC1D14	6	0.021809	0.02199	0.730971	446	1	-5.2375
ONECUT3	6	0.021861	0.022039	0.730971	447	1	-4.8269
AGPAT1	6	0.021912	0.022089	0.730971	448	1	-6.2506
ANTXR1	6	0.021963	0.022141	0.730971	449	1	-4.9488
ZNF143	5	0.022061	0.022172	0.730971	450	1	-4.6428
KRTAP5-8	6	0.022066	0.022245	0.730971	451	1	-5.4076
LCN1	6	0.022117	0.022293	0.730971	452	1	-4.7165
CDK14	6	0.022219	0.022397	0.730971	453	1	-5.1044
MYO1G	6	0.022271	0.022447	0.730971	454	1	-5.3138
CAPN1	5	0.022317	0.02242	0.730971	455	1	-4.1122
GTSF1L	6	0.022322	0.022496	0.730971	456	1	-4.8825
CPA3	6	0.022373	0.02255	0.730971	457	1	-4.3416
RGS7	6	0.022424	0.022599	0.730971	458	1	-4.6873
KHDRBS3	5	0.022446	0.022533	0.730971	459	1	-3.4439
ANKFN1	6	0.022476	0.022642	0.730971	460	1	-4.2412
FCN3	6	0.022629	0.02279	0.730971	461	1	-4.4048
SLC39A5	6	0.022681	0.02284	0.730971	462	1	-4.9448
HIST1H2BO	4	0.022762	0.022816	0.730971	463	1	-2.186
SLC6A15	6	0.022783	0.022942	0.730971	464	1	-5.1026
KRTAP5-3	5	0.02283	0.022914	0.730971	465	1	-3.6027
hsa-mir-5584	4	0.02283	0.022885	0.730971	466	1	-3.9819
FAM71D	6	0.022834	0.022992	0.730971	467	1	-4.1297
RNF19B	6	0.022886	0.023048	0.730971	468	1	-5.0879
FAM13C	5	0.022916	0.023015	0.730971	469	1	-5.9733
PFN3	6	0.022937	0.0231	0.730971	470	1	-5.6002
OR2V1	6	0.022988	0.023145	0.730971	471	1	-5.621
EIF5B	5	0.023001	0.02311	0.730971	472	1	-3.8429
CHKA	6	0.02309	0.023246	0.730971	473	1	-4.7718
ZNF276	6	0.023142	0.023301	0.730971	474	1	-5.3963
BPIFB2	6	0.023193	0.023348	0.730971	475	1	-5.2598
hsa-mir-4724	4	0.023207	0.023255	0.730971	476	1	-4.1502
CALCOCO2	6	0.023244	0.023397	0.730971	477	1	-5.1003
ZBTB7B	6	0.023295	0.023452	0.730971	478	1	-4.4397
TBC1D23	6	0.023346	0.023503	0.730971	479	1	-4.7046
FOXA2	6	0.023398	0.023548	0.730971	480	1	-3.538
CD5	6	0.023449	0.02361	0.730971	481	1	-6.2547
KCNA5	6	0.023551	0.023704	0.730971	482	1	-5.3656
ORC6	5	0.023599	0.023707	0.730971	483	1	-2.6868
C12orf66	6	0.023654	0.023798	0.730971	484	1	-5.2295
FAM166B	6	0.023705	0.023853	0.730971	485	1	-4.0339
OTOS	6	0.023756	0.023903	0.730971	486	1	-4.8057
GRAMD2	6	0.023807	0.023957	0.730971	487	1	-2.4042
GNL2	5	0.023812	0.023898	0.730971	488	1	-1.9482
COX18	5	0.023855	0.023936	0.730971	489	1	-3.5355
HIST1H3C	6	0.023858	0.024007	0.730971	490	1	-4.8584
DUOX2	6	0.023961	0.024101	0.730971	491	1	-3.7857
STRIP2	6	0.024012	0.02415	0.730971	492	1	-5.6458
hsa-mir-3155a	4	0.024062	0.024096	0.730971	493	0	-6.759
CASP10	6	0.024063	0.024213	0.730971	494	1	-5.7938
hsa-mir-6077-1	4	0.024096	0.024129	0.730971	495	0	-5.6689
SIN3A	6	0.024165	0.024313	0.730971	496	1	-4.2306
BMP2K	6	0.024217	0.024359	0.730971	497	1	-5.5216
MICU1	6	0.024268	0.024402	0.730971	498	1	-4.3454
KIAA0895	6	0.024319	0.024451	0.730971	499	1	-5.7127
RPL10	4	0.024369	0.024408	0.730971	500	0	-1.3123
COQ3	6	0.02437	0.024494	0.730971	501	1	-4.8555
MRGPRX1	6	0.024421	0.024546	0.730971	502	1	-4.9753
FAU	6	0.024575	0.024701	0.730971	503	1	-4.4302
C17orf72	6	0.024626	0.024756	0.730971	504	1	-5.4551
SLC39A9	6	0.024728	0.024858	0.730971	505	1	-4.7001
TMX3	6	0.024779	0.024913	0.730971	506	1	-5.2823
EPB41L4A	5	0.024836	0.024909	0.730971	507	1	-4.7245
BCKDHA	6	0.024881	0.025007	0.730971	508	1	-5.9214
BPTF	6	0.024933	0.025056	0.730971	509	1	-5.0165
GTPBP5	6	0.024984	0.025104	0.730971	510	1	-5.5058
PSD4	6	0.025086	0.025197	0.730971	511	1	-3.8316
OR4A5	6	0.025137	0.025249	0.730971	512	1	-5.4215
SP140L	5	0.025177	0.025233	0.730971	513	1	-5.1072
COL11A2	6	0.025188	0.025301	0.730971	514	1	-5.8998
TSPAN16	6	0.025239	0.025353	0.730971	515	1	-3.8768
FAM127B	6	0.02529	0.025404	0.730971	516	1	-4.5968
hsa-mir-7109	4	0.025292	0.025312	0.730971	517	0	-5.4158
HSD17B2	6	0.025342	0.025452	0.730971	518	1	-5.1989
hsa-mir-7846	4	0.025394	0.025409	0.730971	519	0	-5.1784
SH3GL2	6	0.025444	0.025553	0.730971	520	1	-5.1369
PFDN1	6	0.025495	0.025606	0.730971	521	1	-5.0273
IFFO1	6	0.025546	0.025656	0.730971	522	1	-4.8641
LGR5	6	0.025597	0.025702	0.730971	523	1	-5.3924
TMEM52B	6	0.025648	0.025757	0.730971	524	1	-5.1416
EEA1	5	0.025689	0.025749	0.730971	525	1	-4.7261
WFDC9	6	0.025699	0.025809	0.730971	526	1	-3.9421
ZNF808	5	0.025774	0.025833	0.730971	527	1	-3.1785
ZNF853	6	0.025801	0.025907	0.730971	528	1	-4.9863
HP1BP3	6	0.025904	0.026017	0.730971	529	1	-5.0021
XAGE1A	6	0.025955	0.026077	0.730971	530	1	-4.4274
HHLA3	4	0.025974	0.025977	0.730971	531	0	-1.6915
TRAF1	6	0.026006	0.026123	0.730971	532	1	-4.0864
C20orf78	6	0.026057	0.026176	0.730971	533	1	-5.2468
KPNA5	6	0.026108	0.026227	0.730971	534	1	-5.1141
CYB5A	6	0.026159	0.026275	0.730971	535	1	-4.6412
TRIM16	6	0.02621	0.026324	0.730971	536	1	-4.2923
RPA2	6	0.026261	0.026371	0.730971	537	1	-3.3491
TMEM130	6	0.026312	0.026424	0.730971	538	1	-4.3163
FIP1L1	5	0.026413	0.026454	0.730971	539	1	-3.0986
SLC25A10	6	0.026517	0.026638	0.730971	540	1	-4.6296
LHX6	6	0.026568	0.026685	0.730971	541	1	-4.6589
RASGRP3	6	0.026619	0.026742	0.730971	542	1	-5.6057
AKT1	6	0.02667	0.026789	0.730971	543	1	-6.7266
SQRDL	6	0.026772	0.026889	0.730971	544	1	-4.5069
RPL39	5	0.026797	0.02685	0.730971	545	1	-1.1184
PTGFR	6	0.026823	0.026939	0.730971	546	1	-5.7401
LOC100506422	6	0.026925	0.027043	0.730971	547	1	-5.036
ANKK1	6	0.026976	0.027092	0.730971	548	1	-5.5119
DVL3	6	0.027027	0.027141	0.730971	549	1	-5.4754
MLL	4	0.027066	0.027041	0.730971	550	0	-3.5379
NOL11	6	0.027078	0.02718	0.730971	551	1	-3.1267
NONO	6	0.027129	0.027226	0.730971	552	1	-5.1254
FCRLA	6	0.02718	0.02728	0.730971	553	1	-4.4667
GORAB	6	0.027231	0.027341	0.730971	554	1	-5.4351
RPL13A	4	0.027271	0.027256	0.730971	555	0	-1.5909
MBOAT2	6	0.027282	0.027399	0.730971	556	1	-6.0697
FAM57A	6	0.027384	0.027501	0.730971	557	1	-6.2534
AIMP1	6	0.027486	0.0276	0.730971	558	1	-3.873
TRA2A	4	0.027544	0.027533	0.730971	559	0	-2.235
ERCC4	6	0.027588	0.027703	0.730971	560	1	-4.8667
NHSL1	6	0.027639	0.027749	0.730971	561	1	-4.6042
PGM1	6	0.02769	0.027798	0.730971	562	1	-5.7624
UBE2A	6	0.027741	0.027843	0.730971	563	1	-4.8934
CSNK1D	5	0.027776	0.027831	0.730971	564	1	-3.9678
hsa-mir-4324	4	0.027782	0.027759	0.730971	565	0	-4.6053
PAPD7	6	0.027792	0.02789	0.730971	566	1	-5.5954
AQP6	6	0.027843	0.027943	0.730971	567	1	-4.6827
DEFB116	6	0.027894	0.027987	0.730971	568	1	-5.3705
PRY	6	0.027945	0.02803	0.730971	569	1	-7.2643
CDRT1	6	0.027996	0.028084	0.730971	570	1	-4.5308
USB1	6	0.028047	0.028136	0.730971	571	1	-5.7486
CCP110	6	0.028098	0.028187	0.730971	572	1	-3.3881
VWA1	5	0.028116	0.028184	0.730971	573	1	-4.2443
MIA2	6	0.028149	0.028236	0.730971	574	1	-5.3493
ZNF350	6	0.0282	0.028296	0.730971	575	1	-4.302
CCRL1	5	0.028286	0.028352	0.730971	576	1	-5.0883
CSNK1E	6	0.028302	0.028397	0.730971	577	1	-5.3612
HDAC11	6	0.028353	0.028453	0.730971	578	1	-5.7647
CTSB	6	0.028404	0.028506	0.730971	579	1	-5.1363
PDE11A	6	0.028455	0.028562	0.730971	580	1	-5.742
SPDYE5	1	0.028538	0.028433	0.730971	581	0	-1.1184
ZIM2	1	0.028538	0.028433	0.730971	582	0	-1.3844
MBD3L4	1	0.028538	0.028433	0.730971	583	0	-1.3844
CXCL3	4	0.028566	0.02852	0.730971	584	0	-4.6169
CREBL2	6	0.028608	0.028716	0.730971	585	1	-4.9483
KCNAB1	6	0.028659	0.028762	0.730971	586	1	-4.7001
OR52M1	6	0.02871	0.02882	0.730971	587	1	-5.6005
ITIH3	6	0.028761	0.028879	0.730971	588	1	-5.0537
hsa-mir-375	4	0.02877	0.028731	0.730971	589	0	-4.8678
DOK1	6	0.028812	0.028928	0.730971	590	1	-5.1909
KRT28	6	0.028863	0.028979	0.730971	591	1	-4.6969
PRPH2	6	0.028914	0.029021	0.730971	592	1	-3.8205
LPPR2	6	0.028965	0.029062	0.730971	593	1	-5.5086
UBXN1	5	0.028966	0.029039	0.730971	594	0	-1.925
MOXD1	6	0.029016	0.02911	0.730971	595	1	-4.3669
CBLB	6	0.029067	0.02916	0.730971	596	1	-4.9899
TMEM167B	6	0.029118	0.029212	0.730971	597	1	-5.4676
KLB	6	0.02922	0.029308	0.730971	598	1	-4.8275
CCL3L1	6	0.029271	0.029365	0.730971	599	1	-6.4111
GOLGA6C	2	0.029295	0.029231	0.730971	600	0	-3.5643
hsa-mir-5096	2	0.029295	0.029231	0.730971	601	0	-0.85227
ANXA8L2	2	0.029295	0.029231	0.730971	602	0	-2.3239
hsa-mir-6125	2	0.029295	0.029231	0.730971	603	0	-3.0036
KRTAP2-3	2	0.029295	0.029231	0.730971	604	0	-1.465
hsa-mir-1273d	2	0.029295	0.029231	0.730971	605	0	-1.7914
hsa-mir-548am	2	0.029295	0.029231	0.730971	606	0	-0.85227
hsa-mir-5692c-1	2	0.029295	0.029231	0.730971	607	0	-3.3268
hsa-mir-4716	2	0.029295	0.029231	0.730971	608	0	-0.85227
RPS10-NUDT3	2	0.029295	0.029231	0.730971	609	0	-0.85227
PCDHGA6	2	0.029295	0.029231	0.730971	610	0	-0.85227
OSER1	2	0.029295	0.029231	0.730971	611	0	-3.8807
hsa-mir-548g	2	0.029295	0.029231	0.730971	612	0	-2.9171
hsa-mir-1299	2	0.029295	0.029231	0.730971	613	0	-0.85227
USH1G	6	0.029322	0.029421	0.730971	614	1	-4.3863
OR2A2	6	0.029373	0.029474	0.730971	615	1	-5.134
IL13RA1	6	0.029424	0.02952	0.730971	616	1	-3.7178
KCTD1	6	0.029474	0.029572	0.730971	617	1	-6.0493
KEL	6	0.029525	0.029629	0.730971	618	1	-4.7403
SYT6	5	0.029561	0.029617	0.730971	619	0	-5.6428
HIST1H4L	6	0.029627	0.029726	0.730971	620	1	-5.9954
WDR72	6	0.029678	0.029776	0.730971	621	1	-5.2468
PHF5A	4	0.029689	0.029635	0.730971	622	0	-2.8396
LRRC4	6	0.02978	0.02987	0.730971	623	1	-4.8049
NRP1	6	0.029831	0.029915	0.730971	624	1	-4.9268
OR9G4	6	0.029882	0.029976	0.730971	625	1	-5.7639
GLB1L2	6	0.029933	0.030029	0.730971	626	1	-5.9465
ABR	5	0.029943	0.030007	0.730971	627	0	-3.5696
CCDC22	6	0.029984	0.030079	0.730971	628	1	-4.9069
TBC1D22B	6	0.030035	0.030127	0.730971	629	1	-3.3177
SRPK3	6	0.030085	0.030177	0.730971	630	1	-4.353
hsa-mir-3176	4	0.030098	0.030027	0.730971	631	0	-4.8403
TRAPPC2L	5	0.030156	0.030219	0.730971	632	0	-5.8992
FCER1A	6	0.030187	0.030269	0.730971	633	1	-6.2378
LZTFL1	6	0.030238	0.030314	0.730971	634	1	-5.3227
KLRG1	6	0.030289	0.030365	0.730971	635	1	-3.6375
CAPN14	6	0.03034	0.030413	0.730971	636	1	-4.5404
VWA8	6	0.030391	0.030467	0.730971	637	1	-5.6991
TPCN1	6	0.030493	0.030568	0.730971	638	1	-6.3954
DUSP28	5	0.030495	0.030539	0.730971	639	0	-4.4322
STK39	6	0.030544	0.030611	0.730971	640	1	-5.1893
MELK	6	0.030594	0.030676	0.730971	641	1	-5.0171
STK32B	6	0.030645	0.030726	0.730971	642	1	-5.4694
LDB2	6	0.030696	0.030778	0.730971	643	1	-6.2573
LOC100507462	4	0.03071	0.030654	0.730971	644	0	-3.311
VSTM4	6	0.030798	0.030871	0.730971	645	1	-5.3281
SLC8A3	6	0.0309	0.030978	0.730971	646	1	-6.2512
MAGEA2	6	0.030951	0.031027	0.730971	647	1	-5.6008
PBLD	6	0.031001	0.031081	0.730971	648	1	-5.5045
CUL3	5	0.031047	0.031064	0.730971	649	0	-3.3375
SERPINE2	6	0.031052	0.031126	0.730971	650	1	-3.8169
OR10H1	6	0.031154	0.031222	0.730971	651	1	-5.0522
CTPS2	5	0.031174	0.031181	0.730971	652	0	-4.9112
KRTAP24-1	6	0.031205	0.031279	0.730971	653	1	-4.0901
HOMER1	6	0.031256	0.031334	0.730971	654	1	-5.5406
UGT1A1	6	0.031307	0.031387	0.730971	655	1	-6.5338
EPHA3	6	0.031561	0.031648	0.730971	656	1	-5.2484
KCNQ3	6	0.031663	0.031755	0.730971	657	1	-4.689
CCDC60	5	0.031684	0.031705	0.730971	658	0	-6.6194
DGKQ	6	0.031713	0.031809	0.730971	659	1	-5.4341
ASCL1	6	0.031764	0.031866	0.730971	660	1	-4.703
CCDC126	6	0.031815	0.031919	0.730971	661	1	-4.7782
TPO	6	0.031866	0.031968	0.730971	662	1	-4.6169
ADCY5	6	0.031917	0.032026	0.730971	663	1	-4.1111
ANKRD13B	6	0.031967	0.032082	0.730971	664	1	-4.9188
ALPPL2	6	0.032018	0.032139	0.730971	665	1	-3.9029
IPP	6	0.03212	0.032237	0.730971	666	1	-5.9734
C1QC	6	0.032171	0.032294	0.730971	667	1	-4.2567
MSANTD1	6	0.032222	0.032347	0.730971	668	1	-4.9865
GPR146	6	0.032272	0.0324	0.730971	669	1	-5.2941
PTPN9	6	0.032323	0.032446	0.730971	670	1	-5.026
HIST1H2BL	6	0.032374	0.032492	0.730971	671	1	-4.6923
C1QL3	6	0.032425	0.032548	0.730971	672	1	-5.2636
EFCAB11	5	0.032447	0.032463	0.730971	673	0	-2.7974
ANXA11	6	0.032526	0.032655	0.730971	674	1	-5.1511
C2orf88	6	0.032577	0.032708	0.730971	675	1	-4.9443
C12orf52	6	0.032628	0.032754	0.730971	676	1	-4.8321
SMARCB1	6	0.032679	0.032804	0.730971	677	1	-3.0158
CCKAR	6	0.03273	0.032851	0.730971	678	1	-4.56
MTNR1A	6	0.03278	0.032909	0.730971	679	1	-5.0901
OR5H6	5	0.032828	0.032845	0.730971	680	0	-4.9511
LY96	6	0.032831	0.032959	0.730971	681	1	-5.0112
ZKSCAN7	6	0.032882	0.033008	0.730971	682	1	-3.9557
SOWAHC	5	0.032913	0.032928	0.730971	683	0	-5.2805
ZNF680	6	0.032933	0.033065	0.730971	684	1	-4.3271
RNF182	6	0.032984	0.033117	0.730971	685	1	-4.5325
ABCD4	6	0.033034	0.033156	0.730971	686	1	-6.0047
TBL1XR1	6	0.033085	0.033205	0.730971	687	1	-5.5839
C3orf17	5	0.033125	0.033157	0.730971	688	0	-1.1184
BPIFA1	6	0.033136	0.03326	0.730971	689	1	-6.1776
FPR1	6	0.033187	0.033309	0.730971	690	1	-4.906
KRTAP9-9	5	0.033209	0.033237	0.730971	691	0	-3.9769
CNOT4	6	0.033339	0.03347	0.730971	692	1	-4.567
OR52E8	6	0.03344	0.033565	0.730971	693	1	-4.626
MRPS35	6	0.033491	0.033612	0.730971	694	1	-3.3037
TIGD5	6	0.033542	0.033663	0.730971	695	1	-5.4134
GCNT3	6	0.033593	0.03372	0.730971	696	1	-5.6818
GPR17	6	0.033694	0.033817	0.730971	697	1	-4.8641
RBM23	6	0.033745	0.033865	0.730971	698	1	-4.5065
SIMC1	6	0.033796	0.033914	0.730971	699	1	-5.666
FGF4	5	0.033887	0.033896	0.730971	700	0	-5.1893
MTMR1	6	0.033897	0.034018	0.730971	701	1	-5.4668
MFAP3L	6	0.033999	0.034125	0.730971	702	1	-6.252
RBMX2	5	0.034056	0.03407	0.730971	703	0	-4.3457
ZNF146	6	0.0341	0.03423	0.730971	704	1	-5.7039
LIPK	6	0.034151	0.034284	0.730971	705	1	-5.4855
CELA3A	6	0.034252	0.034383	0.730971	706	1	-6.1772
DDT	6	0.034303	0.034431	0.730971	707	1	-6.6824
MARK2	6	0.034354	0.034482	0.730971	708	1	-3.8713
IRF2BPL	6	0.034404	0.034531	0.730971	709	1	-4.603
B3GALT4	6	0.034455	0.034576	0.730971	710	1	-4.9044
CD59	6	0.034506	0.034624	0.730971	711	1	-4.3139
FBXO40	6	0.034557	0.034673	0.730971	712	1	-4.6464
ITPR1	6	0.034709	0.034835	0.730971	713	0	-5.621
PDF	5	0.034733	0.034724	0.730971	714	0	-4.304
OR2L5	6	0.034759	0.034888	0.730971	715	0	-6.1156
KBTBD11	6	0.03481	0.03493	0.730971	716	0	-4.8122
COL23A1	6	0.034861	0.03499	0.730971	717	0	-5.5972
PSKH1	6	0.034912	0.035031	0.730971	718	0	-5.8107
MRPS24	5	0.034945	0.034942	0.730971	719	0	-2.5301
KCNIP3	6	0.034962	0.035085	0.730971	720	0	-5.3093
ABHD2	6	0.035013	0.035138	0.730971	721	0	-4.9974
TSPAN3	6	0.035064	0.035194	0.730971	722	0	-4.2684
TMEM189	6	0.035114	0.035242	0.730971	723	0	-5.1895
TELO2	6	0.035216	0.035356	0.730971	724	0	-5.1108
SFPQ	5	0.035241	0.035228	0.730971	725	0	-4.6093
FBXO38	6	0.035266	0.035409	0.730971	726	0	-5.6445
CCND2	6	0.035317	0.035461	0.730971	727	0	-5.3658
PLK2	6	0.035418	0.035557	0.730971	728	0	-4.1577
NDUFA5	6	0.035469	0.035607	0.730971	729	0	-4.1948
C9orf47	6	0.03552	0.035654	0.730971	730	0	-5.2925
USP17L10	6	0.03557	0.035712	0.730971	731	0	-5.0795
PALD1	6	0.035621	0.035757	0.730971	732	0	-5.291
NRN1L	6	0.035672	0.035809	0.730971	733	0	-4.8948
TEX13B	6	0.035722	0.035859	0.730971	734	0	-6.0807
EML1	6	0.035773	0.035904	0.730971	735	0	-5.8485
PYGL	5	0.035917	0.035936	0.730971	736	0	-3.7368
GLTPD2	6	0.036026	0.036171	0.730971	737	0	-5.4692
ITGB3BP	5	0.036044	0.036058	0.730971	738	0	-4.1629
SLC16A14	6	0.036128	0.036275	0.730971	739	0	-4.7214
ZNF222	6	0.036178	0.03632	0.730971	740	0	-5.1713
CHCHD6	6	0.036229	0.03636	0.730971	741	0	-5.5517
COMMD6	6	0.03628	0.036407	0.730971	742	0	-5.4127
RBFOX3	6	0.036381	0.036521	0.730971	743	0	-5.1383
TRAPPC3	5	0.036424	0.036435	0.730971	744	0	-3.0809
HTR6	6	0.036431	0.036569	0.730971	745	0	-5.7224
ZIK1	6	0.036533	0.03668	0.730971	746	0	-3.4198
USP4	5	0.036551	0.036559	0.730971	747	0	-3.3026
KRTAP8-1	6	0.036583	0.036733	0.730971	748	0	-5.1178
VAMP2	6	0.036634	0.036779	0.730971	749	0	-5.3436
B3GNT5	6	0.036685	0.036829	0.730971	750	0	-4.9233
ABTB2	6	0.036735	0.036878	0.730971	751	0	-5.8798
ALKBH7	6	0.036786	0.036952	0.730971	752	0	-5.7797
NBEA	6	0.036836	0.036998	0.730971	753	0	-5.223
GHSR	6	0.036887	0.03705	0.730971	754	0	-5.4795
RPUSD3	5	0.036889	0.036887	0.730971	755	0	-3.1032
KRT6A	6	0.036938	0.0371	0.730971	756	0	-4.982
TRIM14	6	0.036988	0.03716	0.730971	757	0	-4.3734
FBN2	6	0.037039	0.037221	0.730971	758	0	-4.9624
SPAG4	6	0.037089	0.037271	0.730971	759	0	-4.6877
CYP2F1	6	0.037191	0.03737	0.730971	760	0	-6.2833
SSBP4	6	0.037241	0.037424	0.730971	761	0	-3.0372
LMTK3	6	0.037342	0.037525	0.730971	762	0	-5.4158
SLC24A2	6	0.037393	0.037581	0.730971	763	0	-6.5021
POU3F1	6	0.037444	0.037624	0.730971	764	0	-4.265
SLC10A4	6	0.037494	0.037679	0.730971	765	0	-5.8368
PHTF1	6	0.037545	0.037736	0.730971	766	0	-5.1505
SLC34A2	5	0.037564	0.037553	0.730971	767	0	-5.7529
MARK3	6	0.037595	0.037785	0.730971	768	0	-5.4054
PROK1	6	0.037646	0.037835	0.730971	769	0	-4.8061
ZFP36	5	0.037733	0.037728	0.730971	770	0	-3.7745
SRPR	5	0.037775	0.037764	0.730971	771	0	-3.4467
CLEC2D	6	0.037798	0.03799	0.730971	772	0	-5.8757
GSDMC	6	0.037949	0.038144	0.730971	773	0	-5.7248
CHD8	6	0.038	0.038194	0.730971	774	0	-6.4263
ASB7	6	0.03805	0.038249	0.730971	775	0	-4.576
CYP26A1	6	0.038101	0.038301	0.730971	776	0	-3.7366
CGB	6	0.038152	0.038356	0.730971	777	0	-6.8591
CBR4	6	0.038202	0.038403	0.730971	778	0	-5.3916
CAPN9	6	0.038253	0.03845	0.730971	779	0	-5.7508
RPN2	6	0.038303	0.038502	0.730971	780	0	-4.6527
ICA1L	6	0.038354	0.038555	0.730971	781	0	-4.4336
NOTUM	6	0.038404	0.038607	0.730971	782	0	-5.6083
ZFPM1	6	0.038455	0.038652	0.730971	783	0	-4.4146
IRF3	6	0.038505	0.038707	0.730971	784	0	-4.6344
HOXB2	6	0.038556	0.038754	0.730971	785	0	-5.0781
TMPRSS6	6	0.038606	0.038803	0.730971	786	0	-5.3539
CD160	6	0.038657	0.038847	0.730971	787	0	-5.0999
NODAL	6	0.038758	0.038941	0.730971	788	0	-5.4654
C6orf203	6	0.038859	0.039057	0.730971	789	0	-4.0339
DCK	6	0.03891	0.039111	0.730971	790	0	-1.6383
ERMAP	6	0.03896	0.039161	0.730971	791	0	-5.0642
BIRC2	6	0.039011	0.039213	0.730971	792	0	-3.5355
DESI2	6	0.039061	0.039252	0.730971	793	0	-4.603
NBPF3	6	0.039112	0.039304	0.730971	794	0	-4.2859
RARRES3	6	0.039162	0.039361	0.730971	795	0	-5.2698
SLC39A13	6	0.039213	0.039415	0.730971	796	0	-3.6325
FIGNL2	6	0.039314	0.03951	0.730971	797	0	-3.0355
TADA2A	6	0.039415	0.039613	0.730971	798	0	-5.8482
KAT5	6	0.039465	0.039663	0.730971	799	0	-4.7629
METTL5	6	0.039516	0.039719	0.730971	800	0	-4.4928
SH2B1	6	0.039566	0.039772	0.730971	801	0	-4.7627
OSR2	6	0.039667	0.039876	0.730971	802	0	-4.7124
UBE2C	6	0.039768	0.039967	0.730971	803	0	-3.0372
KLRK1	6	0.039819	0.040021	0.730971	804	0	-4.6917
hsa-mir-423	1	0.039908	0.039775	0.730971	805	0	-1.7723
GOLGA6L9	1	0.039908	0.039775	0.730971	806	0	-1.7723
OR1Q1	6	0.03992	0.040116	0.730971	807	0	-4.626
GIPC1	6	0.03997	0.040167	0.730971	808	0	-3.7757
SPIN4	6	0.04002	0.040221	0.730971	809	0	-5.2871
TMTC2	6	0.040071	0.040278	0.730971	810	0	-4.9623
ZNF418	6	0.040121	0.040335	0.730971	811	0	-5.6676
ZNRF4	6	0.040172	0.040379	0.730971	812	0	-6.0068
C3AR1	6	0.040222	0.040433	0.730971	813	0	-5.8012
COX7B2	6	0.040273	0.040488	0.730971	814	0	-5.2484
GPN3	6	0.040374	0.04059	0.730971	815	0	-3.4248
OSM	6	0.040424	0.040649	0.730971	816	0	-4.0252
ZC2HC1A	6	0.040475	0.0407	0.730971	817	0	-5.5589
APOO	6	0.040576	0.040804	0.730971	818	0	-4.8263
ATG2B	6	0.040676	0.040928	0.730971	819	0	-4.4024
MMP17	6	0.040777	0.041035	0.730971	820	0	-5.5119
UNC5B	6	0.040828	0.041074	0.730971	821	0	-5.5758
C16orf87	6	0.040878	0.041124	0.730971	822	0	-4.1525
ZNF804A	6	0.040979	0.041225	0.730971	823	0	-3.9862
CDH10	6	0.04108	0.041318	0.730971	824	0	-4.4975
CHKB	6	0.04113	0.041365	0.730971	825	0	-5.2961
NANS	6	0.041181	0.04141	0.730971	826	0	-5.3359
SLC47A1	6	0.041231	0.041458	0.730971	827	0	-4.9336
CXCL13	6	0.041282	0.041507	0.730971	828	0	-5.457
TEAD1	6	0.041332	0.041552	0.730971	829	0	-4.8937
SLC35B3	6	0.041433	0.041651	0.730971	830	0	-4.9723
SUCNR1	6	0.041483	0.041709	0.730971	831	0	-5.6676
AVP	6	0.041584	0.041815	0.730971	832	0	-3.9112
NRTN	6	0.041634	0.041852	0.730971	833	0	-5.4069
TCAP	6	0.041685	0.041903	0.730971	834	0	-6.4615
SPRY3_X	6	0.041735	0.041955	0.730971	835	0	-6.9118
MRC2	6	0.041836	0.042055	0.730971	836	0	-4.4264
ADI1	6	0.041886	0.042105	0.730971	837	0	-4.7824
HMX2	6	0.041937	0.042154	0.730971	838	0	-5.0366
STK33	6	0.041987	0.042205	0.730971	839	0	-4.9848
CFHR3	6	0.042038	0.042251	0.730971	840	0	-4.6992
UQCRHL	6	0.042088	0.042307	0.730971	841	0	-5.3222
ZNF280B	6	0.042189	0.042416	0.730971	842	0	-4.7975
MAS1L	6	0.042239	0.042467	0.730971	843	0	-5.2255
LCE1F	6	0.042289	0.042515	0.730971	844	0	-4.5568
CCDC42B	6	0.04234	0.042562	0.730971	845	0	-4.0434
TMC5	6	0.04239	0.042608	0.730971	846	0	-4.9961
RAPGEF3	6	0.042441	0.042663	0.730971	847	0	-5.3434
PIK3AP1	6	0.042491	0.042717	0.730971	848	0	-5.0228
HERC5	6	0.042592	0.042825	0.730971	849	0	-5.6588
MAPKAPK5	6	0.042642	0.042869	0.730971	850	0	-4.6256
LUZP4	6	0.042692	0.042929	0.730971	851	0	-5.0001
TEF	6	0.042743	0.04298	0.730971	852	0	-4.553
DIRC1	6	0.042793	0.043027	0.730971	853	0	-5.8821
DIABLO	6	0.042894	0.043132	0.730971	854	0	-5.4883
FOXRED1	6	0.042994	0.043226	0.730971	855	0	-3.2399
KLHL14	6	0.043045	0.043279	0.730971	856	0	-1.7723
PYCRL	6	0.043145	0.043367	0.730971	857	0	-4.6704
SNAI3	6	0.043196	0.043423	0.730971	858	0	-3.7989
CTGF	6	0.043246	0.043466	0.730971	859	0	-5.8773
AP2B1	6	0.043296	0.043514	0.730971	860	0	-3.699
CNEP1R1	6	0.043347	0.043569	0.730971	861	0	-6.1076
C4orf29	6	0.043397	0.043618	0.730971	862	0	-3.6854
DENND2D	6	0.043447	0.043671	0.730971	863	0	-5.6734
KIFAP3	6	0.043498	0.043724	0.730971	864	0	-5.0359
NR0B1	6	0.043598	0.043836	0.730971	865	0	-5.5699
hsa-mir-376c	3	0.043619	0.043692	0.730971	866	0	-0.85227
hsa-mir-3669	3	0.043619	0.043692	0.730971	867	0	-1.6981
TMEM261	3	0.043619	0.043692	0.730971	868	0	-0.85227
RHOXF2B	3	0.043619	0.043692	0.730971	869	0	-2.4744
NDUFB4	3	0.043619	0.043692	0.730971	870	0	-1.7914
hsa-mir-1268a	3	0.043619	0.043692	0.730971	871	0	-4.982
hsa-mir-4419a	3	0.043619	0.043692	0.730971	872	0	-0.85227
hsa-mir-622	3	0.043619	0.043692	0.730971	873	0	-2.3646
PCNA	3	0.043619	0.043692	0.730971	874	0	-3.1785
hsa-mir-2054	3	0.043619	0.043692	0.730971	875	0	-1.7723
hsa-mir-3658	3	0.043619	0.043692	0.730971	876	0	-3.3268
HECTD2	3	0.043619	0.043692	0.730971	877	0	-2.5076
CCT4	3	0.043619	0.043692	0.730971	878	0	-3.8998
IARS2	3	0.043619	0.043692	0.730971	879	0	-2.4396
hsa-mir-1321	3	0.043619	0.043692	0.730971	880	0	-0.85227
hsa-mir-5095	3	0.043619	0.043692	0.730971	881	0	-2.8958
hsa-mir-1254-1	3	0.043619	0.043692	0.730971	882	0	-2.4396
HIST1H2AJ	3	0.043619	0.043692	0.730971	883	0	-3.7955
PMF1-BGLAP	3	0.043619	0.043692	0.730971	884	0	-2.2808
hsa-mir-4283-2	3	0.043619	0.043692	0.730971	885	0	-3.5336
RPS9	3	0.043619	0.043692	0.730971	886	0	-2.7306
hsa-mir-3916	3	0.043619	0.043692	0.730971	887	0	-0.85227
SLC25A3	3	0.043619	0.043692	0.730971	888	0	-1.7914
hsa-mir-4644	3	0.043619	0.043692	0.730971	889	0	-1.5909
hsa-mir-935	3	0.043619	0.043692	0.730971	890	0	-2.8985
hsa-mir-1254-2	3	0.043619	0.043692	0.730971	891	0	-0.85227
hsa-mir-3925	3	0.043619	0.043692	0.730971	892	0	-2.0768
hsa-mir-6729	3	0.043619	0.043692	0.730971	893	0	-2.4396
hsa-mir-548s	3	0.043619	0.043692	0.730971	894	0	-0.85227
hsa-mir-4472-2	3	0.043619	0.043692	0.730971	895	0	-2.5988
RPL13	3	0.043619	0.043692	0.730971	896	0	-0.85227
SYT8	6	0.043649	0.043883	0.730971	897	0	-3.5662
ADH4	6	0.043749	0.043987	0.730971	898	0	-4.9018
ARHGEF28	6	0.0438	0.044024	0.730971	899	0	-4.2541
ARMCX5-GPRASP2	6	0.04385	0.044062	0.730971	900	0	-5.2336
SASH3	6	0.0439	0.044114	0.730971	901	0	-4.6969
MBD5	6	0.043951	0.044161	0.730971	902	0	-4.5772
RNF126	6	0.044001	0.044206	0.730971	903	0	-3.922
AMPD3	6	0.044051	0.044262	0.730971	904	0	-5.108
TFRC	6	0.044152	0.044358	0.730971	905	0	-4.9154
BPIFB4	6	0.044252	0.044456	0.730971	906	0	-5.4348
DNASE1	6	0.044303	0.044506	0.730971	907	0	-5.1382
FBXL20	6	0.044353	0.04456	0.730971	908	0	-5.763
CAPZA3	6	0.044403	0.044609	0.730971	909	0	-4.9372
SLC27A3	6	0.044453	0.044669	0.730971	910	0	-4.8967
SORBS2	6	0.044504	0.044713	0.730971	911	0	-4.5862
HNRNPA2B1	6	0.044554	0.044766	0.730971	912	0	-4.3734
LCLAT1	6	0.044604	0.04481	0.730971	913	0	-5.2155
USP15	6	0.044654	0.044862	0.730971	914	0	-5.6617
TMED10	6	0.044705	0.044909	0.730971	915	0	-3.2364
PIGQ	6	0.044755	0.04496	0.730971	916	0	-4.1502
PTGDR	6	0.044856	0.04506	0.730971	917	0	-4.7014
GKN1	6	0.044956	0.045154	0.730971	918	0	-6.0387
PROB1	6	0.045006	0.045202	0.730971	919	0	-6.1251
STMN4	6	0.045057	0.045253	0.730971	920	0	-5.2648
SGSM2	6	0.045207	0.045405	0.730971	921	0	-4.8357
VPS4A	6	0.045258	0.045456	0.730971	922	0	-5.2342
ZNF74	6	0.045308	0.045503	0.730971	923	0	-4.141
TMEM198	6	0.045358	0.045537	0.730971	924	0	-2.8477
SLC17A3	6	0.045408	0.045582	0.730971	925	0	-5.1457
EMILIN3	6	0.045458	0.045635	0.730971	926	0	-5.6327
YWHAQ	6	0.045509	0.04568	0.730971	927	0	-5.2935
HNF1A	6	0.045559	0.045721	0.730971	928	0	-5.3882
KCNQ5	6	0.045609	0.045777	0.730971	929	0	-4.3638
ALDH7A1	6	0.045659	0.045828	0.730971	930	0	-4.1417
SYT5	6	0.04576	0.045924	0.730971	931	0	-5.6656
hsa-mir-4769	1	0.050757	0.050772	0.730971	932	0	-0.85227
hsa-mir-566	1	0.050757	0.050772	0.730971	933	0	-0.85227
ISY1-RAB43	1	0.050757	0.050772	0.730971	934	0	-2.0777
APOBEC3A_B	2	0.056261	0.056126	0.730971	935	0	-2.3996
hsa-mir-548aj-1	2	0.056261	0.056126	0.730971	936	0	-3.5388
FTSJD2	2	0.056261	0.056126	0.730971	937	0	-4.2332
SPIDR	2	0.056261	0.056126	0.730971	938	0	-2.2814
hsa-mir-548ab	2	0.056261	0.056126	0.730971	939	0	-1.1184
hsa-mir-8078	2	0.056261	0.056126	0.730971	940	0	-1.3844
TBC1D3F	2	0.056261	0.056126	0.730971	941	0	-1.857
CENPH	2	0.056261	0.056126	0.730971	942	0	-2.3996
LOC440243	2	0.056261	0.056126	0.730971	943	0	-1.3844
hsa-mir-548aq	2	0.056261	0.056126	0.730971	944	0	-1.1184
GOLGA6L4	2	0.056261	0.056126	0.730971	945	0	-1.1184
hsa-mir-5684	4	0.057731	0.057503	0.730971	946	0	-1.1184
hsa-mir-6804	4	0.057731	0.057503	0.730971	947	0	-0.85227
MIPOL1	4	0.057731	0.057503	0.730971	948	0	-6.3392
hsa-mir-5680	4	0.057731	0.057503	0.730971	949	0	-6.4153
hsa-mir-1273g	4	0.057731	0.057503	0.730971	950	0	-3.3585
hsa-mir-320b-2	4	0.057731	0.057503	0.730971	951	0	-2.7974
KITLG	4	0.057731	0.057503	0.730971	952	0	-6.3896
GCSH	4	0.057731	0.057503	0.730971	953	0	-1.1184
hsa-mir-579	4	0.057731	0.057503	0.730971	954	0	-3.8681
hsa-mir-548az	4	0.057731	0.057503	0.730971	955	0	-3.8923
hsa-mir-877	4	0.057731	0.057503	0.730971	956	0	-5.6931
hsa-mir-5690	4	0.057731	0.057503	0.730971	957	0	-1.1184
hsa-mir-6779	4	0.057731	0.057503	0.730971	958	0	-4.6383
hsa-mir-6820	4	0.057731	0.057503	0.730971	959	0	-1.8741
ESPL1	4	0.057731	0.057503	0.730971	960	0	-1.3123
CSTF1	4	0.057731	0.057503	0.730971	961	0	-3.0954
hsa-mir-4313	4	0.057731	0.057503	0.730971	962	0	-4.0625
hsa-mir-6726	4	0.057731	0.057503	0.730971	963	0	-3.874
hsa-mir-190a	4	0.057731	0.057503	0.730971	964	0	-0.85227
hsa-mir-125a	4	0.057731	0.057503	0.730971	965	0	-3.873
hsa-mir-548ag-1	4	0.057731	0.057503	0.730971	966	0	-2.235
hsa-mir-891a	4	0.057731	0.057503	0.730971	967	0	-5.2379
LILRB5	4	0.057731	0.057503	0.730971	968	0	-5.2544
C9orf173	4	0.057731	0.057503	0.730971	969	0	-2.971
C22orf26	4	0.057731	0.057503	0.730971	970	0	-3.5751
hsa-mir-548ad	4	0.057731	0.057503	0.730971	971	0	-1.925
OCLM	4	0.057731	0.057503	0.730971	972	0	-4.9807
hsa-mir-5186	4	0.057731	0.057503	0.730971	973	0	-4.2567
ANKLE2	4	0.057731	0.057503	0.730971	974	0	-3.0735
hsa-mir-6766	4	0.057731	0.057503	0.730971	975	0	-4.5062
hsa-mir-4281	4	0.057731	0.057503	0.730971	976	0	-2.6868
hsa-mir-671	4	0.057731	0.057503	0.730971	977	0	-4.9892
hsa-mir-1284	4	0.057731	0.057503	0.730971	978	0	-5.3177
RBM18	4	0.057731	0.057503	0.730971	979	0	-4.1946
hsa-mir-6858	4	0.057731	0.057503	0.730971	980	0	-4.8982
SULT1A4	4	0.057731	0.057503	0.730971	981	0	-2.235
hsa-mir-595	4	0.057731	0.057503	0.730971	982	0	-2.705
TP53RK	4	0.057731	0.057503	0.730971	983	0	-4.5468
hsa-mir-6833	4	0.057731	0.057503	0.730971	984	0	-1.8741
UBL5	4	0.057731	0.057503	0.730971	985	0	-4.6589
hsa-mir-599	4	0.057731	0.057503	0.730971	986	0	-4.9118
hsa-mir-1289-2	4	0.057731	0.057503	0.730971	987	0	-4.5576
hsa-mir-4741	4	0.057731	0.057503	0.730971	988	0	-4.7806
GRSF1	4	0.057731	0.057503	0.730971	989	0	-3.9944
SNRPD3	4	0.057731	0.057503	0.730971	990	0	-2.0154
hsa-mir-449b	4	0.057731	0.057503	0.730971	991	0	-3.8933
hsa-mir-24-2	4	0.057731	0.057503	0.730971	992	0	-3.9044
COA5	4	0.057731	0.057503	0.730971	993	0	-1.5909
hsa-mir-617	4	0.057731	0.057503	0.730971	994	0	-4.7369
hsa-mir-4708	4	0.057731	0.057503	0.730971	995	0	-4.1776
hsa-mir-93	4	0.057731	0.057503	0.730971	996	0	-3.8923
hsa-mir-4539	4	0.057731	0.057503	0.730971	997	0	-4.1614
EFCAB5	4	0.057731	0.057503	0.730971	998	0	-2.1335
hsa-mir-4712	4	0.057731	0.057503	0.730971	999	0	-2.3109
FTSJ3	4	0.057731	0.057503	0.730971	1000	0	-3.6936
hsa-mir-26a-1	4	0.057731	0.057503	0.730971	1001	0	-4.6613
hsa-mir-891b	4	0.057731	0.057503	0.730971	1002	0	-3.839
hsa-mir-23a	4	0.057731	0.057503	0.730971	1003	0	-4.7528
hsa-mir-4466	4	0.057731	0.057503	0.730971	1004	0	-2.051
hsa-mir-3197	4	0.057731	0.057503	0.730971	1005	0	-5.2095
hsa-mir-337	4	0.057731	0.057503	0.730971	1006	0	-4.244
LSM6	4	0.057731	0.057503	0.730971	1007	0	-4.5206
hsa-mir-4280	4	0.057731	0.057503	0.730971	1008	0	-1.8741
hsa-mir-7106	4	0.057731	0.057503	0.730971	1009	0	-1.465
ST20	4	0.057731	0.057503	0.730971	1010	0	-2.5393
hsa-mir-1255a	4	0.057731	0.057503	0.730971	1011	0	-3.7228
hsa-mir-7843	4	0.057731	0.057503	0.730971	1012	0	-3.751
MAPK8IP3	4	0.057731	0.057503	0.730971	1013	0	-3.9606
hsa-mir-5092	4	0.057731	0.057503	0.730971	1014	0	-6.1851
hsa-mir-151b	4	0.057731	0.057503	0.730971	1015	0	-3.8966
hsa-mir-802	4	0.057731	0.057503	0.730971	1016	0	-5.0932
CTAGE6	4	0.057731	0.057503	0.730971	1017	0	-1.8741
hsa-mir-4474	4	0.057731	0.057503	0.730971	1018	0	-1.7763
hsa-mir-1227	4	0.057731	0.057503	0.730971	1019	0	-4.7758
hsa-mir-6734	4	0.057731	0.057503	0.730971	1020	0	-6.0749
hsa-mir-6070	4	0.057731	0.057503	0.730971	1021	0	-3.5089
ALG11	4	0.057731	0.057503	0.730971	1022	0	-2.1335
hsa-mir-548ax	4	0.057731	0.057503	0.730971	1023	0	-3.1741
hsa-mir-625	4	0.057731	0.057503	0.730971	1024	0	-2.6269
hsa-mir-1225	4	0.057731	0.057503	0.730971	1025	0	-1.465
hsa-mir-30d	4	0.057731	0.057503	0.730971	1026	0	-4.4847
NOP58	4	0.057731	0.057503	0.730971	1027	0	-5.0021
hsa-mir-6780a	4	0.057731	0.057503	0.730971	1028	0	-5.0879
hsa-mir-4434	4	0.057731	0.057503	0.730971	1029	0	-4.9346
hsa-mir-3193	4	0.057731	0.057503	0.730971	1030	0	-4.5074
GOLIM4	4	0.057731	0.057503	0.730971	1031	0	-1.9482
hsa-mir-5705	4	0.057731	0.057503	0.730971	1032	0	-2.3239
hsa-mir-548aw	4	0.057731	0.057503	0.730971	1033	0	-4.4806
hsa-mir-376a-1	4	0.057731	0.057503	0.730971	1034	0	-4.7165
hsa-mir-4301	4	0.057731	0.057503	0.730971	1035	0	-4.0434
EXOC5	4	0.057731	0.057503	0.730971	1036	0	-2.4368
hsa-mir-6777	4	0.057731	0.057503	0.730971	1037	0	-4.8025
SLC25A26	4	0.057731	0.057503	0.730971	1038	0	-3.4962
hsa-mir-7107	4	0.057731	0.057503	0.730971	1039	0	-6.598
hsa-mir-106a	4	0.057731	0.057503	0.730971	1040	0	-1.3123
hsa-mir-4682	4	0.057731	0.057503	0.730971	1041	0	-4.4224
MTRNR2L7	4	0.057731	0.057503	0.730971	1042	0	-4.4469
hsa-mir-7151	4	0.057731	0.057503	0.730971	1043	0	-2.4396
hsa-mir-4746	4	0.057731	0.057503	0.730971	1044	0	-1.7914
FOXD4L3	4	0.057731	0.057503	0.730971	1045	0	-3.9606
DSTN	4	0.057731	0.057503	0.730971	1046	0	-2.1401
hsa-mir-6793	4	0.057731	0.057503	0.730971	1047	0	-2.8722
hsa-mir-4669	4	0.057731	0.057503	0.730971	1048	0	-0.85227
hsa-mir-4471	4	0.057731	0.057503	0.730971	1049	0	-2.8188
hsa-mir-8060	4	0.057731	0.057503	0.730971	1050	0	-5.8913
SUGT1	4	0.057731	0.057503	0.730971	1051	0	-4.3696
SNRPF	4	0.057731	0.057503	0.730971	1052	0	-1.7914
EIF1AX	4	0.057731	0.057503	0.730971	1053	0	-4.5772
hsa-mir-3169	4	0.057731	0.057503	0.730971	1054	0	-5.8079
hsa-mir-1909	4	0.057731	0.057503	0.730971	1055	0	-3.9355
hsa-mir-6845	4	0.057731	0.057503	0.730971	1056	0	-5.6202
hsa-mir-4739	4	0.057731	0.057503	0.730971	1057	0	-2.2808
PNPT1	4	0.057731	0.057503	0.730971	1058	0	-6.1227
hsa-mir-203a	4	0.057731	0.057503	0.730971	1059	0	-3.4679
PSMB4	4	0.057731	0.057503	0.730971	1060	0	-4.2113
hsa-mir-4424	4	0.057731	0.057503	0.730971	1061	0	-2.6373
DHRS4L2	4	0.057731	0.057503	0.730971	1062	0	-5.24
hsa-mir-3944	4	0.057731	0.057503	0.730971	1063	0	-5.5194
RPL6	4	0.057731	0.057503	0.730971	1064	0	-4.6715
hsa-mir-4537	4	0.057731	0.057503	0.730971	1065	0	-5.131
CWC22	4	0.057731	0.057503	0.730971	1066	0	-2.1335
DSCC1	4	0.057731	0.057503	0.730971	1067	0	-1.8741
hsa-mir-3135b	4	0.057731	0.057503	0.730971	1068	0	-4.6113
MAD2L1	4	0.057731	0.057503	0.730971	1069	0	-4.6326
hsa-mir-6875	4	0.057731	0.057503	0.730971	1070	0	-4.0252
PLCXD3	4	0.057731	0.057503	0.730971	1071	0	-5.1028
hsa-mir-6736	4	0.057731	0.057503	0.730971	1072	0	-4.943
DYNC1H1	4	0.057731	0.057503	0.730971	1073	0	-5.8107
hsa-mir-1281	4	0.057731	0.057503	0.730971	1074	0	-5.0405
CTDP1	4	0.057731	0.057503	0.730971	1075	0	-5.1698
hsa-mir-4484	4	0.057731	0.057503	0.730971	1076	0	-1.1184
hsa-mir-5696	3	0.066821	0.066768	0.730971	1077	0	-5.6241
SPATA31D4	2	0.06817	0.067983	0.730971	1078	0	-4.0319
PSTK	5	0.071635	0.071689	0.730971	1079	0	-5.1026
PKMYT1	5	0.071635	0.071689	0.730971	1080	0	-2.9773
CSE1L	5	0.071635	0.071689	0.730971	1081	0	-4.0949
MRPL3	5	0.071635	0.071689	0.730971	1082	0	-3.3852
DTD1	5	0.071635	0.071689	0.730971	1083	0	-5.5231
ARHGAP21	5	0.071635	0.071689	0.730971	1084	0	-4.7684
PDS5A	5	0.071635	0.071689	0.730971	1085	0	-3.2127
NELFB	5	0.071635	0.071689	0.730971	1086	0	-6.1507
SPATA5L1	5	0.071635	0.071689	0.730971	1087	0	-3.8081
SLC25A48	5	0.071635	0.071689	0.730971	1088	0	-3.3655
TMA7	5	0.071635	0.071689	0.730971	1089	0	-4.1515
OXER1	5	0.071635	0.071689	0.730971	1090	0	-4.1417
EIF3J	5	0.071635	0.071689	0.730971	1091	0	-3.2104
SLBP	5	0.071635	0.071689	0.730971	1092	0	-2.4082
COX15	5	0.071635	0.071689	0.730971	1093	0	-4.6751
ATP5L	5	0.071635	0.071689	0.730971	1094	0	-3.8923
FAM46C	5	0.071635	0.071689	0.730971	1095	0	-4.351
CACNA2D1	5	0.071635	0.071689	0.730971	1096	0	-2.3429
DBR1	5	0.071635	0.071689	0.730971	1097	0	-2.3996
NAT10	5	0.071635	0.071689	0.730971	1098	0	-1.465
PRC1	5	0.071635	0.071689	0.730971	1099	0	-4.1
C2orf53	5	0.071635	0.071689	0.730971	1100	0	-3.6707
DEFB1	5	0.071635	0.071689	0.730971	1101	0	-2.59
CTXN1	5	0.071635	0.071689	0.730971	1102	0	-4.8934
RWDD4	5	0.071635	0.071689	0.730971	1103	0	-3.6164
RPLP2	5	0.071635	0.071689	0.730971	1104	0	-4.4388
ZNF175	5	0.071635	0.071689	0.730971	1105	0	-4.8241
CCDC94	5	0.071635	0.071689	0.730971	1106	0	-2.4042
ST8SIA6	5	0.071635	0.071689	0.730971	1107	0	-3.3308
SLC9A8	5	0.071635	0.071689	0.730971	1108	0	-3.3037
DDX42	5	0.071635	0.071689	0.730971	1109	0	-3.4439
RRM1	5	0.071635	0.071689	0.730971	1110	0	-4.9085
DMXL1	5	0.071635	0.071689	0.730971	1111	0	-4.0269
FBXL13	5	0.071635	0.071689	0.730971	1112	0	-5.1309
CST4	5	0.071635	0.071689	0.730971	1113	0	-5.9832
PSMA3	5	0.071635	0.071689	0.730971	1114	0	-5.0627
DUX2	5	0.071635	0.071689	0.730971	1115	0	-1.6991
HIST1H1E	5	0.071635	0.071689	0.730971	1116	0	-2.4754
RPS27	5	0.071635	0.071689	0.730971	1117	0	-4.2871
TIMP1	5	0.071635	0.071689	0.730971	1118	0	-4.1255
SHQ1	5	0.071635	0.071689	0.730971	1119	0	-4.55
NCAPG2	5	0.071635	0.071689	0.730971	1120	0	-3.0808
RPP38	5	0.071635	0.071689	0.730971	1121	0	-3.398
PEX5	5	0.071635	0.071689	0.730971	1122	0	-4.6531
MCM5	5	0.071635	0.071689	0.730971	1123	0	-4.7854
DHX35	5	0.071635	0.071689	0.730971	1124	0	-2.6868
TUBGCP4	5	0.071635	0.071689	0.730971	1125	0	-2.4754
MYC	5	0.071635	0.071689	0.730971	1126	0	-1.9642
SERF1A	5	0.071635	0.071689	0.730971	1127	0	-5.5858
CCL4L1	5	0.071635	0.071689	0.730971	1128	0	-5.1961
ZC3HAV1	5	0.071635	0.071689	0.730971	1129	0	-3.833
LCE2D	5	0.071635	0.071689	0.730971	1130	0	-4.104
ANAPC4	5	0.071635	0.071689	0.730971	1131	0	-2.5301
WDR43	5	0.071635	0.071689	0.730971	1132	0	-4.0027
IARS	5	0.071635	0.071689	0.730971	1133	0	-4.5748
RCC1	5	0.071635	0.071689	0.730971	1134	0	-1.1184
DAB2	5	0.071635	0.071689	0.730971	1135	0	-4.8269
APCDD1L	5	0.071635	0.071689	0.730971	1136	0	-3.3863
XRCC5	5	0.071635	0.071689	0.730971	1137	0	-3.8362
C14orf37	5	0.071635	0.071689	0.730971	1138	0	-4.3884
NXNL1	5	0.071635	0.071689	0.730971	1139	0	-2.695
PRPF40A	5	0.071635	0.071689	0.730971	1140	0	-6.2623
POLR1C	5	0.071635	0.071689	0.730971	1141	0	-4.0617
MYH13	5	0.071635	0.071689	0.730971	1142	0	-3.2462
C6orf58	5	0.071635	0.071689	0.730971	1143	0	-3.2567
YME1L1	5	0.071635	0.071689	0.730971	1144	0	-4.6652
MESDC2	5	0.071635	0.071689	0.730971	1145	0	-4.6071
PFKM	5	0.071635	0.071689	0.730971	1146	0	-4.1255
YY1	5	0.071635	0.071689	0.730971	1147	0	-3.4147
SFR1	5	0.071635	0.071689	0.730971	1148	0	-3.5643
POLA1	5	0.071635	0.071689	0.730971	1149	0	-3.7556
TMEM14A	5	0.071635	0.071689	0.730971	1150	0	-3.5508
FGFBP2	5	0.071635	0.071689	0.730971	1151	0	-4.34
EIF6	5	0.071635	0.071689	0.730971	1152	0	-5.5342
TTC27	5	0.071635	0.071689	0.730971	1153	0	-4.3165
FBLN5	5	0.071635	0.071689	0.730971	1154	0	-5.2739
PRKAA1	5	0.071635	0.071689	0.730971	1155	0	-3.8341
PSMD8	5	0.071635	0.071689	0.730971	1156	0	-2.7527
JUNB	5	0.071635	0.071689	0.730971	1157	0	-3.8406
RPS28	5	0.071635	0.071689	0.730971	1158	0	-2.3996
FOXD4L1	5	0.071635	0.071689	0.730971	1159	0	-5.2497
MRPL41	5	0.071635	0.071689	0.730971	1160	0	-2.2515
DDX1	5	0.071635	0.071689	0.730971	1161	0	-4.5065
GAR1	5	0.071635	0.071689	0.730971	1162	0	-3.8745
RPS26	5	0.071635	0.071689	0.730971	1163	0	-3.7363
OR10H5	5	0.071635	0.071689	0.730971	1164	0	-4.3698
ALG13	5	0.071635	0.071689	0.730971	1165	0	-4.5273
ATP6V1H	5	0.071635	0.071689	0.730971	1166	0	-3.0523
ZNF682	5	0.071635	0.071689	0.730971	1167	0	-3.2399
TMED3	5	0.071635	0.071689	0.730971	1168	0	-5.5657
PTGES	5	0.071635	0.071689	0.730971	1169	0	-4.7098
ZDHHC20	5	0.071635	0.071689	0.730971	1170	0	-4.4814
CHST13	5	0.071635	0.071689	0.730971	1171	0	-3.4785
VARS2	5	0.071635	0.071689	0.730971	1172	0	-4.7546
PHKG2	5	0.071635	0.071689	0.730971	1173	0	-5.0972
ATP13A1	5	0.071635	0.071689	0.730971	1174	0	-3.5197
KANK4	5	0.071635	0.071689	0.730971	1175	0	-0.85227
EIF3E	5	0.071635	0.071689	0.730971	1176	0	-2.9344
ATP5J2	5	0.071635	0.071689	0.730971	1177	0	-5.8264
DDX21	5	0.071635	0.071689	0.730971	1178	0	-2.6373
PXDNL	5	0.071635	0.071689	0.730971	1179	0	-2.5301
SF3B4	5	0.071635	0.071689	0.730971	1180	0	-3.946
COX6B2	5	0.071635	0.071689	0.730971	1181	0	-5.6005
CORO1A	5	0.071635	0.071689	0.730971	1182	0	-4.5078
POP5	5	0.071635	0.071689	0.730971	1183	0	-3.4198
RFC5	5	0.071635	0.071689	0.730971	1184	0	-4.086
NARS	5	0.071635	0.071689	0.730971	1185	0	-5.4878
SELT	5	0.071635	0.071689	0.730971	1186	0	-2.7306
PHYHD1	5	0.071635	0.071689	0.730971	1187	0	-2.3996
PRRX1	5	0.071635	0.071689	0.730971	1188	0	-5.5854
AGPAT2	5	0.071635	0.071689	0.730971	1189	0	-3.8814
SNAPIN	5	0.071635	0.071689	0.730971	1190	0	-4.9179
TUBA1C	5	0.071635	0.071689	0.730971	1191	0	-5.1156
PLTP	5	0.071635	0.071689	0.730971	1192	0	-3.4817
ALG14	5	0.071635	0.071689	0.730971	1193	0	-3.6176
NUP93	5	0.071635	0.071689	0.730971	1194	0	-3.5687
TWISTNB	5	0.071635	0.071689	0.730971	1195	0	-4.9443
GINS3	5	0.071635	0.071689	0.730971	1196	0	-3.4727
METTL17	5	0.071635	0.071689	0.730971	1197	0	-0.85227
EXOSC6	5	0.071635	0.071689	0.730971	1198	0	-5.5082
POLR2L	5	0.071635	0.071689	0.730971	1199	0	-3.0808
RPL19	5	0.071635	0.071689	0.730971	1200	0	-5.5372
TBXAS1	5	0.071635	0.071689	0.730971	1201	0	-1.8741
AARS2	5	0.071635	0.071689	0.730971	1202	0	-3.5112
LOC388813	5	0.071635	0.071689	0.730971	1203	0	-5.2487
SENP6	5	0.071635	0.071689	0.730971	1204	0	-5.1479
HNRNPU	5	0.071635	0.071689	0.730971	1205	0	-2.7405
BSX	5	0.071635	0.071689	0.730971	1206	0	-2.5301
MTA1	5	0.071635	0.071689	0.730971	1207	0	-4.2055
WNT1	5	0.071635	0.071689	0.730971	1208	0	-3.5275
RGPD3	5	0.071635	0.071689	0.730971	1209	0	-4.9741
LRRC7	5	0.071635	0.071689	0.730971	1210	0	-3.8922
DYNC1I2	5	0.071635	0.071689	0.730971	1211	0	-4.9546
ROMO1	5	0.071635	0.071689	0.730971	1212	0	-3.8234
CDC45	5	0.071635	0.071689	0.730971	1213	0	-2.1401
DDX46	5	0.071635	0.071689	0.730971	1214	0	-5.0555
SDAD1	5	0.071635	0.071689	0.730971	1215	0	-4.5321
THAP1	5	0.071635	0.071689	0.730971	1216	0	-3.4672
RC3H1	5	0.071635	0.071689	0.730971	1217	0	-4.65
LACTB	5	0.071635	0.071689	0.730971	1218	0	-3.3037
C8G	5	0.071635	0.071689	0.730971	1219	0	-4.4469
HERC2	5	0.071635	0.071689	0.730971	1220	0	-2.4521
RPL7	5	0.071635	0.071689	0.730971	1221	0	-4.9514
HERC1	5	0.071635	0.071689	0.730971	1222	0	-4.4074
BRD4	5	0.071635	0.071689	0.730971	1223	0	-3.9158
RPLP0	5	0.071635	0.071689	0.730971	1224	0	-3.2396
PES1	5	0.071635	0.071689	0.730971	1225	0	-3.8008
MYT1	5	0.071635	0.071689	0.730971	1226	0	-4.0089
CACYBP	5	0.071635	0.071689	0.730971	1227	0	-4.0879
ZNF575	5	0.071635	0.071689	0.730971	1228	0	-2.4754
GNRH1	5	0.071635	0.071689	0.730971	1229	0	-2.3429
C1QL2	5	0.071635	0.071689	0.730971	1230	0	-4.9865
ENAM	5	0.071635	0.071689	0.730971	1231	0	-3.7093
ASH1L	5	0.071635	0.071689	0.730971	1232	0	-4.4819
RPL7L1	5	0.071635	0.071689	0.730971	1233	0	-3.6843
PPP2R5E	5	0.071635	0.071689	0.730971	1234	0	-4.8473
NOB1	5	0.071635	0.071689	0.730971	1235	0	-2.6373
UBR5	5	0.071635	0.071689	0.730971	1236	0	-3.6947
STARD9	5	0.071635	0.071689	0.730971	1237	0	-3.6684
OR5L1	5	0.071635	0.071689	0.730971	1238	0	-3.2399
OTUD4	5	0.071635	0.071689	0.730971	1239	0	-4.5211
ZCCHC18	5	0.071635	0.071689	0.730971	1240	0	-3.6918
FOXM1	5	0.071635	0.071689	0.730971	1241	0	-3.4672
MED4	5	0.071635	0.071689	0.730971	1242	0	-5.2598
TOMM40	5	0.071635	0.071689	0.730971	1243	0	-3.7093
SETD8	5	0.071635	0.071689	0.730971	1244	0	-4.7502
SMG1	5	0.071635	0.071689	0.730971	1245	0	-2.6281
TTC23	5	0.071635	0.071689	0.730971	1246	0	-3.165
SS18L2	5	0.071635	0.071689	0.730971	1247	0	-3.946
COL11A1	5	0.071635	0.071689	0.730971	1248	0	-3.9355
CRISP3	5	0.071635	0.071689	0.730971	1249	0	-3.6035
UBE2J1	5	0.071635	0.071689	0.730971	1250	0	-4.318
CALHM2	5	0.071635	0.071689	0.730971	1251	0	-4.6589
RRAS2	5	0.071635	0.071689	0.730971	1252	0	-4.1733
POLR3F	5	0.071635	0.071689	0.730971	1253	0	-2.8996
C3orf36	5	0.071635	0.071689	0.730971	1254	0	-4.8052
PTPN18	5	0.071635	0.071689	0.730971	1255	0	-3.1139
ORC1	5	0.071635	0.071689	0.730971	1256	0	-3.9538
ASB2	5	0.071635	0.071689	0.730971	1257	0	-4.778
COMMD4	5	0.071635	0.071689	0.730971	1258	0	-4.1159
POLG2	5	0.071635	0.071689	0.730971	1259	0	-3.7208
ZNHIT6	5	0.071635	0.071689	0.730971	1260	0	-3.2155
THOC3	5	0.071635	0.071689	0.730971	1261	0	-5.1019
PUF60	5	0.071635	0.071689	0.730971	1262	0	-3.2462
GTF2E2	5	0.071635	0.071689	0.730971	1263	0	-4.5772
RRS1	5	0.071635	0.071689	0.730971	1264	0	-4.4845
THOC1	5	0.071635	0.071689	0.730971	1265	0	-1.9482
PSMD14	5	0.071635	0.071689	0.730971	1266	0	-4.9336
ARFGAP3	5	0.071635	0.071689	0.730971	1267	0	-4.9103
RDX	5	0.071635	0.071689	0.730971	1268	0	-4.2141
HAUS5	5	0.071635	0.071689	0.730971	1269	0	-3.7931
SLC39A10	5	0.071635	0.071689	0.730971	1270	0	-4.5568
DAD1	5	0.071635	0.071689	0.730971	1271	0	-3.9678
SOD2	5	0.071635	0.071689	0.730971	1272	0	-4.0949
CDH7	5	0.071635	0.071689	0.730971	1273	0	-2.5301
NOSTRIN	5	0.071635	0.071689	0.730971	1274	0	-3.4156
PANK4	5	0.071635	0.071689	0.730971	1275	0	-3.347
SEC31B	5	0.071635	0.071689	0.730971	1276	0	-2.1401
PLK1	5	0.071635	0.071689	0.730971	1277	0	-1.857
GBX2	5	0.071635	0.071689	0.730971	1278	0	-1.465
CDC20	5	0.071635	0.071689	0.730971	1279	0	-5.544
SLIRP	5	0.071635	0.071689	0.730971	1280	0	-3.6576
TUFM	5	0.071635	0.071689	0.730971	1281	0	-2.8873
RPL3	5	0.071635	0.071689	0.730971	1282	0	-4.6093
TPI1	5	0.071635	0.071689	0.730971	1283	0	-3.5984
ITGA7	5	0.071635	0.071689	0.730971	1284	0	-1.7311
C6orf99	5	0.071635	0.071689	0.730971	1285	0	-3.2462
OR5H14	5	0.071635	0.071689	0.730971	1286	0	-3.2131
TRAT1	5	0.071635	0.071689	0.730971	1287	0	-3.7368
GTF2B	5	0.071635	0.071689	0.730971	1288	0	-2.5609
BLM	5	0.071635	0.071689	0.730971	1289	0	-4.5362
ENO1	5	0.071635	0.071689	0.730971	1290	0	-4.6672
FUBP1	5	0.071635	0.071689	0.730971	1291	0	-4.0387
ZNF480	5	0.071635	0.071689	0.730971	1292	0	-4.1776
FNTA	5	0.071635	0.071689	0.730971	1293	0	-4.5657
XRCC6	5	0.071635	0.071689	0.730971	1294	0	-5.9863
RPL4	5	0.071635	0.071689	0.730971	1295	0	-2.7405
RPS19BP1	5	0.071635	0.071689	0.730971	1296	0	-3.4185
TRNT1	5	0.071635	0.071689	0.730971	1297	0	-4.3998
SOSTDC1	5	0.071635	0.071689	0.730971	1298	0	-4.6484
CHODL	5	0.071635	0.071689	0.730971	1299	0	-4.1918
TSHB	5	0.071635	0.071689	0.730971	1300	0	-5.223
CYTH1	5	0.071635	0.071689	0.730971	1301	0	-4.788
TUBG1	5	0.071635	0.071689	0.730971	1302	0	-2.7462
AGPAT5	5	0.071635	0.071689	0.730971	1303	0	-2.8612
GPR116	5	0.071635	0.071689	0.730971	1304	0	-3.0808
SCG3	5	0.071635	0.071689	0.730971	1305	0	-4.8437
ORC4	5	0.071635	0.071689	0.730971	1306	0	-3.8563
hsa-mir-6127	1	0.071918	0.071951	0.730971	1307	0	-0.85227
hsa-mir-8086	1	0.071918	0.071951	0.730971	1308	0	-0.85227
hsa-mir-6891	2	0.078224	0.078112	0.730971	1309	0	-3.662
hsa-mir-548i-3	2	0.078224	0.078112	0.730971	1310	0	-1.3123
PCDHGC5	2	0.078224	0.078112	0.730971	1311	0	-2.3341
PION	1	0.082858	0.08287	0.730971	1312	0	-2.7306
hsa-mir-1302-5	3	0.083193	0.083146	0.730971	1313	0	-3.1785
POTEI	3	0.083193	0.083146	0.730971	1314	0	-4.0965
CASC10	3	0.083193	0.083146	0.730971	1315	0	-1.3844
LIPT1	3	0.083193	0.083146	0.730971	1316	0	-5.5012
hsa-mir-8069	3	0.083193	0.083146	0.730971	1317	0	-5.6931
hsa-mir-200b	3	0.083193	0.083146	0.730971	1318	0	-2.8958
hsa-mir-1304	3	0.083193	0.083146	0.730971	1319	0	-2.1401
hsa-mir-4706	3	0.083193	0.083146	0.730971	1320	0	-1.1184
DEFB133	3	0.083193	0.083146	0.730971	1321	0	-2.7306
hsa-mir-6851	3	0.083193	0.083146	0.730971	1322	0	-5.8423
PTPMT1	3	0.083193	0.083146	0.730971	1323	0	-5.8624
CPNE8	3	0.083193	0.083146	0.730971	1324	0	-1.1184
hsa-mir-1207	3	0.083193	0.083146	0.730971	1325	0	-5.7803
hsa-mir-4523	3	0.083193	0.083146	0.730971	1326	0	-3.6717
TIMM13	3	0.083193	0.083146	0.730971	1327	0	-2.501
hsa-mir-5087	3	0.083193	0.083146	0.730971	1328	0	-2.501
FAM3C	3	0.083193	0.083146	0.730971	1329	0	-4.8673
hsa-mir-548ap	3	0.083193	0.083146	0.730971	1330	0	-1.3844
hsa-mir-4762	3	0.083193	0.083146	0.730971	1331	0	-1.1184
hsa-mir-1184-3	3	0.083193	0.083146	0.730971	1332	0	-1.8273
RAB34	3	0.083193	0.083146	0.730971	1333	0	-2.0575
hsa-mir-138-1	4	0.084379	0.084212	0.730971	1334	0	-5.9725
hsa-mir-1253	4	0.084607	0.084447	0.730971	1335	0	-5.353
hsa-mir-548l	4	0.08503	0.084858	0.730971	1336	0	-3.9819
CMTR2	6	0.085334	0.085466	0.730971	1337	0	-5.51
TMEM8A	6	0.085334	0.085466	0.730971	1338	0	-3.7056
RBM47	6	0.085334	0.085466	0.730971	1339	0	-2.9732
IL1RN	6	0.085334	0.085466	0.730971	1340	0	-4.8584
TSHR	6	0.085334	0.085466	0.730971	1341	0	-4.9576
NREP	6	0.085334	0.085466	0.730971	1342	0	-6.1101
RABEPK	6	0.085334	0.085466	0.730971	1343	0	-4.8937
PER2	6	0.085334	0.085466	0.730971	1344	0	-5.3147
TRH	6	0.085334	0.085466	0.730971	1345	0	-3.8681
TNNI3	6	0.085334	0.085466	0.730971	1346	0	-5.0294
TNS4	6	0.085334	0.085466	0.730971	1347	0	-4.0095
APOM	6	0.085334	0.085466	0.730971	1348	0	-5.5392
AOC2	6	0.085334	0.085466	0.730971	1349	0	-5.7205
ABHD6	6	0.085334	0.085466	0.730971	1350	0	-4.392
C18orf32	6	0.085334	0.085466	0.730971	1351	0	-5.0095
NKAP	6	0.085334	0.085466	0.730971	1352	0	-2.0575
OR56B1	6	0.085334	0.085466	0.730971	1353	0	-5.9196
SLC22A12	6	0.085334	0.085466	0.730971	1354	0	-4.4409
PIBF1	6	0.085334	0.085466	0.730971	1355	0	-5.501
MIP	6	0.085334	0.085466	0.730971	1356	0	-3.8903
MPZ	6	0.085334	0.085466	0.730971	1357	0	-4.4946
TMBIM4	6	0.085334	0.085466	0.730971	1358	0	-5.5497
MYH11	6	0.085334	0.085466	0.730971	1359	0	-5.4326
IKBIP	6	0.085334	0.085466	0.730971	1360	0	-5.3771
NAALAD2	6	0.085334	0.085466	0.730971	1361	0	-3.8681
LEKR1	6	0.085334	0.085466	0.730971	1362	0	-2.4042
UGP2	6	0.085334	0.085466	0.730971	1363	0	-5.6991
PLEKHG4B	6	0.085334	0.085466	0.730971	1364	0	-3.6458
GPATCH3	6	0.085334	0.085466	0.730971	1365	0	-2.3429
ZFC3H1	6	0.085334	0.085466	0.730971	1366	0	-5.1219
TRIM61	6	0.085334	0.085466	0.730971	1367	0	-4.6744
CCDC124	6	0.085334	0.085466	0.730971	1368	0	-4.7206
RPL37	6	0.085334	0.085466	0.730971	1369	0	-3.9678
LAIR1	6	0.085334	0.085466	0.730971	1370	0	-5.8827
MRPL2	6	0.085334	0.085466	0.730971	1371	0	-5.3539
MED21	6	0.085334	0.085466	0.730971	1372	0	-4.7372
SUMO3	6	0.085334	0.085466	0.730971	1373	0	-4.265
ZNF165	6	0.085334	0.085466	0.730971	1374	0	-5.9129
TRIP11	6	0.085334	0.085466	0.730971	1375	0	-5.8011
SEMG1	6	0.085334	0.085466	0.730971	1376	0	-5.3205
ADNP	6	0.085334	0.085466	0.730971	1377	0	-5.5301
EED	6	0.085334	0.085466	0.730971	1378	0	-5.5331
RTDR1	6	0.085334	0.085466	0.730971	1379	0	-3.9815
TOM1L2	6	0.085334	0.085466	0.730971	1380	0	-4.2172
FAM157A	6	0.085334	0.085466	0.730971	1381	0	-5.0781
ST8SIA1	6	0.085334	0.085466	0.730971	1382	0	-3.9862
STAG2	6	0.085334	0.085466	0.730971	1383	0	-3.0441
FBXW10	6	0.085334	0.085466	0.730971	1384	0	-4.3374
NAIF1	6	0.085334	0.085466	0.730971	1385	0	-4.8816
SYPL2	6	0.085334	0.085466	0.730971	1386	0	-5.9216
TSNAXIP1	6	0.085334	0.085466	0.730971	1387	0	-4.9815
EVA1B	6	0.085334	0.085466	0.730971	1388	0	-4.0901
STK17B	6	0.085334	0.085466	0.730971	1389	0	-5.2913
NSMCE4A	6	0.085334	0.085466	0.730971	1390	0	-4.6873
LOC440563	6	0.085334	0.085466	0.730971	1391	0	-4.2859
VDAC1	6	0.085334	0.085466	0.730971	1392	0	-4.738
TPH1	6	0.085334	0.085466	0.730971	1393	0	-4.6281
SETD7	6	0.085334	0.085466	0.730971	1394	0	-2.8649
CXorf48	6	0.085334	0.085466	0.730971	1395	0	-5.1491
ASB9	6	0.085334	0.085466	0.730971	1396	0	-5.2998
RAC1	6	0.085334	0.085466	0.730971	1397	0	-4.8046
ZNF530	6	0.085334	0.085466	0.730971	1398	0	-5.3945
LPO	6	0.085334	0.085466	0.730971	1399	0	-5.1309
REV3L	6	0.085334	0.085466	0.730971	1400	0	-3.7888
ADAM2	6	0.085334	0.085466	0.730971	1401	0	-5.6031
VPS52	6	0.085334	0.085466	0.730971	1402	0	-5.557
HRH3	6	0.085334	0.085466	0.730971	1403	0	-4.3526
ARL17A	6	0.085334	0.085466	0.730971	1404	0	-4.9634
NIPAL1	6	0.085334	0.085466	0.730971	1405	0	-5.5594
TCEB1	6	0.085334	0.085466	0.730971	1406	0	-5.0603
FXYD1	6	0.085334	0.085466	0.730971	1407	0	-3.9153
ZNF776	6	0.085334	0.085466	0.730971	1408	0	-4.8623
LYPD1	6	0.085334	0.085466	0.730971	1409	0	-5.0883
TPTE2	6	0.085334	0.085466	0.730971	1410	0	-4.4858
COG1	6	0.085334	0.085466	0.730971	1411	0	-5.7855
ALDOA	6	0.085334	0.085466	0.730971	1412	0	-5.6767
DYNLRB1	6	0.085334	0.085466	0.730971	1413	0	-3.3581
NT5DC1	6	0.085334	0.085466	0.730971	1414	0	-4.6715
CSTF2T	6	0.085334	0.085466	0.730971	1415	0	-5.4468
ELOVL5	6	0.085334	0.085466	0.730971	1416	0	-5.0405
BIRC7	6	0.085334	0.085466	0.730971	1417	0	-4.1932
FMO4	6	0.085334	0.085466	0.730971	1418	0	-3.4595
SOCS7	6	0.085334	0.085466	0.730971	1419	0	-5.4623
ATP6V0A4	6	0.085334	0.085466	0.730971	1420	0	-4.1335
PEAK1	6	0.085334	0.085466	0.730971	1421	0	-4.654
OR2Y1	6	0.085334	0.085466	0.730971	1422	0	-5.4138
MED18	6	0.085334	0.085466	0.730971	1423	0	-4.9036
PSG4	6	0.085334	0.085466	0.730971	1424	0	-5.2724
FSTL3	6	0.085334	0.085466	0.730971	1425	0	-4.9251
MFAP2	6	0.085334	0.085466	0.730971	1426	0	-4.6451
RAMP2	6	0.085334	0.085466	0.730971	1427	0	-4.1733
C4orf32	6	0.085334	0.085466	0.730971	1428	0	-5.36
STARD5	6	0.085334	0.085466	0.730971	1429	0	-4.6978
VPS37B	6	0.085334	0.085466	0.730971	1430	0	-3.8923
RAB25	6	0.085334	0.085466	0.730971	1431	0	-5.7958
SDR42E1	6	0.085334	0.085466	0.730971	1432	0	-3.6656
RPAP1	6	0.085334	0.085466	0.730971	1433	0	-3.6027
TM2D1	6	0.085334	0.085466	0.730971	1434	0	-4.8437
PRRX2	6	0.085334	0.085466	0.730971	1435	0	-6.2096
RAB3GAP1	6	0.085334	0.085466	0.730971	1436	0	-5.603
PMF1	6	0.085334	0.085466	0.730971	1437	0	-3.9524
MTBP	6	0.085334	0.085466	0.730971	1438	0	-3.6684
RLN3	6	0.085334	0.085466	0.730971	1439	0	-4.7627
MPI	6	0.085334	0.085466	0.730971	1440	0	-2.754
MPC1	6	0.085334	0.085466	0.730971	1441	0	-5.8905
EDA2R	6	0.085334	0.085466	0.730971	1442	0	-3.3491
SPDL1	6	0.085334	0.085466	0.730971	1443	0	-4.1266
FBXO16	6	0.085334	0.085466	0.730971	1444	0	-4.4302
CERS5	6	0.085334	0.085466	0.730971	1445	0	-4.6573
CRISP1	6	0.085334	0.085466	0.730971	1446	0	-6.4289
HGD	6	0.085334	0.085466	0.730971	1447	0	-5.4219
DDX23	6	0.085334	0.085466	0.730971	1448	0	-4.8049
FGGY	6	0.085334	0.085466	0.730971	1449	0	-5.7646
ACTG1	6	0.085334	0.085466	0.730971	1450	0	-4.9522
METTL13	6	0.085334	0.085466	0.730971	1451	0	-5.0171
PRR5L	6	0.085334	0.085466	0.730971	1452	0	-3.3375
TMEM151A	6	0.085334	0.085466	0.730971	1453	0	-3.7888
POLR2A	6	0.085334	0.085466	0.730971	1454	0	-6.1096
GYPA	6	0.085334	0.085466	0.730971	1455	0	-5.0001
PPP2R4	6	0.085334	0.085466	0.730971	1456	0	-5.5949
NFKB1	6	0.085334	0.085466	0.730971	1457	0	-4.7754
TMEM200A	6	0.085334	0.085466	0.730971	1458	0	-5.036
ATRNL1	6	0.085334	0.085466	0.730971	1459	0	-6.4342
WNT2B	6	0.085334	0.085466	0.730971	1460	0	-5.1004
ZBTB18	6	0.085334	0.085466	0.730971	1461	0	-3.8514
PREX1	6	0.085334	0.085466	0.730971	1462	0	-4.4994
GUCY1A3	6	0.085334	0.085466	0.730971	1463	0	-5.3656
XPNPEP3	6	0.085334	0.085466	0.730971	1464	0	-4.8371
RORB	6	0.085334	0.085466	0.730971	1465	0	-6.335
EI24	6	0.085334	0.085466	0.730971	1466	0	-3.5277
CNTN4	6	0.085334	0.085466	0.730971	1467	0	-4.9429
SLC7A6OS	6	0.085334	0.085466	0.730971	1468	0	-5.2925
GFRA3	6	0.085334	0.085466	0.730971	1469	0	-4.5574
ZNF99	6	0.085334	0.085466	0.730971	1470	0	-5.6868
SPTY2D1	6	0.085334	0.085466	0.730971	1471	0	-5.4703
HMGXB4	6	0.085334	0.085466	0.730971	1472	0	-4.5347
SAMD4B	6	0.085334	0.085466	0.730971	1473	0	-3.4147
OARD1	6	0.085334	0.085466	0.730971	1474	0	-5.6265
FTSJ2	6	0.085334	0.085466	0.730971	1475	0	-5.3147
C15orf52	6	0.085334	0.085466	0.730971	1476	0	-5.0283
CELF1	6	0.085334	0.085466	0.730971	1477	0	-5.1254
CDC34	6	0.085334	0.085466	0.730971	1478	0	-5.2039
WDR88	6	0.085334	0.085466	0.730971	1479	0	-4.3973
CHRNB1	6	0.085334	0.085466	0.730971	1480	0	-4.6281
LCE2B	6	0.085334	0.085466	0.730971	1481	0	-4.7768
ASCL4	6	0.085334	0.085466	0.730971	1482	0	-5.1332
SLC9A1	6	0.085334	0.085466	0.730971	1483	0	-5.0669
SCUBE1	6	0.085334	0.085466	0.730971	1484	0	-5.2347
GNB2L1	6	0.085334	0.085466	0.730971	1485	0	-5.4341
UNC5D	6	0.085334	0.085466	0.730971	1486	0	-3.3925
CCDC113	6	0.085334	0.085466	0.730971	1487	0	-4.6744
AASDH	6	0.085334	0.085466	0.730971	1488	0	-4.5308
SECISBP2	6	0.085334	0.085466	0.730971	1489	0	-3.9904
DERL1	6	0.085334	0.085466	0.730971	1490	0	-4.9741
RBMXL1	6	0.085334	0.085466	0.730971	1491	0	-5.2508
TRAPPC9	6	0.085334	0.085466	0.730971	1492	0	-4.4826
DDX19A	6	0.085334	0.085466	0.730971	1493	0	-3.8169
C12orf49	6	0.085334	0.085466	0.730971	1494	0	-5.6039
C16orf97	6	0.085334	0.085466	0.730971	1495	0	-3.5687
NOP10	6	0.085334	0.085466	0.730971	1496	0	-4.7854
ZNF205	6	0.085334	0.085466	0.730971	1497	0	-4.5932
OR52I2	6	0.085334	0.085466	0.730971	1498	0	-4.6169
C16orf74	6	0.085334	0.085466	0.730971	1499	0	-6.055
RNASEH2B	6	0.085334	0.085466	0.730971	1500	0	-3.5162
AK6	6	0.085334	0.085466	0.730971	1501	0	-5.6287
ARNTL2	6	0.085334	0.085466	0.730971	1502	0	-4.8437
DDIT3	6	0.085334	0.085466	0.730971	1503	0	-5.2445
ZFAND5	6	0.085334	0.085466	0.730971	1504	0	-5.5774
ZNF549	6	0.085334	0.085466	0.730971	1505	0	-5.7778
CGN	6	0.085334	0.085466	0.730971	1506	0	-5.6694
INO80D	6	0.085334	0.085466	0.730971	1507	0	-4.0095
SACM1L	6	0.085334	0.085466	0.730971	1508	0	-4.5403
MSH3	6	0.085334	0.085466	0.730971	1509	0	-4.0584
C3orf14	6	0.085334	0.085466	0.730971	1510	0	-4.2165
DYNC2H1	6	0.085334	0.085466	0.730971	1511	0	-4.7124
LAP3	6	0.085334	0.085466	0.730971	1512	0	-3.9678
EIF3A	6	0.085334	0.085466	0.730971	1513	0	-4.6589
NMU	6	0.085334	0.085466	0.730971	1514	0	-5.0326
KANSL1L	6	0.085334	0.085466	0.730971	1515	0	-4.4284
PRSS46	6	0.085334	0.085466	0.730971	1516	0	-4.7449
ABCA3	6	0.085334	0.085466	0.730971	1517	0	-5.3047
SMR3A	6	0.085334	0.085466	0.730971	1518	0	-5.4976
ZCCHC9	6	0.085334	0.085466	0.730971	1519	0	-5.6022
C1orf185	6	0.085334	0.085466	0.730971	1520	0	-5.3692
SF3B14	6	0.085334	0.085466	0.730971	1521	0	-5.4601
ZNF438	6	0.085334	0.085466	0.730971	1522	0	-5.8485
PLA2G2E	6	0.085334	0.085466	0.730971	1523	0	-4.6637
MPDU1	6	0.085334	0.085466	0.730971	1524	0	-4.1812
AMPD2	6	0.085334	0.085466	0.730971	1525	0	-5.2185
C18orf25	6	0.085334	0.085466	0.730971	1526	0	-5.1893
YPEL5	6	0.085334	0.085466	0.730971	1527	0	-5.1004
TMEM127	6	0.085334	0.085466	0.730971	1528	0	-5.0193
DLL4	6	0.085334	0.085466	0.730971	1529	0	-4.9623
POLD3	6	0.085334	0.085466	0.730971	1530	0	-4.276
GNPNAT1	6	0.085334	0.085466	0.730971	1531	0	-4.6077
WDR55	6	0.085334	0.085466	0.730971	1532	0	-5.7951
FKBP3	6	0.085334	0.085466	0.730971	1533	0	-4.276
RAD9B	6	0.085334	0.085466	0.730971	1534	0	-4.6744
MRPL1	6	0.085334	0.085466	0.730971	1535	0	-5.1003
GARS	6	0.085334	0.085466	0.730971	1536	0	-4.082
ZFP42	6	0.085334	0.085466	0.730971	1537	0	-4.5934
NUBP1	6	0.085334	0.085466	0.730971	1538	0	-5.5944
ECH1	6	0.085334	0.085466	0.730971	1539	0	-4.6042
WFDC11	6	0.085334	0.085466	0.730971	1540	0	-4.9801
SMAP2	6	0.085334	0.085466	0.730971	1541	0	-4.1266
TRIT1	6	0.085334	0.085466	0.730971	1542	0	-3.5687
ZNF777	6	0.085334	0.085466	0.730971	1543	0	-3.3375
EBF4	6	0.085334	0.085466	0.730971	1544	0	-4.3603
RELB	6	0.085334	0.085466	0.730971	1545	0	-4.8372
RHO	6	0.085334	0.085466	0.730971	1546	0	-5.1618
PNMA5	6	0.085334	0.085466	0.730971	1547	0	-4.8759
HMGB3	6	0.085334	0.085466	0.730971	1548	0	-4.8905
MED30	6	0.085334	0.085466	0.730971	1549	0	-6.0129
TNR	6	0.085334	0.085466	0.730971	1550	0	-5.373
PIP5K1B	6	0.085334	0.085466	0.730971	1551	0	-3.8251
NADK	6	0.085334	0.085466	0.730971	1552	0	-5.063
C12orf79	6	0.085334	0.085466	0.730971	1553	0	-5.1385
SYCE1	6	0.085334	0.085466	0.730971	1554	0	-4.2113
PGLS	6	0.085334	0.085466	0.730971	1555	0	-5.456
RBL1	6	0.085334	0.085466	0.730971	1556	0	-5.6357
PGM2	6	0.085334	0.085466	0.730971	1557	0	-4.4409
PITX1	6	0.085334	0.085466	0.730971	1558	0	-5.8512
ELMO1	6	0.085334	0.085466	0.730971	1559	0	-5.4289
GTF3C6	6	0.085334	0.085466	0.730971	1560	0	-5.2514
DPM3	6	0.085334	0.085466	0.730971	1561	0	-3.7093
SOD1	6	0.085334	0.085466	0.730971	1562	0	-4.0662
METTL1	6	0.085334	0.085466	0.730971	1563	0	-2.8935
RPL12	6	0.085334	0.085466	0.730971	1564	0	-5.8998
ENTPD6	6	0.085334	0.085466	0.730971	1565	0	-4.2243
MYH9	6	0.085334	0.085466	0.730971	1566	0	-4.5211
WDFY2	6	0.085334	0.085466	0.730971	1567	0	-4.4782
NDNL2	6	0.085334	0.085466	0.730971	1568	0	-5.456
ASPSCR1	6	0.085334	0.085466	0.730971	1569	0	-5.2279
VPS29	6	0.085334	0.085466	0.730971	1570	0	-6.3632
DOCK7	6	0.085334	0.085466	0.730971	1571	0	-5.791
LEFTY2	6	0.085334	0.085466	0.730971	1572	0	-5.1151
SPCS2	6	0.085334	0.085466	0.730971	1573	0	-5.8535
HEYL	6	0.085334	0.085466	0.730971	1574	0	-3.9044
IL17RC	6	0.085334	0.085466	0.730971	1575	0	-4.625
PNRC2	6	0.085334	0.085466	0.730971	1576	0	-5.8011
FGF13	6	0.085334	0.085466	0.730971	1577	0	-4.8865
CDKN2D	6	0.085334	0.085466	0.730971	1578	0	-4.1469
PGAM1	6	0.085334	0.085466	0.730971	1579	0	-5.1496
ELSPBP1	6	0.085334	0.085466	0.730971	1580	0	-4.4069
SMU1	6	0.085334	0.085466	0.730971	1581	0	-4.9443
C1orf229	6	0.085334	0.085466	0.730971	1582	0	-3.4785
COPZ1	6	0.085334	0.085466	0.730971	1583	0	-5.6676
TXLNA	6	0.085334	0.085466	0.730971	1584	0	-5.6486
ZNF195	6	0.085334	0.085466	0.730971	1585	0	-4.0353
FANCE	6	0.085334	0.085466	0.730971	1586	0	-5.5883
PRNP	6	0.085334	0.085466	0.730971	1587	0	-5.8332
PDE6A	6	0.085334	0.085466	0.730971	1588	0	-4.265
ZC3H18	6	0.085334	0.085466	0.730971	1589	0	-4.4653
DCUN1D3	6	0.085334	0.085466	0.730971	1590	0	-5.8219
NRF1	6	0.085334	0.085466	0.730971	1591	0	-5.6322
ZNF107	6	0.085334	0.085466	0.730971	1592	0	-4.9018
SOAT2	6	0.085334	0.085466	0.730971	1593	0	-5.8418
KRTAP20-1	6	0.085334	0.085466	0.730971	1594	0	-5.5265
TMEM223	6	0.085334	0.085466	0.730971	1595	0	-4.351
RNF5	6	0.085334	0.085466	0.730971	1596	0	-4.906
PROKR2	6	0.085334	0.085466	0.730971	1597	0	-3.6918
TLR9	6	0.085334	0.085466	0.730971	1598	0	-4.6093
AADACL3	6	0.085334	0.085466	0.730971	1599	0	-5.6224
MMP11	6	0.085334	0.085466	0.730971	1600	0	-5.5287
CPM	6	0.085334	0.085466	0.730971	1601	0	-3.9385
NUTF2	6	0.085334	0.085466	0.730971	1602	0	-2.8132
ST7L	6	0.085334	0.085466	0.730971	1603	0	-5.6946
TECR	6	0.085334	0.085466	0.730971	1604	0	-4.9346
SDHD	6	0.085334	0.085466	0.730971	1605	0	-4.4294
SLC22A24	6	0.085334	0.085466	0.730971	1606	0	-4.9511
DGKH	6	0.085334	0.085466	0.730971	1607	0	-5.6246
DNTTIP2	6	0.085334	0.085466	0.730971	1608	0	-5.3644
P2RY6	6	0.085334	0.085466	0.730971	1609	0	-5.8398
SLC25A25	6	0.085334	0.085466	0.730971	1610	0	-3.9678
C1orf85	6	0.085334	0.085466	0.730971	1611	0	-6.0081
KRT18	6	0.085334	0.085466	0.730971	1612	0	-5.7564
CLEC14A	6	0.085334	0.085466	0.730971	1613	0	-5.7487
RNF24	6	0.085334	0.085466	0.730971	1614	0	-5.566
BAI2	6	0.085334	0.085466	0.730971	1615	0	-3.6756
BEST2	6	0.085334	0.085466	0.730971	1616	0	-4.6917
MAGEC2	6	0.085334	0.085466	0.730971	1617	0	-4.9065
NXNL2	6	0.085334	0.085466	0.730971	1618	0	-5.3141
HILPDA	6	0.085334	0.085466	0.730971	1619	0	-5.2665
SPATA7	6	0.085334	0.085466	0.730971	1620	0	-4.7187
CCT8L2	6	0.085334	0.085466	0.730971	1621	0	-5.2166
C5orf47	6	0.085334	0.085466	0.730971	1622	0	-5.1722
SNF8	6	0.085334	0.085466	0.730971	1623	0	-3.016
FBLIM1	6	0.085334	0.085466	0.730971	1624	0	-5.6698
LSAMP	6	0.085334	0.085466	0.730971	1625	0	-2.8132
ZNF408	6	0.085334	0.085466	0.730971	1626	0	-2.7462
PRPF39	6	0.085334	0.085466	0.730971	1627	0	-4.7505
STXBP2	6	0.085334	0.085466	0.730971	1628	0	-4.8667
FAM204A	6	0.085334	0.085466	0.730971	1629	0	-5.755
COMMD3	6	0.085334	0.085466	0.730971	1630	0	-6.0772
SPATA8	6	0.085334	0.085466	0.730971	1631	0	-3.4439
CDADC1	6	0.085334	0.085466	0.730971	1632	0	-4.7124
TOMM70A	6	0.085334	0.085466	0.730971	1633	0	-3.6206
KCNK2	6	0.085334	0.085466	0.730971	1634	0	-4.351
HCFC1	6	0.085334	0.085466	0.730971	1635	0	-4.2039
PSMG3	6	0.085334	0.085466	0.730971	1636	0	-5.3436
RNMTL1	6	0.085334	0.085466	0.730971	1637	0	-4.4284
USP6NL	6	0.085334	0.085466	0.730971	1638	0	-6.2687
GPM6B	6	0.085334	0.085466	0.730971	1639	0	-3.6145
ATRX	6	0.085334	0.085466	0.730971	1640	0	-4.6996
POGK	6	0.085334	0.085466	0.730971	1641	0	-5.3124
CDH6	6	0.085334	0.085466	0.730971	1642	0	-5.5236
SLC22A10	6	0.085334	0.085466	0.730971	1643	0	-4.7546
RTN4RL1	6	0.085334	0.085466	0.730971	1644	0	-5.036
CD22	6	0.085334	0.085466	0.730971	1645	0	-5.3222
CCDC74A	6	0.085334	0.085466	0.730971	1646	0	-4.4741
NEK10	6	0.085334	0.085466	0.730971	1647	0	-5.2101
PTPN21	6	0.085334	0.085466	0.730971	1648	0	-4.904
KRTAP25-1	6	0.085334	0.085466	0.730971	1649	0	-4.9992
HPR	6	0.085334	0.085466	0.730971	1650	0	-4.1266
CAPSL	6	0.085334	0.085466	0.730971	1651	0	-5.4134
SAFB	6	0.085334	0.085466	0.730971	1652	0	-6.1368
TPRN	6	0.085334	0.085466	0.730971	1653	0	-4.2142
ZC3HAV1L	6	0.085334	0.085466	0.730971	1654	0	-5.3948
PDHB	6	0.085334	0.085466	0.730971	1655	0	-4.5038
GIGYF2	6	0.085334	0.085466	0.730971	1656	0	-4.7094
E4F1	6	0.085334	0.085466	0.730971	1657	0	-4.0641
SLC7A5	6	0.085334	0.085466	0.730971	1658	0	-5.1416
UBXN2B	6	0.085334	0.085466	0.730971	1659	0	-4.9654
EVI2A	6	0.085334	0.085466	0.730971	1660	0	-5.8911
CCDC167	6	0.085334	0.085466	0.730971	1661	0	-5.3562
CCDC13	6	0.085334	0.085466	0.730971	1662	0	-4.3669
TFEC	6	0.085334	0.085466	0.730971	1663	0	-3.6192
NUMB	6	0.085334	0.085466	0.730971	1664	0	-5.2445
LRRC24	6	0.085334	0.085466	0.730971	1665	0	-5.0685
WNT2	6	0.085334	0.085466	0.730971	1666	0	-5.036
PTPRC	6	0.085334	0.085466	0.730971	1667	0	-3.1252
GAL3ST2	6	0.085334	0.085466	0.730971	1668	0	-5.3803
ORAOV1	6	0.085334	0.085466	0.730971	1669	0	-4.7233
ZNF747	6	0.085334	0.085466	0.730971	1670	0	-4.9202
AVL9	6	0.085334	0.085466	0.730971	1671	0	-4.9065
SUPT6H	6	0.085334	0.085466	0.730971	1672	0	-4.1766
SLC22A20	6	0.085334	0.085466	0.730971	1673	0	-4.5226
AFP	6	0.085334	0.085466	0.730971	1674	0	-4.3693
ANAPC11	6	0.085334	0.085466	0.730971	1675	0	-4.1667
BUD31	6	0.085334	0.085466	0.730971	1676	0	-4.922
CLDN15	6	0.085334	0.085466	0.730971	1677	0	-3.2819
GPN2	6	0.085334	0.085466	0.730971	1678	0	-4.3218
FASTKD3	6	0.085334	0.085466	0.730971	1679	0	-5.7112
TRIM48	6	0.085334	0.085466	0.730971	1680	0	-5.4992
COL6A3	6	0.085334	0.085466	0.730971	1681	0	-4.7245
GNAT1	6	0.085334	0.085466	0.730971	1682	0	-4.7768
SLC25A16	6	0.085334	0.085466	0.730971	1683	0	-4.3904
ARSJ	6	0.085334	0.085466	0.730971	1684	0	-4.4701
RPL18A	6	0.085334	0.085466	0.730971	1685	0	-4.4409
SMC1B	6	0.085334	0.085466	0.730971	1686	0	-4.3409
SLCO4C1	6	0.085334	0.085466	0.730971	1687	0	-5.6006
TPBG	6	0.085334	0.085466	0.730971	1688	0	-3.9034
EAF2	6	0.085334	0.085466	0.730971	1689	0	-5.1225
C14orf159	6	0.085334	0.085466	0.730971	1690	0	-4.6063
NUMBL	6	0.085334	0.085466	0.730971	1691	0	-5.714
PLCZ1	6	0.085334	0.085466	0.730971	1692	0	-4.3748
DNAH5	6	0.085334	0.085466	0.730971	1693	0	-5.3382
MCAT	6	0.085334	0.085466	0.730971	1694	0	-6.0485
NPFF	6	0.085334	0.085466	0.730971	1695	0	-5.0179
GLI1	6	0.085334	0.085466	0.730971	1696	0	-5.079
RPGRIP1	6	0.085334	0.085466	0.730971	1697	0	-5.6512
NPB	6	0.085334	0.085466	0.730971	1698	0	-5.5161
EIF3F	6	0.085334	0.085466	0.730971	1699	0	-5.3471
ATXN7L3	6	0.085334	0.085466	0.730971	1700	0	-3.7116
STH	6	0.085334	0.085466	0.730971	1701	0	-5.5426
PPP4R2	6	0.085334	0.085466	0.730971	1702	0	-5.0585
FHL3	6	0.085334	0.085466	0.730971	1703	0	-3.5724
PDE5A	6	0.085334	0.085466	0.730971	1704	0	-4.6507
FMNL1	6	0.085334	0.085466	0.730971	1705	0	-6.423
TSR1	6	0.085334	0.085466	0.730971	1706	0	-4.3863
RALGAPA2	6	0.085334	0.085466	0.730971	1707	0	-6.1581
ZNF622	6	0.085334	0.085466	0.730971	1708	0	-3.1553
STOML2	6	0.085334	0.085466	0.730971	1709	0	-5.2279
RHOD	6	0.085334	0.085466	0.730971	1710	0	-3.7943
MPG	6	0.085334	0.085466	0.730971	1711	0	-5.7778
PPP1R26	6	0.085334	0.085466	0.730971	1712	0	-5.0111
FLJ44313	6	0.085334	0.085466	0.730971	1713	0	-4.9252
CYP2E1	6	0.085334	0.085466	0.730971	1714	0	-5.8957
NPAS2	6	0.085334	0.085466	0.730971	1715	0	-5.0642
KANSL3	6	0.085334	0.085466	0.730971	1716	0	-1.925
FOXO1	6	0.085334	0.085466	0.730971	1717	0	-5.2021
APIP	6	0.085334	0.085466	0.730971	1718	0	-5.3562
ANO7	6	0.085334	0.085466	0.730971	1719	0	-5.3894
TAOK1	6	0.085334	0.085466	0.730971	1720	0	-5.3562
ZNF365	6	0.085334	0.085466	0.730971	1721	0	-5.1704
MATN1	6	0.085334	0.085466	0.730971	1722	0	-4.3482
DNASE1L1	6	0.085334	0.085466	0.730971	1723	0	-4.0786
CCDC14	6	0.085334	0.085466	0.730971	1724	0	-4.4294
FBXO10	6	0.085334	0.085466	0.730971	1725	0	-3.4198
UBE2M	6	0.085334	0.085466	0.730971	1726	0	-3.4156
CMTM6	6	0.085334	0.085466	0.730971	1727	0	-2.7462
ARHGEF33	6	0.085334	0.085466	0.730971	1728	0	-4.0554
MDH2	6	0.085334	0.085466	0.730971	1729	0	-5.1858
LCE3C	6	0.085334	0.085466	0.730971	1730	0	-5.6244
CASS4	6	0.085334	0.085466	0.730971	1731	0	-4.9065
ITPKB	6	0.085334	0.085466	0.730971	1732	0	-5.9401
NSF	6	0.085334	0.085466	0.730971	1733	0	-5.49
TSPAN18	6	0.085334	0.085466	0.730971	1734	0	-5.0808
KLK4	6	0.085334	0.085466	0.730971	1735	0	-6.0042
GTPBP10	6	0.085334	0.085466	0.730971	1736	0	-4.7835
DHX9	6	0.085334	0.085466	0.730971	1737	0	-5.5554
TMEM39B	6	0.085334	0.085466	0.730971	1738	0	-4.5968
PABPC5	6	0.085334	0.085466	0.730971	1739	0	-5.288
RAC3	6	0.085334	0.085466	0.730971	1740	0	-3.2966
FZD7	6	0.085334	0.085466	0.730971	1741	0	-4.2322
TRIM23	6	0.085334	0.085466	0.730971	1742	0	-5.1926
SNPH	6	0.085334	0.085466	0.730971	1743	0	-5.0647
KLRG2	6	0.085334	0.085466	0.730971	1744	0	-4.6054
LRRN4	6	0.085334	0.085466	0.730971	1745	0	-4.4545
DDX56	6	0.085334	0.085466	0.730971	1746	0	-5.7244
PHACTR3	6	0.085334	0.085466	0.730971	1747	0	-4.4466
FAM19A1	6	0.085334	0.085466	0.730971	1748	0	-5.9139
NAA10	6	0.085334	0.085466	0.730971	1749	0	-6.3689
POM121	6	0.085334	0.085466	0.730971	1750	0	-2.8873
DHPS	6	0.085334	0.085466	0.730971	1751	0	-3.22
ORC2	6	0.085334	0.085466	0.730971	1752	0	-4.8437
LSM14B	6	0.085334	0.085466	0.730971	1753	0	-5.1363
TPR	6	0.085334	0.085466	0.730971	1754	0	-4.2046
PRPF38A	6	0.085334	0.085466	0.730971	1755	0	-4.5543
TRIM37	6	0.085334	0.085466	0.730971	1756	0	-5.3339
TMEM200C	6	0.085334	0.085466	0.730971	1757	0	-3.0871
RRP1B	6	0.085334	0.085466	0.730971	1758	0	-4.2867
PROCA1	6	0.085334	0.085466	0.730971	1759	0	-5.1717
PSMD10	6	0.085334	0.085466	0.730971	1760	0	-5.6904
RASGRF2	6	0.085334	0.085466	0.730971	1761	0	-4.7941
NUDT19	6	0.085334	0.085466	0.730971	1762	0	-4.9741
GNL3	6	0.085334	0.085466	0.730971	1763	0	-4.7187
C12orf45	6	0.085334	0.085466	0.730971	1764	0	-2.6896
MED26	6	0.085334	0.085466	0.730971	1765	0	-4.982
ZSCAN23	6	0.085334	0.085466	0.730971	1766	0	-3.8081
SMYD5	6	0.085334	0.085466	0.730971	1767	0	-4.6501
APOL1	6	0.085334	0.085466	0.730971	1768	0	-4.9623
INHBE	6	0.085334	0.085466	0.730971	1769	0	-4.3888
SNIP1	6	0.085334	0.085466	0.730971	1770	0	-2.5301
EIF2B4	6	0.085334	0.085466	0.730971	1771	0	-3.8509
RAB15	6	0.085334	0.085466	0.730971	1772	0	-5.2722
ZNF569	6	0.085334	0.085466	0.730971	1773	0	-3.2855
ECHDC2	6	0.085334	0.085466	0.730971	1774	0	-5.5406
SHMT1	6	0.085334	0.085466	0.730971	1775	0	-5.0533
RNF139	6	0.085334	0.085466	0.730971	1776	0	-6.1024
C11orf85	6	0.085334	0.085466	0.730971	1777	0	-5.576
MRPL16	6	0.085334	0.085466	0.730971	1778	0	-4.4004
TOX	6	0.085334	0.085466	0.730971	1779	0	-2.5369
FBXO36	6	0.085334	0.085466	0.730971	1780	0	-5.3443
SEMA6A	6	0.085334	0.085466	0.730971	1781	0	-4.9065
CASP8AP2	6	0.085334	0.085466	0.730971	1782	0	-4.0252
NDUFA11	6	0.085334	0.085466	0.730971	1783	0	-4.6305
CKB	6	0.085334	0.085466	0.730971	1784	0	-5.5614
KCTD11	6	0.085334	0.085466	0.730971	1785	0	-5.2821
BAP1	6	0.085334	0.085466	0.730971	1786	0	-4.688
UST	6	0.085334	0.085466	0.730971	1787	0	-5.859
NEUROD6	6	0.085334	0.085466	0.730971	1788	0	-4.4196
IPO5	6	0.085334	0.085466	0.730971	1789	0	-5.8439
FAM222B	6	0.085334	0.085466	0.730971	1790	0	-5.108
GAL3ST4	6	0.085334	0.085466	0.730971	1791	0	-3.499
ZNF560	6	0.085334	0.085466	0.730971	1792	0	-5.6393
SLX4	6	0.085334	0.085466	0.730971	1793	0	-4.6412
MTFP1	6	0.085334	0.085466	0.730971	1794	0	-5.4451
ZFAND6	6	0.085334	0.085466	0.730971	1795	0	-5.5949
RIMBP2	6	0.085334	0.085466	0.730971	1796	0	-4.3165
DDX6	6	0.085334	0.085466	0.730971	1797	0	-4.2541
ALCAM	6	0.085334	0.085466	0.730971	1798	0	-5.0112
SPATA5	6	0.085334	0.085466	0.730971	1799	0	-5.3205
MRPS16	6	0.085334	0.085466	0.730971	1800	0	-5.066
ZNF430	6	0.085334	0.085466	0.730971	1801	0	-3.8377
GATAD2A	6	0.085334	0.085466	0.730971	1802	0	-5.2948
RTCA	6	0.085334	0.085466	0.730971	1803	0	-5.786
KRTAP1-3	6	0.085334	0.085466	0.730971	1804	0	-5.0179
C10orf68	6	0.085334	0.085466	0.730971	1805	0	-4.4397
COL14A1	6	0.085334	0.085466	0.730971	1806	0	-4.544
PPIL2	6	0.085334	0.085466	0.730971	1807	0	-4.1255
TEX19	6	0.085334	0.085466	0.730971	1808	0	-5.4328
RDM1	6	0.085334	0.085466	0.730971	1809	0	-4.0104
SRGAP1	6	0.085334	0.085466	0.730971	1810	0	-3.398
SCN2A	6	0.085334	0.085466	0.730971	1811	0	-5.3833
KRT2	6	0.085334	0.085466	0.730971	1812	0	-6.0197
CLEC4A	6	0.085334	0.085466	0.730971	1813	0	-4.0601
RPP25L	6	0.085334	0.085466	0.730971	1814	0	-4.6704
GGT7	6	0.085334	0.085466	0.730971	1815	0	-4.544
B3GNT6	6	0.085334	0.085466	0.730971	1816	0	-6.018
OR4P4	6	0.085334	0.085466	0.730971	1817	0	-4.0269
CALN1	6	0.085334	0.085466	0.730971	1818	0	-4.991
NDST1	6	0.085334	0.085466	0.730971	1819	0	-5.4836
SLC36A2	6	0.085334	0.085466	0.730971	1820	0	-4.7847
DSCAML1	6	0.085334	0.085466	0.730971	1821	0	-2.8996
AS3MT	6	0.085334	0.085466	0.730971	1822	0	-4.1921
CXCR3	6	0.085334	0.085466	0.730971	1823	0	-5.828
POLE3	6	0.085334	0.085466	0.730971	1824	0	-5.576
MS4A12	6	0.085334	0.085466	0.730971	1825	0	-5.2166
TMPRSS11E	6	0.085334	0.085466	0.730971	1826	0	-4.1614
RAB11FIP4	6	0.085334	0.085466	0.730971	1827	0	-5.1808
LHFPL1	6	0.085334	0.085466	0.730971	1828	0	-5.1787
AKT3	6	0.085334	0.085466	0.730971	1829	0	-4.6296
BCDIN3D	6	0.085334	0.085466	0.730971	1830	0	-5.9929
DHX37	6	0.085334	0.085466	0.730971	1831	0	-4.982
RNASEH2C	6	0.085334	0.085466	0.730971	1832	0	-4.7168
STC1	6	0.085334	0.085466	0.730971	1833	0	-5.5392
LTBP1	6	0.085334	0.085466	0.730971	1834	0	-5.6428
CAPZB	6	0.085334	0.085466	0.730971	1835	0	-4.8761
BCL2L2	6	0.085334	0.085466	0.730971	1836	0	-5.8132
SLC14A2	6	0.085334	0.085466	0.730971	1837	0	-5.3181
DND1	6	0.085334	0.085466	0.730971	1838	0	-5.1961
MRPS14	6	0.085334	0.085466	0.730971	1839	0	-4.1335
ENDOU	6	0.085334	0.085466	0.730971	1840	0	-2.8477
RINT1	6	0.085334	0.085466	0.730971	1841	0	-5.3597
STXBP1	6	0.085334	0.085466	0.730971	1842	0	-5.6762
TM7SF2	6	0.085334	0.085466	0.730971	1843	0	-4.9188
PINX1	6	0.085334	0.085466	0.730971	1844	0	-5.9946
CYP2D6	6	0.085334	0.085466	0.730971	1845	0	-4.3669
FADS1	6	0.085334	0.085466	0.730971	1846	0	-4.9018
HSPB8	6	0.085334	0.085466	0.730971	1847	0	-3.5687
SRP9	6	0.085334	0.085466	0.730971	1848	0	-5.4022
CCT6B	6	0.085334	0.085466	0.730971	1849	0	-3.9524
BUB3	6	0.085334	0.085466	0.730971	1850	0	-4.5543
SGPP2	6	0.085334	0.085466	0.730971	1851	0	-5.8217
CHN1	6	0.085334	0.085466	0.730971	1852	0	-5.0111
TPGS2	6	0.085334	0.085466	0.730971	1853	0	-4.4157
SATB2	6	0.085334	0.085466	0.730971	1854	0	-3.0195
TTC14	6	0.085334	0.085466	0.730971	1855	0	-5.1309
WNK3	6	0.085334	0.085466	0.730971	1856	0	-5.7511
GIPC3	6	0.085334	0.085466	0.730971	1857	0	-5.6852
CPEB3	6	0.085334	0.085466	0.730971	1858	0	-6.0743
NAPSA	6	0.085334	0.085466	0.730971	1859	0	-4.6978
AARS	6	0.085334	0.085466	0.730971	1860	0	-6.6084
KRTAP4-8	6	0.085334	0.085466	0.730971	1861	0	-5.079
PHF7	6	0.085334	0.085466	0.730971	1862	0	-5.3924
CCDC8	6	0.085334	0.085466	0.730971	1863	0	-6.0307
FAM102B	6	0.085334	0.085466	0.730971	1864	0	-5.2598
SRFBP1	6	0.085334	0.085466	0.730971	1865	0	-5.4731
MALSU1	6	0.085334	0.085466	0.730971	1866	0	-4.6223
SERPINI1	6	0.085334	0.085466	0.730971	1867	0	-4.5772
TMEM225	6	0.085334	0.085466	0.730971	1868	0	-5.3945
MAOA	6	0.085334	0.085466	0.730971	1869	0	-3.6145
HIST1H4D	6	0.085334	0.085466	0.730971	1870	0	-5.1004
COL25A1	6	0.085334	0.085466	0.730971	1871	0	-4.2142
NNMT	6	0.085334	0.085466	0.730971	1872	0	-6.1896
IFT57	6	0.085334	0.085466	0.730971	1873	0	-2.6868
WHAMM	6	0.085334	0.085466	0.730971	1874	0	-6.0227
POLR2M	6	0.085334	0.085466	0.730971	1875	0	-4.9212
FAM174B	6	0.085334	0.085466	0.730971	1876	0	-6.5055
OXT	6	0.085334	0.085466	0.730971	1877	0	-6.087
C8orf59	6	0.085334	0.085466	0.730971	1878	0	-3.2088
COPG1	6	0.085334	0.085466	0.730971	1879	0	-2.9247
ABHD5	6	0.085334	0.085466	0.730971	1880	0	-4.4753
TNFRSF14	6	0.085334	0.085466	0.730971	1881	0	-2.9676
ORAI2	6	0.085334	0.085466	0.730971	1882	0	-5.4129
C7orf61	6	0.085334	0.085466	0.730971	1883	0	-6.553
NUDCD1	6	0.085334	0.085466	0.730971	1884	0	-3.3177
KIF14	6	0.085334	0.085466	0.730971	1885	0	-5.3658
TSPAN32	6	0.085334	0.085466	0.730971	1886	0	-3.8429
ZNF574	6	0.085334	0.085466	0.730971	1887	0	-5.5379
TBC1D25	6	0.085334	0.085466	0.730971	1888	0	-5.57
RING1	6	0.085334	0.085466	0.730971	1889	0	-5.4222
CTNND2	6	0.085334	0.085466	0.730971	1890	0	-3.946
LRIT3	6	0.085334	0.085466	0.730971	1891	0	-4.7165
FOXD4L5	6	0.085334	0.085466	0.730971	1892	0	-5.723
COL6A5	6	0.085334	0.085466	0.730971	1893	0	-6.6212
CTDSPL2	6	0.085334	0.085466	0.730971	1894	0	-4.4545
CLPX	6	0.085334	0.085466	0.730971	1895	0	-4.3845
CDC40	6	0.085334	0.085466	0.730971	1896	0	-4.8128
COX7B	6	0.085334	0.085466	0.730971	1897	0	-5.7112
NXPE2	6	0.085334	0.085466	0.730971	1898	0	-4.6083
EDA	6	0.085334	0.085466	0.730971	1899	0	-4.3975
SUMF2	6	0.085334	0.085466	0.730971	1900	0	-5.2725
TEKT1	6	0.085334	0.085466	0.730971	1901	0	-5.5269
ELP3	6	0.085334	0.085466	0.730971	1902	0	-5.1491
PMS2	6	0.085334	0.085466	0.730971	1903	0	-3.4439
R3HDM4	6	0.085334	0.085466	0.730971	1904	0	-3.6206
TPPP	6	0.085334	0.085466	0.730971	1905	0	-4.2131
FAHD2B	6	0.085334	0.085466	0.730971	1906	0	-3.9904
RND3	6	0.085334	0.085466	0.730971	1907	0	-5.4987
RAPGEF2	6	0.085334	0.085466	0.730971	1908	0	-6.104
OAZ2	6	0.085334	0.085466	0.730971	1909	0	-4.9576
ZDHHC16	6	0.085334	0.085466	0.730971	1910	0	-4.991
FNBP1	6	0.085334	0.085466	0.730971	1911	0	-4.7187
SUDS3	6	0.085334	0.085466	0.730971	1912	0	-4.4532
CARHSP1	6	0.085334	0.085466	0.730971	1913	0	-5.3444
ZBTB4	6	0.085334	0.085466	0.730971	1914	0	-3.4997
BASP1	6	0.085334	0.085466	0.730971	1915	0	-4.4493
RUSC1	6	0.085334	0.085466	0.730971	1916	0	-6.2875
IRF2BP2	6	0.085334	0.085466	0.730971	1917	0	-4.0786
TAF10	6	0.085334	0.085466	0.730971	1918	0	-3.2078
TNFRSF13B	6	0.085334	0.085466	0.730971	1919	0	-4.6383
CEMP1	6	0.085334	0.085466	0.730971	1920	0	-5.1602
TBC1D16	6	0.085334	0.085466	0.730971	1921	0	-5.4955
AGAP2	6	0.085334	0.085466	0.730971	1922	0	-4.5615
EIF4G3	6	0.085334	0.085466	0.730971	1923	0	-4.0901
COQ2	6	0.085334	0.085466	0.730971	1924	0	-5.7564
ZRSR2	6	0.085334	0.085466	0.730971	1925	0	-4.6751
PPIL4	6	0.085334	0.085466	0.730971	1926	0	-6.0129
NEU4	6	0.085334	0.085466	0.730971	1927	0	-5.973
NOP56	6	0.085334	0.085466	0.730971	1928	0	-5.3625
SREK1IP1	6	0.085334	0.085466	0.730971	1929	0	-5.4204
SRCIN1	6	0.085334	0.085466	0.730971	1930	0	-4.5792
RHOBTB2	6	0.085334	0.085466	0.730971	1931	0	-5.8724
FAR1	6	0.085334	0.085466	0.730971	1932	0	-4.5576
OLA1	6	0.085334	0.085466	0.730971	1933	0	-4.1733
GP5	6	0.085334	0.085466	0.730971	1934	0	-3.922
TRIM63	6	0.085334	0.085466	0.730971	1935	0	-5.1038
ARSF	6	0.085334	0.085466	0.730971	1936	0	-5.993
ADAM20	6	0.085334	0.085466	0.730971	1937	0	-5.5597
CHD9	6	0.085334	0.085466	0.730971	1938	0	-5.3827
GRK7	6	0.085334	0.085466	0.730971	1939	0	-4.7165
C11orf74	6	0.085334	0.085466	0.730971	1940	0	-5.9913
FDXR	6	0.085334	0.085466	0.730971	1941	0	-4.7617
YPEL1	6	0.085334	0.085466	0.730971	1942	0	-4.226
PTPRT	6	0.085334	0.085466	0.730971	1943	0	-4.4466
CD276	6	0.085334	0.085466	0.730971	1944	0	-2.0575
LIN54	6	0.085334	0.085466	0.730971	1945	0	-5.7155
FAM49A	6	0.085334	0.085466	0.730971	1946	0	-4.8858
BRMS1L	6	0.085334	0.085466	0.730971	1947	0	-5.327
SLC9A3R1	6	0.085334	0.085466	0.730971	1948	0	-3.8205
NXF1	6	0.085334	0.085466	0.730971	1949	0	-5.9923
OR8D2	6	0.085334	0.085466	0.730971	1950	0	-4.9154
ZNF385B	6	0.085334	0.085466	0.730971	1951	0	-3.9351
AKAP9	6	0.085334	0.085466	0.730971	1952	0	-5.9021
ACOT13	6	0.085334	0.085466	0.730971	1953	0	-6.185
VPS11	6	0.085334	0.085466	0.730971	1954	0	-5.6335
ANKRD13C	6	0.085334	0.085466	0.730971	1955	0	-5.9757
TSPAN1	6	0.085334	0.085466	0.730971	1956	0	-5.0179
CEP350	6	0.085334	0.085466	0.730971	1957	0	-3.5089
CCNI	6	0.085334	0.085466	0.730971	1958	0	-3.7368
STOM	6	0.085334	0.085466	0.730971	1959	0	-5.8801
PATL2	6	0.085334	0.085466	0.730971	1960	0	-4.5347
ZNF23	6	0.085334	0.085466	0.730971	1961	0	-2.7408
NDE1	6	0.085334	0.085466	0.730971	1962	0	-5.2445
NXT1	6	0.085334	0.085466	0.730971	1963	0	-4.7206
NMS	6	0.085334	0.085466	0.730971	1964	0	-5.3385
DIS3	6	0.085334	0.085466	0.730971	1965	0	-4.7593
TPCN2	6	0.085334	0.085466	0.730971	1966	0	-4.3458
SLC12A9	6	0.085334	0.085466	0.730971	1967	0	-3.4962
ZDHHC23	6	0.085334	0.085466	0.730971	1968	0	-5.12
ERVW-1	6	0.085334	0.085466	0.730971	1969	0	-5.5284
C7orf49	6	0.085334	0.085466	0.730971	1970	0	-3.1252
LILRA1	6	0.085334	0.085466	0.730971	1971	0	-4.688
RCSD1	6	0.085334	0.085466	0.730971	1972	0	-5.6609
IL4	6	0.085334	0.085466	0.730971	1973	0	-2.3341
C10orf99	6	0.085334	0.085466	0.730971	1974	0	-5.4419
KLK10	6	0.085334	0.085466	0.730971	1975	0	-4.2142
BLVRB	6	0.085334	0.085466	0.730971	1976	0	-4.4949
ZCCHC24	6	0.085334	0.085466	0.730971	1977	0	-4.3847
NDUFA8	6	0.085334	0.085466	0.730971	1978	0	-4.6451
SUCLG2	6	0.085334	0.085466	0.730971	1979	0	-3.6947
EIF3K	6	0.085334	0.085466	0.730971	1980	0	-5.1711
GNL3L	6	0.085334	0.085466	0.730971	1981	0	-4.2142
RCN2	6	0.085334	0.085466	0.730971	1982	0	-5.0939
PRR3	6	0.085334	0.085466	0.730971	1983	0	-2.9227
KCNK4	6	0.085334	0.085466	0.730971	1984	0	-2.6373
RIMKLB	6	0.085334	0.085466	0.730971	1985	0	-6.014
RPS11	6	0.085334	0.085466	0.730971	1986	0	-4.9181
C12orf65	6	0.085334	0.085466	0.730971	1987	0	-4.8563
PTRH2	6	0.085334	0.085466	0.730971	1988	0	-4.5751
MPPE1	6	0.085334	0.085466	0.730971	1989	0	-4.2923
KDELR2	6	0.085334	0.085466	0.730971	1990	0	-5.9796
ELAVL4	6	0.085334	0.085466	0.730971	1991	0	-3.0523
ZCCHC2	6	0.085334	0.085466	0.730971	1992	0	-3.9611
TMC3	6	0.085334	0.085466	0.730971	1993	0	-4.8057
BPI	6	0.085334	0.085466	0.730971	1994	0	-3.1553
DYDC1	6	0.085334	0.085466	0.730971	1995	0	-5.0879
TRIM8	6	0.085334	0.085466	0.730971	1996	0	-4.3262
PREPL	6	0.085334	0.085466	0.730971	1997	0	-4.8837
HAP1	6	0.085334	0.085466	0.730971	1998	0	-5.6553
EPSTI1	6	0.085334	0.085466	0.730971	1999	0	-6.2867
[truncated: 18,673 more rows]

## Sheet: Gemcitabine
id	num	pos|score	pos|p-value	pos|fdr	pos|rank	pos|goodsgrna	pos|lfc (median)
DCK	6	1.5028e-16	2.395e-07	0.00495	1	5	15.256
PMAIP1	6	1.5108e-07	2.1555e-06	0.022277	2	6	2.5973
AP2S1	6	7.3225e-06	5.0056e-05	0.172167	3	6	3.0081
SLFN11	6	7.9304e-06	5.5804e-05	0.172167	4	4	3.5975
APAF1	6	8.0732e-06	5.6283e-05	0.172167	5	6	2.0741
TOM1L1	5	8.4429e-06	3.6165e-05	0.172167	6	4	2.7404
MCUR1	6	8.6735e-06	5.8678e-05	0.172167	7	5	2.9393
TAOK1	6	1.096e-05	7.4964e-05	0.172167	8	4	3.0274
SRGAP2	6	1.6672e-05	0.00010131	0.190369	9	5	2.2672
TMEM17	4	1.7311e-05	6.7779e-05	0.172167	10	2	0.038619
R3HDM1	6	2.2771e-05	0.00013244	0.223534	11	5	2.229
REXO1L1	5	2.2778e-05	9.9393e-05	0.190369	12	4	2.5022
BAX	6	2.5341e-05	0.00014059	0.223534	13	5	2.4173
RUNX3	6	2.7076e-05	0.000154	0.227369	14	4	1.1661
DDX17	6	3.3117e-05	0.00019232	0.265017	15	6	2.0417
ASCL2	6	4.189e-05	0.00023495	0.303527	16	5	2.0712
FAF1	6	5.2412e-05	0.00028764	0.330308	17	2	0.00038405
KIAA0391	5	6.1757e-05	0.00028237	0.330308	18	3	1.8992
SMOC1	6	6.6193e-05	0.00035183	0.344266	19	6	1.3416
ADAMTS7	5	6.7573e-05	0.00031351	0.341063	20	5	1.9778
UBE2R2	6	7.3527e-05	0.00038584	0.344266	21	5	2.6732
OR13H1	6	7.5514e-05	0.0003959	0.344266	22	3	0.43688
KCTD5	6	7.6789e-05	0.00039973	0.344266	23	5	2.795
ARNT	6	8.7064e-05	0.00046487	0.384356	24	5	1.8766
FRMD8	6	9.7439e-05	0.00052427	0.416794	25	5	1.8598
B3GNT5	6	0.00011559	0.00063157	0.450154	26	3	1.5411
MRPL20	6	0.00012965	0.00070437	0.485314	27	2	0.0095348
UBE2Q1	6	0.00013568	0.0007379	0.492015	28	5	1.996
TOMM34	6	0.00014717	0.00080688	0.521194	29	6	1.4527
RPL13A	4	0.00015579	0.00061576	0.450154	30	1	-0.33045
KLHL23	6	0.00017095	0.00093573	0.555888	31	6	1.3224
RWDD2A	6	0.00017572	0.00096543	0.555888	32	4	2.3573
DNAJC24	6	0.00018113	0.0010009	0.555888	33	3	1.2767
CD33	6	0.00018146	0.0010047	0.555888	34	6	1.5333
NF2	6	0.00018343	0.0010205	0.555888	35	3	1.6448
SIPA1L2	6	0.00018371	0.001022	0.555888	36	5	2.3679
FAM96A	6	0.00019276	0.0010655	0.564737	37	4	2.4231
hsa-mir-5787	3	0.00019983	0.00058271	0.446095	38	2	1.4091
SLC30A1	6	0.00020758	0.001134	0.574137	39	6	1.5939
DUOX2	6	0.00022575	0.0012193	0.595072	40	6	1.0879
PDE1C	6	0.00023198	0.0012509	0.595072	41	4	2.293
TNKS	6	0.00023501	0.0012667	0.595072	42	6	1.0712
TRIL	5	0.00024228	0.0011388	0.574137	43	3	1.6748
CDC42EP2	6	0.0002431	0.0013084	0.60099	44	5	2.0722
GLI1	6	0.0002599	0.0014008	0.607238	45	4	2.2423
TUSC1	6	0.00026629	0.0014363	0.607238	46	4	2.0655
MBNL1	6	0.00027426	0.0014823	0.607238	47	6	1.9355
OTX2	6	0.00027448	0.0014842	0.607238	48	5	1.818
GPR155	6	0.0002856	0.001535	0.607238	49	1	-1.6518
LRRIQ4	6	0.00029113	0.0015594	0.607238	50	2	0.62654
BCAT1	6	0.00029956	0.0015881	0.607238	51	4	1.9716
ZC3H13	6	0.00030578	0.0016164	0.607238	52	5	1.5298
INPPL1	6	0.00031949	0.0016691	0.607238	53	4	2.3368
PDZD9	6	0.00032896	0.0017093	0.607238	54	4	1.9965
ABCA5	6	0.00033869	0.0017496	0.607238	55	3	0.55362
USP17L5	1	0.0003419	0.00034991	0.344266	56	1	12.153
HIST2H3D	6	0.00034993	0.0017951	0.607238	57	4	1.747
NAA15	5	0.00036284	0.0016796	0.607238	58	4	2.2522
POU2F1	6	0.00036303	0.0018473	0.607238	59	4	1.7489
NPAS2	6	0.0003711	0.0018822	0.607238	60	2	-0.48244
MCCC2	6	0.00037115	0.0018822	0.607238	61	5	1.5394
MFSD11	6	0.00038944	0.001968	0.607238	62	2	0.15834
CRADD	6	0.00039563	0.00199	0.607238	63	5	1.8584
TPR	4	0.0003981	0.0015043	0.607238	64	1	-0.29226
PCDH1	5	0.00042048	0.0019364	0.607238	65	5	1.5834
CCDC74A	6	0.00042406	0.0021126	0.607238	66	5	1.8638
DEFB127	6	0.00042406	0.0021126	0.607238	67	5	1.6261
B3GNT8	6	0.00043503	0.0021524	0.607238	68	4	0.81232
SLC25A26	6	0.00043503	0.0021524	0.607238	69	4	0.49861
NMS	6	0.00043503	0.0021524	0.607238	70	4	0.82874
HIST1H2AC	6	0.00044135	0.002174	0.607238	71	1	-1.2902
CIRH1A	5	0.00045434	0.0020954	0.607238	72	2	-0.267
CCDC111	6	0.00049327	0.0023938	0.651055	73	2	0.60986
PYROXD1	6	0.0005228	0.0025174	0.667111	74	5	1.3407
ATP5L	6	0.0005228	0.0025174	0.667111	75	3	0.99855
GNB1L	5	0.00055646	0.0025552	0.668567	76	4	0.77412
OR10P1	6	0.00057808	0.0027579	0.704865	77	5	1.7552
PLCD3	6	0.00057876	0.0027622	0.704865	78	3	0.29789
AUH	6	0.00060119	0.0028589	0.711977	79	5	1.5271
NEUROG1	6	0.00061631	0.0029241	0.716155	80	5	1.9361
hsa-mir-4795	3	0.00063486	0.0018329	0.607238	81	3	2.0534
CCDC71L	6	0.00064019	0.0030103	0.716155	82	5	1.3442
PTCD1	3	0.00064055	0.0018492	0.607238	83	2	2.6596
PSMD1	6	0.00064784	0.0030405	0.716155	84	4	1.9106
TERT	6	0.000649	0.0030448	0.716155	85	4	1.2559
KCNT1	5	0.0006866	0.0031387	0.716155	86	5	1.3145
HILPDA	6	0.00069437	0.0032397	0.716155	87	5	1.8736
LAX1	6	0.00069911	0.0032651	0.716155	88	5	1.7347
HIST1H3E	6	0.0007009	0.0032728	0.716155	89	2	0.43053
HMGB2	6	0.00071131	0.0033216	0.716155	90	2	-0.19344
OR8D2	6	0.00071394	0.0033331	0.716155	91	2	-0.29743
SAV1	6	0.00072068	0.0033619	0.716155	92	5	1.7672
AMFR	5	0.00072106	0.0032814	0.716155	93	3	0.92685
ALG14	5	0.00072468	0.0032967	0.716155	94	3	1.2474
TLR7	6	0.00072896	0.0033954	0.716155	95	3	1.3082
COMMD1	6	0.00073877	0.0034419	0.716155	96	3	1.407
LRRC4C	6	0.00074584	0.0034677	0.716155	97	4	0.69883
SLC6A11	6	0.0007528	0.0034994	0.716155	98	2	-0.14404
GABRG1	6	0.00075314	0.0034994	0.716155	99	3	1.1763
hsa-mir-6847	4	0.00076907	0.0028402	0.711977	100	4	1.833
ENOSF1	6	0.00078966	0.0036546	0.733394	101	3	0.63738
MAT2A	5	0.00080127	0.0036272	0.733394	102	5	1.1434
UNC45B	6	0.00081011	0.0037326	0.734795	103	3	0.50686
VAC14	6	0.00082974	0.0038236	0.741089	104	4	1.9209
C1orf158	6	0.00084231	0.0038802	0.741089	105	4	1.8549
SCP2	6	0.00085562	0.0039396	0.741089	106	4	1.6065
GPR115	6	0.0008566	0.0039439	0.741089	107	2	0.10757
NCF4	6	0.00088784	0.0040778	0.752564	108	5	1.7894
FNDC8	6	0.00095006	0.0043223	0.775535	109	5	1.7031
ARHGEF17	6	0.00096039	0.0043606	0.775535	110	3	0.67195
ANKS6	6	0.00096765	0.0043898	0.775535	111	5	1.8467
SFTPD	6	0.00097784	0.004431	0.776179	112	4	1.9759
LCE1B	6	0.00099426	0.0044942	0.778672	113	3	1.1433
USP26	6	0.0010007	0.0045206	0.778672	114	5	1.616
FUCA2	6	0.0010123	0.0045675	0.780255	115	3	0.61602
RANBP3L	4	0.001021	0.003724	0.734795	116	2	-0.47862
C9orf114	6	0.0010332	0.0046571	0.785046	117	5	1.3632
SOHLH2	6	0.0010511	0.0047251	0.785046	118	4	1.2286
C1orf173	6	0.0010541	0.0047366	0.785046	119	3	1.5212
hsa-mir-1200	4	0.0010556	0.0038567	0.741089	120	2	0.89477
VAMP2	6	0.0010642	0.0047764	0.785046	121	2	-0.092368
SERBP1	6	0.0010658	0.0047855	0.785046	122	3	1.35
SMIM18	6	0.0011161	0.0049982	0.791096	123	2	0.54493
IFT52	6	0.0011286	0.005048	0.791096	124	5	1.9308
FBXO17	6	0.001135	0.0050753	0.791096	125	4	1.941
ZNF100	6	0.0011394	0.0050892	0.791096	126	5	1.8226
LCTL	6	0.0011441	0.0051035	0.791096	127	5	1.2229
CD27	6	0.0011572	0.0051601	0.791096	128	3	1.4923
DCBLD1	6	0.0011661	0.0051974	0.791096	129	4	2.1071
BAI2	6	0.0011679	0.0052051	0.791096	130	1	-2.6172
MIDN	6	0.001198	0.005322	0.797137	131	4	1.6774
CUL5	5	0.0012023	0.0052621	0.793922	132	4	-0.41372
OCA2	6	0.0012198	0.0054039	0.797307	133	1	-1.8932
AGAP5	2	0.0012213	0.0023641	0.651055	134	2	3.1991
GRXCR2	5	0.0012328	0.0053838	0.797307	135	2	-0.010095
DHX37	6	0.0012462	0.005516	0.797307	136	5	1.5134
GANAB	6	0.0012462	0.005516	0.797307	137	5	1.1973
RPL15	5	0.0012561	0.0054743	0.797307	138	4	1.4965
ZNF562	6	0.0012717	0.0056223	0.807034	139	3	0.40959
ARFGAP3	6	0.0012996	0.0057401	0.807133	140	2	0.48045
GAREML	6	0.0012996	0.0057401	0.807133	141	2	0.22102
LGSN	6	0.0012996	0.0057401	0.807133	142	4	1.7578
AADACL3	6	0.0013236	0.0058355	0.810563	143	2	0.20022
CD53	6	0.0013755	0.006039	0.810563	144	2	0.53826
LATS2	6	0.0013999	0.0061291	0.815318	145	4	1.6178
hsa-mir-5010	4	0.0014015	0.0050863	0.791096	146	3	0.30237
OR10G8	5	0.0014057	0.0059662	0.810563	147	2	-0.61565
ELL	5	0.00141	0.0059782	0.810563	148	4	1.6483
ARHGAP5	6	0.0014123	0.0061842	0.815318	149	4	1.6431
TBC1D26	6	0.0014139	0.0061928	0.815318	150	4	1.2458
hsa-mir-18b	3	0.0014145	0.0039855	0.742173	151	2	0.82504
ACTR1B	5	0.0014248	0.0060328	0.810563	152	4	1.5467
FAM153A	6	0.0014273	0.0062397	0.816299	153	2	0.59174
SFTPA2	6	0.0015206	0.0066019	0.836949	154	4	1.8395
FAM5C	3	0.0015328	0.0043347	0.775535	155	2	3.0087
CAMK2N2	6	0.0015612	0.0067633	0.836949	156	5	1.5784
LRRC37A2	6	0.0015651	0.0067777	0.836949	157	5	1.3043
TMPRSS11F	6	0.0015684	0.0067956	0.836949	158	5	1.3993
PHACTR4	5	0.001609	0.006644	0.836949	159	2	0.60771
GTF2H3	6	0.0016176	0.0069894	0.836949	160	4	1.7735
WFDC13	5	0.0016219	0.0066914	0.836949	161	4	1.494
ARR3	6	0.0016348	0.0070636	0.836949	162	2	0.03533
TBP	4	0.0016374	0.0059102	0.810563	163	3	-0.29226
CBX3	6	0.0016644	0.0071973	0.836949	164	5	1.152
PFAS	6	0.0016836	0.0072796	0.836949	165	5	1.6359
C3orf18	6	0.0016987	0.0073366	0.836949	166	3	1.6027
PAK7	6	0.0017207	0.00742	0.836949	167	3	-0.084522
HEXDC	6	0.0017335	0.0074669	0.836949	168	5	1.4856
PCGF6	6	0.0017344	0.0074689	0.836949	169	4	1.727
ANKRA2	6	0.0017385	0.0074871	0.836949	170	1	-0.36423
TBCE	6	0.0017603	0.0075709	0.836949	171	4	1.9597
RPL11	3	0.0017665	0.0049986	0.791096	172	3	0.47157
TEX264	6	0.0017724	0.0076164	0.836949	173	3	0.13387
STARD4	6	0.0017744	0.0076217	0.836949	174	5	1.319
COX14	6	0.0017904	0.0076796	0.836949	175	1	-0.47313
DDX24	6	0.0017988	0.007717	0.836949	176	3	1.4262
MTBP	6	0.0018197	0.0078089	0.836949	177	4	1.5392
SUPV3L1	5	0.0018265	0.007398	0.836949	178	3	1.1476
PSPC1	5	0.0018299	0.0074114	0.836949	179	3	0.68954
SAMD9L	6	0.0018301	0.0078521	0.836949	180	4	1.0276
UBAP1L	6	0.0018319	0.0078607	0.836949	181	3	1.3961
FPR1	6	0.0018361	0.0078727	0.836949	182	5	1.6561
GAS6	6	0.0018361	0.0078727	0.836949	183	5	1.3349
GABRR2	6	0.0018422	0.0078952	0.836949	184	3	1.0496
MAP4K4	6	0.0018631	0.0079876	0.836949	185	5	1.568
TSPAN7	6	0.0018654	0.0079972	0.836949	186	4	1.9314
PLAC1L	6	0.0018661	0.0080001	0.836949	187	5	1.2914
KRTAP4-7	6	0.001894	0.0081122	0.836949	188	5	1.3206
TEPP	6	0.0018941	0.008115	0.836949	189	2	-0.12141
XPO7	6	0.0019019	0.0081533	0.836949	190	5	1.4586
FBXO3	6	0.0019177	0.0082123	0.836949	191	4	1.6585
LYPD8	6	0.0019291	0.0082602	0.836949	192	3	1.3373
TRRAP	4	0.0019312	0.0069376	0.836949	193	3	2.1523
TMEM31	5	0.0019514	0.007807	0.836949	194	3	1.0032
FZD2	6	0.0019562	0.0083742	0.84018	195	5	1.7916
C21orf58	6	0.0019643	0.0084158	0.84018	196	5	1.2813
DPRX	6	0.001971	0.0084479	0.84018	197	5	1.8158
ELAVL1	6	0.0019896	0.0085231	0.841655	198	5	1.784
NBEA	6	0.0019978	0.0085509	0.841655	199	1	-1.3954
hsa-mir-1973	4	0.0020288	0.0072892	0.836949	200	4	1.4763
TMEM231	6	0.002039	0.0087162	0.85374	201	2	-0.65131
TMEM104	6	0.0020596	0.0087943	0.85374	202	3	1.3145
ABL2	6	0.0020608	0.0087976	0.85374	203	4	0.76778
hsa-mir-1269b	3	0.0020889	0.0058699	0.810563	204	2	0.61001
C12orf54	4	0.0021028	0.0075666	0.836949	205	2	1.8597
TBPL2	6	0.0021069	0.0089758	0.860366	206	5	1.5415
CCDC152	5	0.0021448	0.0084546	0.84018	207	4	1.5241
ARSI	6	0.0021533	0.0091712	0.860366	208	2	-0.41095
KRT86	4	0.0021655	0.0077903	0.836949	209	4	1.3539
MCU	6	0.0021927	0.0093288	0.860366	210	5	1.3539
SHFM1	6	0.0022027	0.0093719	0.860366	211	4	1.663
TCL1B	6	0.0022052	0.0093786	0.860366	212	2	0.89873
GPI	6	0.0022104	0.0093964	0.860366	213	5	1.5301
hsa-mir-1468	4	0.002217	0.0079799	0.836949	214	4	1.3353
NIN	6	0.0022217	0.0094452	0.860366	215	2	0.48917
PCDHGB7	2	0.0022233	0.0043491	0.775535	216	1	4.5162
C4orf26	6	0.0022237	0.0094548	0.860366	217	5	1.7347
CHML	6	0.0022342	0.0094946	0.860366	218	5	1.4989
NPHP3	6	0.0022432	0.0095334	0.860366	219	3	1.5438
ZBTB41	6	0.002257	0.0095908	0.860366	220	2	0.3761
ZNF620	6	0.0022729	0.0096569	0.860366	221	3	1.4126
C1QTNF7	6	0.0022853	0.0097024	0.860366	222	4	1.7723
BCHE	6	0.0022858	0.0097053	0.860366	223	5	1.2026
ASNA1	6	0.0023088	0.0097982	0.860366	224	2	-0.25435
RFX7	6	0.0023306	0.0098754	0.860366	225	4	0.87394
VARS	6	0.0023456	0.009929	0.860366	226	2	0.37734
C12orf45	6	0.0023509	0.009952	0.860366	227	3	1.1211
AP1G2	6	0.0023607	0.0099922	0.860366	228	2	-0.0066101
C17orf53	6	0.0023645	0.010009	0.860366	229	2	-0.0098458
DPT	6	0.0023897	0.010102	0.860366	230	2	-0.42675
GPATCH8	6	0.0024125	0.010192	0.860366	231	4	1.5418
LRRFIP1	6	0.002423	0.010241	0.860366	232	4	1.8532
TMEM209	5	0.0024236	0.0093695	0.860366	233	4	1.6671
RAB11FIP2	6	0.0024337	0.010283	0.860366	234	4	1.673
AKAP2	6	0.0024455	0.01033	0.860366	235	3	1.2556
IZUMO2	6	0.0024643	0.010397	0.860366	236	2	0.82408
CASP6	6	0.0024824	0.010484	0.860366	237	3	-0.02275
UBE3C	6	0.0025056	0.010586	0.860366	238	5	1.2737
hsa-mir-6879	4	0.0025067	0.0089883	0.860366	239	3	1.1
NFE2L3	6	0.0025117	0.01061	0.860366	240	4	1.8026
SRPRB	6	0.0025161	0.010636	0.860366	241	3	0.57735
GNL2	5	0.0025292	0.0096996	0.860366	242	2	0.29294
CENPQ	6	0.0025348	0.010716	0.860366	243	5	1.7577
FNBP4	6	0.00254	0.01073	0.860366	244	4	1.6875
FNIP1	6	0.0025408	0.010735	0.860366	245	2	0.15983
NFYA	6	0.0025446	0.010747	0.860366	246	4	1.677
RAB25	5	0.0025561	0.0097867	0.860366	247	3	0.23286
CCDC101	6	0.0025571	0.010798	0.860366	248	3	1.1034
FIGLA	6	0.0025604	0.010809	0.860366	249	2	0.12109
SLC16A9	6	0.002568	0.010843	0.860366	250	2	0.59148
RFC5	5	0.0025724	0.0098399	0.860366	251	3	-0.57854
BSPRY	6	0.0026174	0.011042	0.860366	252	5	1.4065
RPP14	6	0.0026198	0.01105	0.860366	253	2	0.38412
hsa-mir-4741	3	0.0026237	0.0073184	0.836949	254	3	1.6469
CEP112	6	0.00266	0.011208	0.860366	255	4	1.9309
TMEM38A	6	0.0026663	0.011231	0.860366	256	4	1.7698
UAP1	6	0.0026716	0.011255	0.860366	257	2	0.75522
CCDC180	6	0.0027152	0.011426	0.860366	258	3	1.1668
MROH8	6	0.0027234	0.011452	0.860366	259	1	-0.25534
UBE2C	6	0.0027432	0.011526	0.860366	260	4	1.4285
hsa-mir-4682	4	0.0027496	0.0097906	0.860366	261	2	0.98964
LOC100132247	6	0.0027752	0.011636	0.860366	262	1	-0.12658
hsa-mir-574	4	0.0027911	0.0099338	0.860366	263	4	2.1501
OGG1	6	0.0028158	0.011787	0.860366	264	4	1.6216
HRG	6	0.0028221	0.011811	0.860366	265	4	1.6808
RGS7BP	6	0.0028789	0.01202	0.860366	266	2	0.4275
MAP7D2	6	0.0028821	0.012036	0.860366	267	5	1.5318
NOG	6	0.0028886	0.012062	0.860366	268	4	1.8391
NOS2	6	0.00292	0.012186	0.860366	269	4	1.9557
PFN4	6	0.0029223	0.012195	0.860366	270	5	1.2354
EPHA10	6	0.0029307	0.012225	0.860366	271	1	-0.25092
OSCP1	6	0.0029326	0.012232	0.860366	272	3	0.7804
hsa-mir-3173	3	0.0029432	0.0081984	0.836949	273	2	1.2353
OR5M1	5	0.0029472	0.011041	0.860366	274	4	1.2762
OFD1	5	0.0029513	0.011054	0.860366	275	4	1.6579
hsa-mir-1268a	3	0.0029537	0.0082218	0.836949	276	3	1.5254
hsa-mir-383	4	0.0029569	0.010494	0.860366	277	1	-1.2543
SLC12A1	5	0.0029693	0.011109	0.860366	278	3	0.91965
C7orf33	6	0.0029825	0.012437	0.860366	279	2	0.33336
TFDP1	6	0.0029899	0.012465	0.860366	280	3	1.6936
TPM3	6	0.0030277	0.012621	0.860366	281	2	-1.0325
PDCD10	5	0.0030331	0.011315	0.860366	282	4	1.6393
RBX1	6	0.0030597	0.012745	0.860366	283	4	1.4833
C2orf78	6	0.0030668	0.01278	0.860366	284	3	1.0072
LIMD1	6	0.0030777	0.012827	0.860366	285	5	1.1433
LRRCC1	6	0.0031139	0.012971	0.860366	286	5	1.3438
CMTM3	6	0.0031374	0.013061	0.860366	287	5	1.209
MSI2	6	0.0031379	0.013063	0.860366	288	2	-0.23497
EPHA8	6	0.0031441	0.01308	0.860366	289	3	1.0934
ZNF600	6	0.0031563	0.013128	0.860366	290	5	1.1694
hsa-mir-130b	4	0.0031682	0.011237	0.860366	291	3	1.957
PROP1	6	0.0031748	0.013207	0.860366	292	2	0.093521
ABCF3	6	0.0031897	0.013251	0.860366	293	3	0.80007
NBPF9	4	0.003192	0.011324	0.860366	294	2	-0.29226
TMEM253	6	0.0032059	0.013302	0.860366	295	5	1.3249
MOGAT1	6	0.003218	0.013357	0.860366	296	3	1.507
MTRNR2L4	5	0.0032201	0.011904	0.860366	297	2	0.029337
NDUFAF7	6	0.0032222	0.013375	0.860366	298	3	1.0501
hsa-mir-8056	4	0.0032333	0.011458	0.860366	299	2	1.2831
PPP1R12A	6	0.0032396	0.013436	0.860366	300	4	1.5081
MCM10	6	0.0032396	0.013436	0.860366	301	4	-0.16667
SKP1	6	0.0032396	0.013436	0.860366	302	5	0.58402
CDC23	6	0.0032396	0.013436	0.860366	303	4	0.43231
EPC2	6	0.0032396	0.013436	0.860366	304	4	0.45513
RPL29	6	0.0032396	0.013436	0.860366	305	4	-0.6391
GABPA	6	0.0032396	0.013436	0.860366	306	4	1.0294
IL17D	6	0.0032396	0.013436	0.860366	307	4	-0.28127
PRMT3	6	0.0032415	0.013443	0.860366	308	1	-0.13276
FAM110A	6	0.0032625	0.013524	0.860366	309	2	0.33278
P4HA3	6	0.0032933	0.013632	0.863743	310	3	1.1663
ZNF416	6	0.0033281	0.013767	0.863743	311	4	1.6665
LRRC18	6	0.0033353	0.013793	0.863743	312	5	1.2999
MYOM1	6	0.003345	0.013831	0.863743	313	2	0.18016
THEM4	6	0.0033495	0.013849	0.863743	314	2	0.00070908
RAD52	5	0.0033528	0.012323	0.860366	315	2	0.33493
ANGPTL3	6	0.003372	0.013944	0.863743	316	5	1.2794
FAM91A1	6	0.0033757	0.013957	0.863743	317	4	1.6985
TCEAL7	5	0.003381	0.012409	0.860366	318	4	0.48416
CIDEC	6	0.0033968	0.014043	0.86647	319	3	1.1436
hsa-mir-4466	4	0.003415	0.012078	0.860366	320	2	-0.29226
PCNA	4	0.003415	0.012078	0.860366	321	3	-0.27935
GARS	6	0.0034312	0.014184	0.872569	322	5	1.148
PTPDC1	5	0.0034331	0.012579	0.860366	323	4	1.4376
TREX1	6	0.0034486	0.014252	0.874122	324	2	0.40643
FEM1C	5	0.0034697	0.012702	0.860366	325	3	0.83875
UTP23	5	0.0034772	0.012727	0.860366	326	4	1.3589
HIST1H2BA	6	0.0034826	0.014378	0.875541	327	3	1.2024
ZIK1	6	0.0034876	0.014394	0.875541	328	4	1.5284
hsa-mir-4292	4	0.0034914	0.01234	0.860366	329	4	1.3745
SLC27A4	6	0.0035004	0.014441	0.875541	330	1	-0.20846
GDPD1	6	0.0035013	0.014444	0.875541	331	5	1.2502
HSPB8	6	0.0035239	0.014532	0.878308	332	4	-0.11033
IFIT1B	6	0.0035522	0.014647	0.880627	333	1	-0.60608
FERMT3	6	0.0035547	0.014656	0.880627	334	4	1.628
PTPN1	6	0.0035862	0.014774	0.882605	335	5	1.1892
LALBA	6	0.003604	0.01484	0.883126	336	2	-0.48104
EPX	5	0.0036234	0.013179	0.860366	337	2	0.61154
KMT2E	6	0.0036286	0.014938	0.883126	338	4	1.1783
NDUFAF6	6	0.0036339	0.014954	0.883126	339	4	1.5987
CRHR2	5	0.0036535	0.013268	0.860366	340	4	1.5809
CORO2A	6	0.0036557	0.015028	0.88501	341	2	0.46442
SNX19	6	0.0036715	0.015095	0.886378	342	4	1.8337
EMD	6	0.0036844	0.015151	0.887148	343	5	1.163
NDST3	6	0.0037075	0.015239	0.887282	344	2	-0.52363
DIMT1	5	0.0037383	0.013528	0.860366	345	3	0.88106
ZFP30	5	0.0037383	0.013528	0.860366	346	3	0.6
CPA6	6	0.0037593	0.015437	0.887802	347	4	1.6736
KLHL20	6	0.0037634	0.015453	0.887802	348	5	1.238
RALGAPB	6	0.0037699	0.015483	0.887802	349	3	1.6296
TMPRSS7	6	0.0037756	0.015508	0.887802	350	4	1.4837
CPSF7	6	0.0038111	0.015653	0.887802	351	2	0.054272
TAS2R38	6	0.003812	0.015658	0.887802	352	4	1.7844
DRAM1	6	0.0038205	0.015683	0.887802	353	2	-0.51247
GPN3	5	0.0038619	0.013937	0.863743	354	3	-0.16007
POLR3H	5	0.0038619	0.013937	0.863743	355	3	0.44522
NME7	6	0.0038979	0.015977	0.887802	356	4	1.6607
WDR1	6	0.0039002	0.015988	0.887802	357	4	1.4258
CHRND	6	0.0039146	0.016044	0.887802	358	1	0.41165
GNMT	6	0.0039188	0.016062	0.887802	359	5	1.667
HIST1H2AK	6	0.0039313	0.016107	0.887802	360	3	1.61
MYH1	6	0.0039313	0.016107	0.887802	361	4	1.3668
hsa-mir-4528	2	0.0039344	0.0076322	0.836949	362	1	2.6749
INPP5A	6	0.0039546	0.016201	0.890602	363	5	0.91121
MTNR1B	6	0.0040189	0.016446	0.895468	364	3	1.66
KDM1B	6	0.0040315	0.016486	0.895468	365	3	0.83831
KIAA1430	6	0.0040329	0.01649	0.895468	366	5	1.0529
ITGB1BP1	6	0.004037	0.016506	0.895468	367	5	1.302
KDM5A	6	0.0040699	0.016635	0.900096	368	1	0.069967
RASA2	6	0.0041234	0.016817	0.906314	369	4	1.6159
BTN3A3	6	0.0041283	0.016837	0.906314	370	3	1.6208
AHCYL1	6	0.0041647	0.016979	0.907893	371	2	0.32107
RPS19	6	0.0041647	0.016979	0.907893	372	2	-0.94934
BCR	6	0.0041777	0.017031	0.907893	373	4	1.8097
SRGAP2D	6	0.0041812	0.017042	0.907893	374	4	1.7734
TM4SF4	6	0.0041995	0.01711	0.908193	375	4	0.80274
hsa-mir-6072	4	0.0042	0.014716	0.88169	376	1	0.5131
UCP1	6	0.0042353	0.017243	0.908193	377	5	1.1977
B3GALTL	6	0.004247	0.017298	0.908193	378	4	1.2474
RNF125	6	0.0042882	0.017475	0.908193	379	3	1.6094
NSUN4	5	0.0043187	0.015407	0.887802	380	3	-0.41372
MRPS5	6	0.0043279	0.017622	0.908193	381	5	1.3454
PRND	6	0.0043286	0.017623	0.908193	382	4	1.4598
ZNF251	6	0.0043603	0.017748	0.908193	383	3	1.258
OLAH	6	0.0043804	0.017824	0.908193	384	2	-1.0836
TAF1	6	0.0044031	0.017907	0.908193	385	4	1.0966
hsa-mir-675	4	0.0044071	0.015227	0.887282	386	2	0.68445
C7orf50	5	0.0044177	0.015734	0.887802	387	4	0.89889
KIAA1257	6	0.0044403	0.018053	0.908193	388	4	1.5994
NT5C3B	6	0.0044688	0.018169	0.908193	389	5	1.3566
TTC30B	5	0.0044713	0.015908	0.887802	390	2	-0.49458
COQ7	6	0.0044806	0.018216	0.908193	391	3	1.0363
ZNRF1	6	0.0044839	0.018227	0.908193	392	2	-0.28283
PIDD	6	0.0044887	0.018243	0.908193	393	2	0.040426
HPS4	6	0.0044939	0.018263	0.908193	394	4	1.5538
APEX2	5	0.0045114	0.016037	0.887802	395	4	0.48098
CNKSR1	5	0.0045218	0.016073	0.887802	396	4	1.3324
GGCX	6	0.0045356	0.018422	0.908193	397	2	0.62718
THBD	6	0.0045533	0.018489	0.908193	398	5	1.0984
PHF2	6	0.0045873	0.018614	0.908193	399	1	-2.228
HHEX	6	0.004593	0.018634	0.908193	400	4	1.6408
C2CD3	6	0.0046094	0.018697	0.908193	401	4	1.6132
NIPAL1	6	0.0046267	0.018767	0.908193	402	4	1.4768
PIGY	6	0.0046391	0.018817	0.908193	403	1	-1.4248
AQP2	6	0.0046562	0.018886	0.908193	404	5	1.2691
MMADHC	6	0.0046596	0.018901	0.908193	405	3	1.1652
[truncated: 20,265 more rows]

## Sheet: Cytarabine
id	num	pos|score	pos|p-value	pos|fdr	pos|rank	pos|goodsgrna	pos|lfc (median)
[truncated: 20,671 more rows]

[truncated: 23 more sheets: Cladribine, Mercaptopurine, Thioguanine, Docetaxel, Paclitaxel, Vincristine, Vinorelbine, Methotrexate, Camptothecin, irinotecan, Topotecan, Idarubicin, Sorafenib, Imatinib, RO-3066, AZD7762, Vorinostat, Olaparib, Tretinoin, ABT263 …]
